# Supplementary material for: Telomeres reforged with non-telomeric sequences in mouse embryonic stem cells
Source: Nat Commun. 2021 Feb 17;12:1097. doi: 10.1038/s41467-021-21341-x (PMC7889907; doi:10.1038/s41467-021-21341-x)
Supplement: Supplementary file 3 — Supplementary Data 1 [file 41467_2021_21341_MOESM3_ESM.xlsx]

## Sheet: Table S1. List of differential 
741 PD100A	741 PD100B	741 PD800A	741 PD800B	741 PD800C	p.adjust	Log 2 F.C	MW [kDa]	# AAs	# Unique Peptides	# PSMs	Coverage	Accession	Description
11.548	11.548	10.242	10.4	9.996	0.0770695	1.68	86.2	757	18	19	25.6	Q8BGC0	HIV Tat-specific factor 1 homolog OS=Mus musculus GN=Htatsf1 PE=1 SV=1
13.475	13.482	14.008	13.986	14.082	0.0589099	-0.66	98.7	860	46	111	50	Q8R3N1	Nucleolar protein 14 OS=Mus musculus GN=Nop14 PE=1 SV=2
7.904	7.958	9.97	10.158	9.75	0.0570266	-1.57	74.2	679	6	7	11.2	Q3UH85	Nucleolar protein 4-like OS=Mus musculus GN=Nol4l PE=1 SV=1
10.85	10.89	11.764	11.854	11.582	0.0713808	-0.54	21.4	195	8	15	41.5	Q9DAA6	Exosome complex component CSL4 OS=Mus musculus GN=Exosc1 PE=1 SV=1
9.536	9.55	9.112	9.264	8.837	0.171224	0.93	43.3	385	7	8	20.8	Q3THL5	Protein pelota homolog OS=Mus musculus GN=Pelo PE=2 SV=1
9.602	9.658	11.148	11.275	10.882	0.0653509	-1.07	21	199	11	18	64.3	Q91WE3	Ribonuclease P protein subunit p25 OS=Mus musculus GN=Rpp25 PE=2 SV=1
12.902	12.938	13.6	13.629	13.668	0.0367396	-0.74	119.8	1098	40	86	39.3	B1AQJ2	Ubiquitin carboxyl-terminal hydrolase 36 OS=Mus musculus GN=Usp36 PE=1 SV=1
11.458	11.54	9.706	9.884	9.364	0.0657699	2.2	124.9	1166	17	21	22.8	E9Q8L9	Rab11 family-interacting protein 1 OS=Mus musculus GN=Rab11fip1 PE=1 SV=1
11.676	11.642	10.628	10.782	10.336	0.0922083	1.41	21.8	198	9	18	54	Q61171	Peroxiredoxin-2 OS=Mus musculus GN=Prdx2 PE=1 SV=3
8.604	8.548	10.376	10.478	10.112	0.0585007	-1.28	92.1	829	10	20	18	Q6ZQF7	Protein Jade-2 OS=Mus musculus GN=Jade2 PE=1 SV=2
7.992	8.032	7.304	7.522	7.032	0.12907	1.19	77.9	665	3	3	4.1	E9QJV4	Pre-mRNA-processing factor 39 OS=Mus musculus GN=Prpf39 PE=1 SV=1
9.902	9.902	11.412	11.542	11.234	0.0628553	-1.11	140.9	1281	19	20	16.9	Q499D6	Trps1 protein OS=Mus musculus GN=Trps1 PE=2 SV=1
10.748	10.724	12.696	12.712	12.546	0.0462544	-1.66	50.2	438	13	22	23.1	Q922M5	Cell division cycle-associated 7-like protein OS=Mus musculus GN=Cdca7l PE=1 SV=1
7.804	7.848	7.392	7.584	7.188	0.163124	0.89	182.5	1651	4	4	3.2	Q920R0	Alsin OS=Mus musculus GN=Als2 PE=1 SV=3
9.006	8.892	11.854	11.994	11.664	0.0349024	-2.51	138.7	1320	7	25	9.4	Q62255	Sal-like protein 3 OS=Mus musculus GN=Sall3 PE=1 SV=2
9.096	9.13	10.319	10.488	10.06	0.0840237	-0.74	24.2	218	7	8	45	E9Q4T4	Coiled-coil domain-containing 71-like OS=Mus musculus GN=Ccdc71l PE=1 SV=1
9.874	9.932	9.084	9.244	8.768	0.106987	1.33	52.9	469	8	9	19.8	D3YZP9	Coiled-coil domain-containing protein 6 OS=Mus musculus GN=Ccdc6 PE=1 SV=1
13.498	13.51	12.626	12.634	12.49	0.0570266	0.91	23.5	196	8	32	28.6	Q5I0T8	Ribosomal protein L19 OS=Mus musculus GN=Rpl19 PE=1 SV=1
10.217	10.268	9.904	10.033	9.602	0.19898	0.83	88	782	12	12	17.1	Q80WQ2	Protein VAC14 homolog OS=Mus musculus GN=Vac14 PE=1 SV=1
5.138	5.094	7.256	7.522	6.974	0.0681104	-1.72	34.2	317	1	17	40.1	A0A140LIG7	AP-2 complex subunit alpha-1 (Fragment) OS=Mus musculus GN=Ap2a1 PE=1 SV=1
10.136	10.176	11.18	11.336	10.966	0.0822058	-0.61	146.1	1324	15	19	13.8	B2RQC2	Ubiquitin carboxyl-terminal hydrolase 42 OS=Mus musculus GN=Usp42 PE=1 SV=1
12.204	12.263	13.036	13.02	13.022	0.105474	-0.69	25.6	222	15	65	62.6	Q9D0B0	Serine/arginine-rich splicing factor 9 OS=Mus musculus GN=Srsf9 PE=1 SV=1
9.084	9.036	8.574	8.708	8.308	0.140666	1	55.5	497	5	5	9.5	Q8CE96	tRNA (adenine(58)-N(1))-methyltransferase non-catalytic subunit TRM6 OS=Mus musculus GN=Trmt6 PE=1 SV=1
12.802	12.808	11.764	11.784	11.53	0.0693316	1.25	105.7	953	27	39	32.7	Q3TXS7	26S proteasome non-ATPase regulatory subunit 1 OS=Mus musculus GN=Psmd1 PE=1 SV=1
9.256	9.114	7.438	7.556	7.177	0.0473434	2.25	40	353	4	4	16.7	G3X9T7	Galectin OS=Mus musculus GN=Lgals9 PE=1 SV=1
10.346	10.251	12.23	12.284	12.078	0.0349024	-1.59	49.2	449	8	221	46.3	P70333	Heterogeneous nuclear ribonucleoprotein H2 OS=Mus musculus GN=Hnrnph2 PE=1 SV=1
10.032	9.988	11.602	11.664	11.318	0.0628553	-1.15	53.1	468	15	20	41.9	Q6Q783	Histone-lysine N-methyltransferase KMT5C OS=Mus musculus GN=Kmt5c PE=1 SV=1
6.25	6.254	5.503	5.713	5.286	0.115055	1.12	180.3	1591	1	1	0.9	P61460	DEP domain-containing protein 5 OS=Mus musculus GN=Depdc5 PE=1 SV=2
7.978	7.894	10.22	10.337	10.004	0.0462544	-1.81	89	795	6	6	8.9	E9PVB7	DNA-binding protein SATB OS=Mus musculus GN=Satb1 PE=1 SV=1
6.106	6.058	5.301	5.469	5.049	0.103185	1.16	124	1104	1	1	1.6	Q5SXA9	Protein KIBRA OS=Mus musculus GN=Wwc1 PE=1 SV=1
14.3	14.37	14.82	14.81	14.886	0.0780324	-0.7	64.4	580	31	321	74.5	Q9D6Z1	Nucleolar protein 56 OS=Mus musculus GN=Nop56 PE=1 SV=2
7.954	7.946	8.947	9.144	8.738	0.092457	-0.52	66.5	585	8	10	25	Q5SXI5	Zinc finger protein 496 OS=Mus musculus GN=Znf496 PE=1 SV=1
10.165	10.113	12.154	12.312	12.102	0.0385407	-1.73	79.1	741	12	16	17.3	P70324	T-box transcription factor TBX3 OS=Mus musculus GN=Tbx3 PE=1 SV=3
7.235	7.238	6.251	6.4	6.056	0.0834593	1.41	76	662	2	2	3.3	A0A1L1SSU1	GRAM domain-containing protein 1C OS=Mus musculus GN=Gramd1c PE=1 SV=1
10.676	10.752	9.92	10.014	9.638	0.0871599	1.26	70.5	641	7	10	13.4	Q8C6G8	WD repeat-containing protein 26 OS=Mus musculus GN=Wdr26 PE=1 SV=3
10.748	10.748	12.536	12.484	12.322	0.0528996	-1.43	82.9	755	10	14	12.7	Q8CDD9	Ligand-dependent nuclear receptor-interacting factor 1 OS=Mus musculus GN=Lrif1 PE=2 SV=2
13.6	13.644	14.148	14.122	14.224	0.0462544	-0.65	75.3	677	29	101	44.6	Q6ZQL4	WD repeat-containing protein 43 OS=Mus musculus GN=Wdr43 PE=2 SV=2
5.484	5.659	9.01	9.314	8.94	0.0349024	-3.09	18.5	167	2	3	13.8	Q9D328	Transmembrane protein 35A OS=Mus musculus GN=Tmem35a PE=1 SV=1
6.078	6.128	8.222	8.382	7.88	0.0651622	-1.67	22.2	199	3	4	25.6	Q3TSA7	Putative uncharacterized protein (Fragment) OS=Mus musculus GN=Brwd1 PE=2 SV=1
6.138	6.186	7.967	8.127	7.784	0.0570223	-1.41	81.2	705	2	61	46.5	Q69ZA0	MKIAA1803 protein (Fragment) OS=Mus musculus GN=Zfp462 PE=2 SV=1
5.748	5.668	4.883	5.117	4.65	0.103807	1.22	48.2	430	2	4	12.1	Q3UWJ1	Putative uncharacterized protein OS=Mus musculus GN=Pank3 PE=2 SV=1
9.926	10.016	11.232	11.376	11.026	0.0606247	-0.86	156.3	1426	9	33	23.1	E9QKE9	Homeobox protein cut-like OS=Mus musculus GN=Cux1 PE=1 SV=1
7.992	8.012	7.468	7.606	7.128	0.154185	1.07	40	350	3	3	7.1	Q7TNE6	Double homeobox B-like OS=Mus musculus GN=Duxbl PE=1 SV=1
13.176	13.239	11.114	11.056	10.76	0.0504583	2.37	203.7	1754	43	47	26.7	G5E898	Periplakin OS=Mus musculus GN=Ppl PE=1 SV=1
10.436	10.458	9.832	9.893	9.516	0.115055	1.12	211.1	1843	17	18	12.8	Q5SSW2	Proteasome activator complex subunit 4 OS=Mus musculus GN=Psme4 PE=1 SV=1
10.378	10.412	9.816	9.902	9.587	0.103619	1.05	170.3	1499	6	6	4.4	B2RTN5	Glucocorticoid receptor DNA binding factor 1 OS=Mus musculus GN=Arhgap35 PE=1 SV=1
14.58	14.612	12.023	11.9	11.708	0.0473434	2.69	338	3084	55	81	23.6	P19137	Laminin subunit alpha-1 OS=Mus musculus GN=Lama1 PE=1 SV=1
6.346	6.34	6.236	6.441	5.952	0.572399	0.48	65.6	617	3	3	9.1	Q3U912	Putative uncharacterized protein OS=Mus musculus GN=Sphk2 PE=2 SV=1
10.993	11.094	10.342	10.496	10.148	0.0838674	1.08	61.8	577	15	16	36.2	A6H663	BCL2-associated athanogene 3 OS=Mus musculus GN=Bag3 PE=2 SV=1
11.796	11.773	10.957	11.002	10.74	0.076242	1.19	23.9	212	14	18	53.8	P97930	Thymidylate kinase OS=Mus musculus GN=Dtymk PE=1 SV=2
6.616	6.71	6.016	6.184	5.784	0.103185	1.05	31.5	292	1	1	2.7	P60487	Pyridoxal phosphate phosphatase OS=Mus musculus GN=Pdxp PE=1 SV=1
8.012	7.992	7.778	8.006	7.586	0.357686	0.69	32.9	290	5	6	24.1	Q3TXK6	Putative uncharacterized protein OS=Mus musculus GN=Tsnax PE=2 SV=1
7.978	8.044	7.361	7.48	7.085	0.105974	1.17	52.9	460	3	3	7	E9QKG3	tRNA (guanine(10)-N2)-methyltransferase homolog OS=Mus musculus GN=Trmt11 PE=1 SV=1
6.55	6.65	8.595	8.69	8.322	0.0473434	-1.5	39.5	343	1	1	3.2	Q9D6H5	Probable palmitoyltransferase ZDHHC4 OS=Mus musculus GN=Zdhhc4 PE=2 SV=1
7.736	7.754	8.595	8.792	8.372	0.104481	-0.36	58.8	518	3	3	5.8	Q8K259	Gypsy retrotransposon integrase-like protein 1 OS=Mus musculus GN=Gin1 PE=2 SV=2
5.439	5.49	4.254	4.637	4.027	0.106704	1.56	119.1	1070	1	1	0.7	E9PUV9	Caspase recruitment domain-containing protein 10 OS=Mus musculus GN=Card10 PE=1 SV=1
13.083	13.022	14.122	14.205	14.288	0.0389359	-1.19	22.2	191	19	129	72.8	Q61686	Chromobox protein homolog 5 OS=Mus musculus GN=Cbx5 PE=1 SV=1
12.204	12.196	14.527	14.458	14.466	0.0349024	-2.25	50.7	454	25	73	49.8	G5E8P8	Estrogen related receptor, beta, isoform CRA_b OS=Mus musculus GN=Esrrb PE=1 SV=1
14.611	14.557	13.083	12.964	12.983	0.0349024	1.46	60.6	545	31	71	54.7	Q3U4U6	T-complex protein 1 subunit gamma OS=Mus musculus GN=Cct3 PE=1 SV=1
8.306	8.358	7.744	8.006	7.556	0.145837	1.05	27.1	238	3	3	14.7	Q6ZWZ2	Ubiquitin-conjugating enzyme E2 R2 OS=Mus musculus GN=Ube2r2 PE=1 SV=1
10.203	10.251	9.628	9.874	9.456	0.134898	1	172	1551	9	12	9.4	Q80UW5	Serine/threonine-protein kinase MRCK gamma OS=Mus musculus GN=Cdc42bpg PE=1 SV=2
5.93	5.952	5.191	5.356	4.754	0.141761	1.22	41	379	1	13	28	Q3ULG4	Putative uncharacterized protein OS=Mus musculus GN=Psmd4 PE=2 SV=1
15.696	15.696	16.196	16.138	16.696	0.176578	-0.83	149.6	1384	63	517	48.8	E9QNN1	ATP-dependent RNA helicase A OS=Mus musculus GN=Dhx9 PE=1 SV=1
13.224	13.264	13.814	13.736	13.838	0.0462544	-0.62	14.2	128	9	75	73.4	Q9D0T1	NHP2-like protein 1 OS=Mus musculus GN=Snu13 PE=1 SV=4
9.8	9.864	11.902	11.881	11.594	0.0499409	-1.6	59	551	8	12	21.2	P70459	ETS domain-containing transcription factor ERF OS=Mus musculus GN=Erf PE=1 SV=1
10.296	10.226	9.756	9.842	9.442	0.127677	1.01	59.7	527	7	8	14.4	Q9D3U0	Putative tRNA pseudouridine synthase Pus10 OS=Mus musculus GN=Pus10 PE=1 SV=1
8.022	8.044	9.57	9.64	9.244	0.0736024	-0.98	22.9	204	6	8	46.6	Q9CZJ6	Protein Mis18-alpha OS=Mus musculus GN=Mis18a PE=2 SV=1
9.8	9.932	8.778	8.912	8.422	0.0780324	1.63	51.8	466	6	6	16.1	Q3UFK8	FERM domain-containing protein 8 OS=Mus musculus GN=Frmd8 PE=1 SV=2
8.14	8.168	7.514	7.595	7.274	0.0993282	1.16	42.1	373	3	3	10.7	P15105	Glutamine synthetase OS=Mus musculus GN=Glul PE=1 SV=6
9.706	9.728	9.052	9.144	8.812	0.100274	1.18	20.2	182	4	5	14.8	Q3UK85	Putative uncharacterized protein OS=Mus musculus GN=Dctn5 PE=2 SV=1
9.192	9.158	10.296	10.456	10.1	0.0758256	-0.66	86	784	9	9	16.8	A0A0G2JGY6	Suppressor of Ty 20 OS=Mus musculus GN=Supt20 PE=1 SV=1
12.845	12.779	13.692	13.678	13.688	0.108343	-0.88	93.8	834	35	102	44.4	Q6ZPI0	Protein Jade-1 OS=Mus musculus GN=Jade1 PE=1 SV=2
10.568	10.458	9.03	9.154	8.892	0.0462544	1.92	103	946	11	11	14.2	D3Z3Q3	Smoothelin OS=Mus musculus GN=Smtn PE=1 SV=1
10.676	10.683	11.526	11.664	11.324	0.0927543	-0.48	68.9	607	13	22	29.2	Q8BSP2	Condensin-2 complex subunit H2 OS=Mus musculus GN=Ncaph2 PE=1 SV=1
6.826	6.812	8.2	8.308	8.022	0.0628553	-0.93	56.9	513	3	3	9.9	Q3U1H6	Putative uncharacterized protein OS=Mus musculus GN=Etv3 PE=2 SV=1
10.044	10.016	12.394	12.358	12.078	0.0562121	-1.94	152.8	1370	19	27	22	Q9JLM4	Zinc finger MYM-type protein 3 OS=Mus musculus GN=Zmym3 PE=1 SV=1
9.856	9.884	9.01	9.045	8.69	0.0908804	1.42	82.7	730	7	7	10	O88673	Diacylglycerol kinase alpha OS=Mus musculus GN=Dgka PE=1 SV=2
9.53	9.53	8.01	7.93	7.672	0.0630957	2.12	22	200	3	3	14	Q8CCT4	Transcription elongation factor A protein-like 5 OS=Mus musculus GN=Tceal5 PE=1 SV=1
8.646	8.582	8.312	8.392	8.06	0.165155	0.84	75.7	710	5	7	11.7	E9Q5D6	Ran-binding protein 9 OS=Mus musculus GN=Ranbp9 PE=1 SV=1
5.694	5.738	3.118	3.466	2.224	0.0988157	3.36	70.8	620	1	1	2.1	Q61107	Guanylate-binding protein 4 OS=Mus musculus GN=Gbp4 PE=1 SV=1
8.991	8.94	8.68	8.872	8.41	0.268072	0.78	82.8	741	3	159	61.8	F6ZQA3	Nuclear mitotic apparatus protein 1 (Fragment) OS=Mus musculus GN=Numa1 PE=1 SV=1
4.094	4.112	3.606	3.85	3.194	0.218551	0.85	109.7	996	1	2	3.5	Q924X6	Low-density lipoprotein receptor-related protein 8 OS=Mus musculus GN=Lrp8 PE=1 SV=2
12.024	12.064	11.304	11.308	10.996	0.0898754	1.1	27.9	248	13	29	48.4	Q3TN31	Proteasome subunit alpha type OS=Mus musculus GN=Psma7 PE=2 SV=1
11.562	11.738	9.28	9.338	8.738	0.0570223	2.9	167.2	1707	13	21	11.6	P08122	Collagen alpha-2(IV) chain OS=Mus musculus GN=Col4a2 PE=1 SV=4
8.717	8.558	11.082	11.275	11.026	0.0462544	-2.07	141.1	1240	13	16	12.9	O70576	Cohesin subunit SA-3 OS=Mus musculus GN=Stag3 PE=1 SV=2
11.172	11.294	10.3	10.4	9.93	0.0865565	1.39	103.4	944	14	18	17.3	Q99KD5	Protein unc-45 homolog A OS=Mus musculus GN=Unc45a PE=1 SV=2
13.797	13.918	12.378	12.284	12.23	0.0570266	1.53	105.5	911	31	43	31.6	Q8R1B4	Eukaryotic translation initiation factor 3 subunit C OS=Mus musculus GN=Eif3c PE=1 SV=1
10.004	9.972	9.303	9.434	9.128	0.0924247	1.14	46.3	400	9	11	21.5	Q80UY1	Carnosine N-methyltransferase OS=Mus musculus GN=Carnmt1 PE=1 SV=1
7.866	7.882	6.636	6.62	6.311	0.071251	1.78	21.1	188	3	3	15.4	Q9CPR1	RWD domain-containing protein 4 OS=Mus musculus GN=Rwdd4 PE=2 SV=1
11.24	11.336	8.422	8.318	7.776	0.0614632	3.49	102.2	915	8	13	13.1	Q91W97	Putative hexokinase HKDC1 OS=Mus musculus GN=Hkdc1 PE=2 SV=1
9.096	9.014	7.632	7.688	7.492	0.0385407	1.91	97.2	856	5	5	6.2	Q6PIX5	Inactive rhomboid protein 1 OS=Mus musculus GN=Rhbdf1 PE=1 SV=2
9.56	9.79	7.526	7.595	6.994	0.0570223	2.75	52	474	5	16	24.5	Q9EQD6	Keratin intermediate filament 16a OS=Mus musculus GN=K16 PE=3 SV=1
13.842	13.78	14.3	14.322	14.438	0.0570223	-0.67	106	952	47	114	51.1	Q8R3C6	Probable RNA-binding protein 19 OS=Mus musculus GN=Rbm19 PE=1 SV=1
7.72	7.618	6.792	6.922	6.631	0.0624298	1.33	69.8	623	3	3	4.7	G9M4M6	Autophagy-related 16-like 1 (Yeast), isoform CRA_a OS=Mus musculus GN=Atg16l1 PE=2 SV=1
9.096	9.13	8.846	8.984	8.536	0.25784	0.8	216	1969	5	5	2.8	E9PYK3	Poly [ADP-ribose] polymerase OS=Mus musculus GN=Parp4 PE=1 SV=1
5.353	5.262	4.666	4.968	4.432	0.151145	1.03	344.6	3120	1	1	0.3	G3X9H5	Huntingtin OS=Mus musculus GN=Htt PE=1 SV=1
14.593	14.612	13.946	13.928	14.041	0.0569347	0.44	17.2	151	17	89	63.6	P62301	40S ribosomal protein S13 OS=Mus musculus GN=Rps13 PE=1 SV=2
7.078	7.066	5.282	5.302	5.049	0.0569347	2.27	27.2	250	1	1	4	P04370	Myelin basic protein OS=Mus musculus GN=Mbp PE=1 SV=2
6.467	6.556	4.51	4.898	4.102	0.0865565	2.38	34	314	1	1	4.1	Q62277	Synaptophysin OS=Mus musculus GN=Syp PE=1 SV=2
10.45	10.57	9.41	9.412	9.104	0.0570266	1.63	39.4	362	7	10	25.7	Q9CX00	IST1 homolog OS=Mus musculus GN=Ist1 PE=1 SV=1
7.273	7.265	3.41	3.544	2.629	0.0681104	4.5	44.6	419	2	2	9.8	Q61473	Transcription factor SOX-17 OS=Mus musculus GN=Sox17 PE=1 SV=1
13.814	13.844	14.105	14.054	14.18	0.0816278	-0.42	120.2	1052	53	123	44.3	P53569	CCAAT/enhancer-binding protein zeta OS=Mus musculus GN=Cebpz PE=1 SV=2
10.638	10.662	11.582	11.686	11.308	0.0959945	-0.53	26.2	245	7	20	38	Q542B0	Putative uncharacterized protein OS=Mus musculus GN=Exosc4 PE=1 SV=1
11.961	11.962	11.262	11.24	10.996	0.0872111	1.06	136.8	1239	30	37	30.8	E9Q586	Dynactin subunit 1 OS=Mus musculus GN=Dctn1 PE=1 SV=1
11.272	11.358	12.266	12.332	12.216	0.0570266	-0.71	29	254	9	25	28.3	Q9D7Z3	Nucleolar protein 7 OS=Mus musculus GN=Nol7 PE=1 SV=1
12.832	12.792	13.48	13.434	13.517	0.0386918	-0.65	27	244	17	68	70.9	Q542P8	EMG1 nucleolar protein homolog (S. cerevisiae), isoform CRA_a OS=Mus musculus GN=Emg1 PE=1 SV=1
11.197	11.15	12.245	12.278	12.064	0.0570223	-0.77	43.1	399	17	36	43.9	Q76KJ5	DNA-directed RNA polymerase I subunit RPA34 OS=Mus musculus GN=Cd3eap PE=1 SV=2
10.257	10.242	9.85	9.902	9.516	0.159482	0.92	101.4	887	7	8	8.3	Q6PF93	Phosphatidylinositol 3-kinase catalytic subunit type 3 OS=Mus musculus GN=Pik3c3 PE=1 SV=1
7.894	7.91	7.404	7.548	7.032	0.173212	1.04	48.2	426	2	7	16.2	Q3U6Y0	Putative uncharacterized protein OS=Mus musculus GN=Stk25 PE=2 SV=1
11.77	11.676	10.796	10.824	10.424	0.0816278	1.37	133.5	1230	16	20	13.6	Q3UPL0	Protein transport protein Sec31A OS=Mus musculus GN=Sec31a PE=1 SV=2
9.706	9.76	9.197	9.264	8.947	0.103807	1.05	111.9	991	4	4	4.2	I1E4X5	RIKEN cDNA 9030624J02 gene OS=Mus musculus GN=9030624J02Rik PE=1 SV=1
8.154	8.081	7.438	7.617	7.066	0.137817	1.22	30.8	264	3	3	11.4	A0A0R4J215	G patch domain-containing protein 11 OS=Mus musculus GN=Gpatch11 PE=1 SV=1
10.194	10.342	12.081	12.18	11.854	0.0462544	-1.45	43.3	393	19	29	67.2	Q91VL8	Telomeric repeat-binding factor 2-interacting protein 1 OS=Mus musculus GN=Terf2ip PE=1 SV=1
11.72	11.784	12.747	12.696	12.684	0.0624298	-0.76	23.5	231	10	37	36.4	Q3TKG5	H/ACA ribonucleoprotein complex subunit OS=Mus musculus GN=Gar1 PE=2 SV=1
8.684	8.65	8.372	8.44	8.04	0.202142	0.86	50.7	450	5	5	12.4	P41241	Tyrosine-protein kinase CSK OS=Mus musculus GN=Csk PE=1 SV=2
10.338	10.184	9.496	9.648	9.254	0.0859945	1.22	112.3	981	8	10	9.9	Q8R5H1	Ubiquitin carboxyl-terminal hydrolase 15 OS=Mus musculus GN=Usp15 PE=1 SV=1
7.606	7.566	7.478	7.698	7.306	0.621124	0.56	20.5	182	3	3	14.8	Q9WUL7	ADP-ribosylation factor-like protein 3 OS=Mus musculus GN=Arl3 PE=1 SV=1
11.256	11.26	12.512	12.62	12.358	0.0628553	-0.99	32.9	290	13	28	40.3	Q8R0K4	Coiled-coil domain-containing protein 137 OS=Mus musculus GN=Ccdc137 PE=2 SV=1
4.104	3.744	7.08	7.294	6.872	0.0702243	-2.77	18.7	163	1	1	9.8	P97875	Jun dimerization protein 2 OS=Mus musculus GN=Jdp2 PE=1 SV=2
7.192	7.192	5.722	5.819	5.6	0.0570223	1.9	25.2	219	1	1	5.5	P70426	GTP-binding protein Rit1 OS=Mus musculus GN=Rit1 PE=1 SV=1
9.902	10.144	7.754	7.617	7.318	0.0499409	2.9	52.6	466	5	6	14.4	Q99JR5	Tubulointerstitial nephritis antigen-like OS=Mus musculus GN=Tinagl1 PE=1 SV=1
8.612	8.536	10.662	10.738	10.556	0.0349024	-1.63	273.3	2562	11	12	5.9	Q2MHN3	ZFH-5 OS=Mus musculus GN=Zfhx2 PE=1 SV=1
9.106	9.13	10.714	10.75	10.504	0.0570223	-1.11	32.4	288	8	14	34.4	P22227	Zinc finger protein 42 OS=Mus musculus GN=Zfp42 PE=1 SV=1
9.323	9.322	10.488	10.602	10.158	0.0935903	-0.66	39.1	352	7	10	28.7	Q6VY05	Dead end protein homolog 1 OS=Mus musculus GN=Dnd1 PE=1 SV=1
10.45	10.376	9.303	9.288	9.004	0.0624298	1.65	49.9	453	4	5	10.8	Q8K2Y9	Cerebral cavernous malformations protein 2 homolog OS=Mus musculus GN=Ccm2 PE=1 SV=1
9.106	9.33	7.237	7.212	6.722	0.0567784	2.6	66.4	596	3	3	5	Q8BJ64	Choline dehydrogenase, mitochondrial OS=Mus musculus GN=Chdh PE=1 SV=1
8.072	8.158	7.566	7.768	7.446	0.103972	1	64.5	572	1	1	1	A0A024QYR9	Mitochondrial PTENalpha OS=Mus musculus GN=Pten PE=2 SV=1
11.005	10.946	10.45	10.546	10.07	0.147118	1	60.2	537	12	13	23.6	Q8CI33	CWF19-like protein 1 OS=Mus musculus GN=Cwf19l1 PE=1 SV=2
6.368	6.242	5.722	5.873	5.364	0.133826	1.01	42.8	399	2	3	10.3	Q0VAW6	RIKEN cDNA 8030462N17 gene OS=Mus musculus GN=8030462N17Rik PE=1 SV=1
11.78	11.721	10.102	10.198	10.032	0.0349024	1.98	126.7	1107	20	22	17.7	E9Q634	Unconventional myosin-Ie OS=Mus musculus GN=Myo1e PE=1 SV=1
8.064	8.232	9.856	10.044	9.57	0.0570223	-1.2	70.4	612	3	4	6.4	Q8C687	Putative uncharacterized protein OS=Mus musculus GN=Zfp101 PE=2 SV=1
9.725	9.714	11.62	11.619	11.216	0.0707883	-1.39	24.9	226	4	7	24.8	B2RXU3	ADP-ribosylation factor-like 6 interacting protein 6 OS=Mus musculus GN=Arl6ip6 PE=2 SV=1
13.348	13.51	11.654	11.542	11.308	0.0462544	2	724.2	6548	52	86	42.6	Q8R0W0	Epiplakin OS=Mus musculus GN=Eppk1 PE=1 SV=2
10.924	10.914	10.242	10.25	9.95	0.0969251	1.15	32.9	295	9	16	34.9	O88271	Craniofacial development protein 1 OS=Mus musculus GN=Cfdp1 PE=1 SV=1
12.861	12.88	13.334	13.3	13.361	0.0385407	-0.45	203.6	1729	40	59	18.2	E9Q784	Zinc finger CCCH domain-containing protein 13 OS=Mus musculus GN=Zc3h13 PE=1 SV=1
10.776	10.79	13.014	13.088	13.293	0.0497811	-2.11	213	1921	29	36	19.8	D0VLQ5	Tet oncogene 2 OS=Mus musculus GN=Tet2 PE=2 SV=1
11.458	11.354	10.534	10.568	10.226	0.0707883	1.31	36.5	321	6	18	27.1	P26516	26S proteasome non-ATPase regulatory subunit 7 OS=Mus musculus GN=Psmd7 PE=1 SV=2
7.046	7.341	5.171	5.458	4.872	0.0624298	2.45	59.3	589	1	1	2.4	Q61169	Transcription factor GATA-6 OS=Mus musculus GN=Gata6 PE=1 SV=3
9.436	9.46	8.361	8.3	8.076	0.0665865	1.66	46.2	411	3	3	6.6	Q8K2Q7	BRO1 domain-containing protein BROX OS=Mus musculus GN=Brox PE=1 SV=1
11.368	11.474	12.202	12.266	12.088	0.0624298	-0.51	21.1	178	11	31	52.2	Q9CPT5	Nucleolar protein 16 OS=Mus musculus GN=Nop16 PE=1 SV=1
13.374	13.382	12.202	12.14	11.918	0.0657699	1.34	55.6	502	24	44	51.4	Q3TKG4	Putative uncharacterized protein (Fragment) OS=Mus musculus GN=Psmc3 PE=2 SV=1
12.982	12.982	13.462	13.498	13.55	0.0585007	-0.54	128.7	1101	52	70	49.7	Q8CG46	Structural maintenance of chromosomes protein 5 OS=Mus musculus GN=Smc5 PE=1 SV=1
11.39	11.336	9.64	9.504	9.128	0.0682925	2.31	198.4	1834	12	14	8.8	A2ADL9	InaD-like (Drosophila) OS=Mus musculus GN=Patj PE=2 SV=1
9.788	9.941	8.947	9.104	8.56	0.0943388	1.46	115.3	1005	7	12	13.2	E9Q3F7	Retrotransposon-derived protein PEG10 OS=Mus musculus GN=Peg10 PE=1 SV=1
13.192	13.194	11.997	11.926	11.796	0.0570223	1.38	66.6	564	24	41	43.3	Q8QZY1	Eukaryotic translation initiation factor 3 subunit L OS=Mus musculus GN=Eif3l PE=1 SV=1
7.43	7.224	9.842	10.014	9.41	0.0541305	-1.97	82.3	705	1	38	12.3	E9PWT2	Zinc finger protein 229 OS=Mus musculus GN=Zfp229 PE=4 SV=1
12.817	12.844	13.344	13.384	13.421	0.0385407	-0.54	75.4	657	30	52	47	Q8R3N6	THO complex subunit 1 OS=Mus musculus GN=Thoc1 PE=1 SV=1
8.548	8.604	8.562	8.752	8.39	0.96279	0.5	83.9	736	4	4	8.4	Q6S5J6	Krev interaction trapped protein 1 OS=Mus musculus GN=Krit1 PE=1 SV=1
11.604	11.664	11.148	11.154	10.882	0.0979512	0.88	53.3	465	17	22	43	Q9D0L8	mRNA cap guanine-N7 methyltransferase OS=Mus musculus GN=Rnmt PE=1 SV=1
8.956	8.984	8.326	8.308	7.98	0.104362	1.23	20.7	190	5	5	37.4	Q9CQA9	Cancer-related nucleoside-triphosphatase homolog OS=Mus musculus GN=Ntpcr PE=1 SV=1
12.032	12.024	11.554	11.634	11.434	0.0924709	0.73	91.7	825	18	29	29.2	Q9JJY4	Probable ATP-dependent RNA helicase DDX20 OS=Mus musculus GN=Ddx20 PE=1 SV=2
11.074	11.102	10.45	10.456	10.032	0.122066	1.15	83.3	725	14	15	22.5	Q6PHQ8	N-alpha-acetyltransferase 35, NatC auxiliary subunit OS=Mus musculus GN=Naa35 PE=1 SV=1
12.717	12.844	13.508	13.481	13.508	0.155654	-0.71	33.1	278	13	70	32.7	Q3UYX6	Putative uncharacterized protein OS=Mus musculus GN=Srsf10 PE=2 SV=1
7.813	7.92	6.734	7.116	6.666	0.0871599	1.47	100.6	893	2	2	3.4	E9Q1W7	TBC domain-containing protein kinase-like protein OS=Mus musculus GN=Tbck PE=1 SV=1
10.408	10.512	8.914	8.822	8.682	0.0405361	2.08	82.1	713	12	15	20.2	O35350	Calpain-1 catalytic subunit OS=Mus musculus GN=Capn1 PE=1 SV=1
14.282	14.352	14.612	14.593	14.741	0.0869105	-0.5	254.7	2277	78	167	40.6	E9PU96	Nucleolar pre-ribosomal-associated protein 1 OS=Mus musculus GN=Urb1 PE=1 SV=1
12.41	12.438	11.837	11.844	11.543	0.103185	0.85	47.7	432	14	30	40	Q3TF14	Adenosylhomocysteinase OS=Mus musculus GN=Ahcy PE=1 SV=1
6.155	5.858	4.128	4.178	3.833	0.0787167	2.32	38.2	357	1	1	2.5	Q64442	Sorbitol dehydrogenase OS=Mus musculus GN=Sord PE=1 SV=3
11.197	11.012	9.58	9.628	9.41	0.0681195	1.95	77.5	674	10	11	15.3	Q3TGE4	Protein kinase C delta type OS=Mus musculus GN=Prkcd PE=2 SV=1
11.99	12.037	10.33	10.276	10.158	0.0349024	2.05	165.2	1487	16	20	14.3	A7TU71	Protein Shroom2 OS=Mus musculus GN=Shroom2 PE=1 SV=1
8.506	8.324	11.746	11.9	11.262	0.0473434	-2.83	51.8	483	10	22	34.8	Q60793	Krueppel-like factor 4 OS=Mus musculus GN=Klf4 PE=1 SV=3
13.384	13.534	11.612	11.468	11.18	0.0473434	2.1	270.8	2388	48	75	29.8	Q68FG2	Spectrin beta chain OS=Mus musculus GN=Sptbn2 PE=1 SV=1
9.75	9.964	8.24	8.288	8.144	0.106572	2.09	120.8	1126	8	10	8.1	Q8VHG2	Angiomotin OS=Mus musculus GN=Amot PE=1 SV=3
7.688	7.734	6.711	6.984	6.311	0.124872	1.47	20.9	186	3	3	22	P62340	TATA box-binding protein-like protein 1 OS=Mus musculus GN=Tbpl1 PE=1 SV=1
14.717	14.828	15.172	15.09	15.259	0.106572	-0.67	105.7	942	61	209	64.2	Q8BHB4	WD repeat-containing protein 3 OS=Mus musculus GN=Wdr3 PE=1 SV=1
8.83	8.786	10.21	10.286	9.854	0.0814281	-0.87	270.6	2467	7	7	3	Q571C7	Transcription factor TFIIIB component B'' homolog OS=Mus musculus GN=Bdp1 PE=2 SV=2
13.148	13.162	13.55	13.588	13.576	0.0349024	-0.46	78.7	683	32	67	45.5	A0A0R4J0J6	THO complex subunit 5 homolog OS=Mus musculus GN=Thoc5 PE=1 SV=1
12.6	12.685	11.796	11.809	11.442	0.0822058	1.12	47.4	418	24	35	65.3	P54775	26S protease regulatory subunit 6B OS=Mus musculus GN=Psmc4 PE=1 SV=2
12.957	12.857	13.537	13.498	13.517	0.141761	-0.63	111.8	991	35	94	40.1	Q80YR5	Scaffold attachment factor B2 OS=Mus musculus GN=Safb2 PE=1 SV=2
7.512	7.652	6.792	6.86	6.516	0.0736024	1.29	95.4	887	1	1	0.7	H3BKF3	PAB-dependent poly(A)-specific ribonuclease subunit PAN3 OS=Mus musculus GN=Pan3 PE=1 SV=1
9.28	9.148	8.75	8.882	8.54	0.115965	0.96	68.4	603	10	11	21.9	Q8CJ53	Cdc42-interacting protein 4 OS=Mus musculus GN=Trip10 PE=1 SV=2
9.265	9.22	7.612	7.606	7.518	0.0349024	2.13	46.4	407	2	70	39.8	Q52KC1	Eukaryotic translation initiation factor 4A2 OS=Mus musculus GN=Eif4a2 PE=2 SV=1
9.706	9.692	11.336	11.61	11.248	0.0647753	-1.31	18.6	172	4	11	33.1	P60824	Cold-inducible RNA-binding protein OS=Mus musculus GN=Cirbp PE=1 SV=1
11.368	11.386	10.468	10.418	10.07	0.0923233	1.41	44	391	10	12	28.6	Q3UK08	Putative uncharacterized protein OS=Mus musculus GN=Tsg101 PE=2 SV=1
9.856	10.002	11.436	11.442	11.094	0.0570223	-1	50.9	449	8	9	19.6	Q544H8	Putative uncharacterized protein OS=Mus musculus GN=Zbtb14 PE=2 SV=1
12.226	12.263	12.905	12.856	12.887	0.0473434	-0.53	51	457	19	46	47.7	Q9DB85	Ribosomal RNA-processing protein 8 OS=Mus musculus GN=Rrp8 PE=1 SV=1
8.252	8.168	9.53	9.73	9.208	0.0838456	-0.81	60.9	542	4	4	10.1	Q80W88	Homeobox and leucine zipper protein Homez OS=Mus musculus GN=Homez PE=2 SV=2
4.889	4.794	4.51	4.802	4.191	0.319748	0.75	94.3	838	1	4	4.9	P48722	Heat shock 70 kDa protein 4L OS=Mus musculus GN=Hspa4l PE=1 SV=2
12.611	12.676	11.492	11.468	11.057	0.0814371	1.49	102.7	992	15	18	15.4	Q8R4X3	RNA-binding protein 12 OS=Mus musculus GN=Rbm12 PE=1 SV=3
7.649	7.606	6.512	6.472	6.008	0.0928636	1.72	104.9	963	2	3	2.6	Q811J3	Iron-responsive element-binding protein 2 OS=Mus musculus GN=Ireb2 PE=1 SV=2
8.39	8.376	7.88	7.872	7.6	0.108889	1.08	53.1	467	3	3	6.4	Q8C5P5	5'-nucleotidase domain-containing protein 1 OS=Mus musculus GN=Nt5dc1 PE=1 SV=2
13.021	13.036	11.294	11.198	10.76	0.0741641	2.08	66.4	594	20	32	38.4	F8WGM5	Syntaxin-binding protein 2 (Fragment) OS=Mus musculus GN=Stxbp2 PE=1 SV=1
11.4	11.399	10.642	10.602	10.342	0.0872111	1.22	76.1	683	10	16	18.6	Q3UKS0	Putative uncharacterized protein OS=Mus musculus GN=Acsl5 PE=2 SV=1
6.241	6.094	5.42	5.644	4.996	0.136514	1.17	22.9	209	1	2	11	Q9ESW8	Pyroglutamyl-peptidase 1 OS=Mus musculus GN=Pgpep1 PE=1 SV=1
9.41	9.374	9.132	9.338	8.821	0.318884	0.75	60.5	549	7	8	14.6	I7H459	Protein incorporated later into tight junctions OS=Mus musculus GN=Tjap1 PE=2 SV=1
11.548	11.594	12.764	12.736	12.802	0.0385407	-0.98	208.8	1888	36	90	33.6	O88466	Zinc finger protein 106 OS=Mus musculus GN=Znf106 PE=1 SV=3
6.127	5.984	5.81	5.932	5.518	0.250708	0.66	39.9	364	2	2	6	Q8C5N5	Programmed cell death protein 2-like OS=Mus musculus GN=Pdcd2l PE=1 SV=1
9.323	9.234	8.822	8.882	8.54	0.114257	1	54.6	463	5	5	6.9	Q99P69	Kinetochore protein Nuf2 OS=Mus musculus GN=Nuf2 PE=1 SV=2
13.276	13.218	13.814	13.746	13.79	0.0681104	-0.61	80.8	723	30	63	41.9	Q8BJW5	Nucleolar protein 11 OS=Mus musculus GN=Nol11 PE=2 SV=1
9.305	9.302	8.627	8.612	8.308	0.0987179	1.26	22	195	4	4	22.6	Q63829	COMM domain-containing protein 3 OS=Mus musculus GN=Commd3 PE=1 SV=1
8.44	8.422	7.566	7.672	7.096	0.122507	1.45	47.4	425	3	3	8.7	Q9ERS5	Pleckstrin homology domain-containing family A member 2 OS=Mus musculus GN=Plekha2 PE=1 SV=1
10.45	10.436	9.756	9.715	9.364	0.106987	1.26	77.2	674	9	13	21.4	Q5DTK3	Protein kinase C (Fragment) OS=Mus musculus GN=Prkci PE=2 SV=1
7.493	7.556	7.001	7.233	6.907	0.122066	0.93	118.9	1073	2	2	2.1	Q66T02	Pleckstrin homology domain-containing family G member 5 OS=Mus musculus GN=Plekhg5 PE=1 SV=1
12.312	12.484	13.278	13.306	13.268	0.163642	-0.82	77.7	690	34	55	40.6	Q8BY02	NF-kappa-B-repressing factor OS=Mus musculus GN=Nkrf PE=2 SV=3
11.694	11.618	12.536	12.628	12.42	0.0500444	-0.65	224.9	1992	33	37	21	B2RT41	Zinc finger, C3H1-type containing OS=Mus musculus GN=Zfc3h1 PE=1 SV=1
7.42	7.528	6.414	6.378	6.096	0.0585007	1.6	66.8	585	1	1	1.2	Q9DAX9	Amyloid protein-binding protein 2 OS=Mus musculus GN=Appbp2 PE=2 SV=1
11.926	11.992	12.652	12.754	12.589	0.0500386	-0.55	31	281	15	27	35.2	Q9CYX7	RRP15-like protein OS=Mus musculus GN=Rrp15 PE=1 SV=2
9.716	9.714	11.18	11.275	10.812	0.0853045	-0.97	56.4	485	10	14	27.2	P97360	Transcription factor ETV6 OS=Mus musculus GN=Etv6 PE=1 SV=1
7.173	7.249	8.72	8.963	8.422	0.0789218	-1.02	35	302	3	4	14.9	Q3UM89	Forkhead box protein R2 OS=Mus musculus GN=Foxr2 PE=2 SV=1
5.76	5.914	5.178	5.34	4.745	0.13656	1.16	17.9	161	1	4	30.4	F6X6X1	Lethal(2) giant larvae protein homolog 2 (Fragment) OS=Mus musculus GN=Llgl2 PE=1 SV=1
10.516	10.626	9.904	9.893	9.587	0.080365	1.18	71.7	660	9	13	15.8	Q91XU0	ATPase WRNIP1 OS=Mus musculus GN=Wrnip1 PE=1 SV=2
4.61	4.614	7.689	7.646	7.056	0.0682925	-2.42	45	407	1	1	4.9	O35490	Betaine--homocysteine S-methyltransferase 1 OS=Mus musculus GN=Bhmt PE=1 SV=1
8.012	8.064	6.396	6.51	6.365	0.0349024	2.04	31.8	284	2	2	6.7	Q9CXX9	CUE domain-containing protein 2 OS=Mus musculus GN=Cuedc2 PE=1 SV=1
13.204	13.162	13.6	13.64	13.737	0.0589099	-0.52	65.5	557	29	68	53.3	Q8C2T9	Putative uncharacterized protein OS=Mus musculus GN=Ik PE=2 SV=1
10.044	10.156	9.41	9.398	8.984	0.0998966	1.27	63.9	559	5	6	9.7	Q5EG47	5'-AMP-activated protein kinase catalytic subunit alpha-1 OS=Mus musculus GN=Prkaa1 PE=1 SV=2
10.538	10.57	10.126	10.176	9.854	0.130942	0.91	152.5	1358	10	13	7.3	B2RXR2	Phosphatidylinositol 3 kinase, regulatory subunit, polypeptide 4, p150 OS=Mus musculus GN=Pik3r4 PE=2 SV=1
7.273	7.076	6.22	6.36	6.03	0.0816278	1.38	56.5	517	1	1	1.9	A0A1L1SU00	Wilms tumor protein homolog OS=Mus musculus GN=Wt1 PE=4 SV=1
10.734	10.738	9.776	9.948	9.71	0.071251	1.33	96.8	899	11	13	19.2	Q3UV15	Putative uncharacterized protein OS=Mus musculus GN=Nfkb2 PE=2 SV=1
11.474	11.504	12.73	12.846	12.844	0.0385407	-1.1	15.3	136	3	362	72.1	P02301	Histone H3.3C OS=Mus musculus GN=H3f3c PE=3 SV=3
13.401	13.382	14.064	14.09	14.33	0.0872111	-0.84	80.5	724	41	125	57	Q91YK2	Ribosomal RNA processing protein 1 homolog B OS=Mus musculus GN=Rrp1b PE=1 SV=2
9.646	9.692	10.65	10.75	10.448	0.0713808	-0.53	19.5	167	10	13	73.1	O35648	Centrin-3 OS=Mus musculus GN=Cetn3 PE=1 SV=1
13.348	13.204	13.796	13.756	13.898	0.128504	-0.61	130.6	1165	54	123	48.1	E9QKD1	Nucleolar protein 8 OS=Mus musculus GN=Nol8 PE=1 SV=1
8.178	8.232	6.46	6.286	6.162	0.0473434	2.33	35.3	326	3	5	15.3	P47930	Fos-related antigen 2 OS=Mus musculus GN=Fosl2 PE=1 SV=2
9.57	9.648	8.998	9.288	8.912	0.124015	1	56.8	501	8	9	20.8	Q9D0C4	tRNA (guanine(37)-N1)-methyltransferase OS=Mus musculus GN=Trmt5 PE=1 SV=1
8.194	8.122	9.398	9.47	9.114	0.0681104	-0.7	44.1	387	2	3	4.4	Q9Z2U3	Homeodomain protein EPX (Fragment) OS=Mus musculus GN=Esx1 PE=2 SV=1
12.653	12.63	11.506	11.394	11.136	0.0736024	1.48	116.7	1107	19	30	24.8	Q80X50	Ubiquitin-associated protein 2-like OS=Mus musculus GN=Ubap2l PE=1 SV=1
10.835	10.824	10.076	10.092	9.833	0.0838315	1.23	274	2603	9	24	9.2	Q99NH0	Ankyrin repeat domain-containing protein 17 OS=Mus musculus GN=Ankrd17 PE=1 SV=2
8.449	8.594	7.932	8.048	7.576	0.119353	1.15	56	508	4	5	15.9	Q91W40	Kinesin light chain 3 OS=Mus musculus GN=Klc3 PE=1 SV=1
8.178	8.13	9.443	9.648	9.285	0.0676493	-0.84	164.7	1449	2	189	47.6	F8WHU5	Sister chromatid cohesion protein PDS5 homolog B OS=Mus musculus GN=Pds5b PE=1 SV=1
14.043	14.086	14.458	14.448	14.527	0.0504583	-0.57	145.6	1287	53	119	41.3	Q6ZQH0	MKIAA0187 protein (Fragment) OS=Mus musculus GN=Bms1 PE=2 SV=1
13.896	13.874	12.438	12.45	12.102	0.0681195	1.51	58	531	26	65	50.7	Q3TI05	Chaperonin containing Tcp1, subunit 6a (Zeta) OS=Mus musculus GN=Cct6a PE=2 SV=1
10.157	10.069	9.874	9.992	9.602	0.23886	0.73	103.5	917	14	14	17.1	Q8K119	Postmeiotic segregation increased 1 (S. cerevisiae) OS=Mus musculus GN=Pms1 PE=1 SV=1
9.416	9.399	8.486	8.392	8.076	0.0898754	1.55	40.4	357	2	3	3.6	Q91YN1	Protein FAM118A OS=Mus musculus GN=Fam118a PE=1 SV=1
13.261	13.144	12.114	12.037	11.842	0.0500444	1.28	60.7	530	24	44	48.5	P14685	26S proteasome non-ATPase regulatory subunit 3 OS=Mus musculus GN=Psmd3 PE=1 SV=3
9.106	9.13	10.4	10.496	10.018	0.0933827	-0.75	25.6	228	3	6	11.8	Q9DB36	General transcription factor 3C polypeptide 6 OS=Mus musculus GN=Gtf3c6 PE=1 SV=1
8.036	8.044	7.556	7.882	7.348	0.220155	0.91	44	391	4	4	14.6	Q80YQ8	Protein RMD5 homolog A OS=Mus musculus GN=Rmnd5a PE=1 SV=2
10.61	10.583	11.582	11.752	11.341	0.0932945	-0.62	32	280	11	18	38.2	A0A0R4J0C0	Non-SMC element 1 homolog (S. cerevisiae), isoform CRA_b OS=Mus musculus GN=Nsmce1 PE=1 SV=1
11.054	10.923	12.188	12.246	12.008	0.0565647	-0.88	34.1	301	13	37	40.5	B2RQ54	Developmental pluripotency associated 2 OS=Mus musculus GN=Dppa2 PE=2 SV=1
8.856	8.872	7.478	7.386	7.246	0.0569347	1.96	101.2	864	3	10	8.8	Q9DBB4	N-alpha-acetyltransferase 16, NatA auxiliary subunit OS=Mus musculus GN=Naa16 PE=2 SV=1
10.468	10.358	9.56	9.543	9.285	0.0624298	1.37	25.1	218	7	12	39.9	Q9DBZ5	Eukaryotic translation initiation factor 3 subunit K OS=Mus musculus GN=Eif3k PE=1 SV=1
8.856	9.014	8.34	8.466	7.968	0.123536	1.14	31.6	283	3	3	11	A2AN37	Uridine kinase OS=Mus musculus GN=Uck1 PE=1 SV=1
5.168	5.242	3.724	3.692	2.992	0.0980798	2.09	35.7	323	1	1	6.5	Q3U2V3	8-oxo-dGDP phosphatase NUDT18 OS=Mus musculus GN=Nudt18 PE=1 SV=1
8.264	8.276	7.603	7.872	7.566	0.114219	1.06	84.8	745	3	3	3.1	E9QNL4	Inhibitor of nuclear factor kappa-B kinase subunit alpha OS=Mus musculus GN=Chuk PE=1 SV=1
12.192	12.205	9.322	8.896	8.844	0.0570266	3.47	53.4	503	7	11	13.1	Q9R0M4	Podocalyxin OS=Mus musculus GN=Podxl PE=1 SV=2
12.554	12.263	10.033	9.818	9.628	0.0624298	2.84	49.9	463	12	22	29.6	Q07076	Annexin A7 OS=Mus musculus GN=Anxa7 PE=1 SV=2
10.45	10.424	9.62	9.73	9.516	0.0653509	1.24	28.6	254	9	12	37	Q3U9X3	Putative uncharacterized protein OS=Mus musculus GN=Fam192a PE=2 SV=1
10.014	10.002	8.604	8.518	8.456	0.0462544	1.94	42.6	376	6	18	50.5	P61164	Alpha-centractin OS=Mus musculus GN=Actr1a PE=1 SV=1
11.31	11.46	10.662	10.724	10.258	0.0993282	1.18	308.8	2798	17	21	7.9	E9Q2H1	E3 ubiquitin-protein ligase UBR5 OS=Mus musculus GN=Ubr5 PE=1 SV=1
4.65	4.794	6.688	6.67	6.254	0.0570223	-1.43	45.4	406	1	1	3	D3YU39	Cholinephosphotransferase 1 OS=Mus musculus GN=Chpt1 PE=1 SV=1
4.61	4.4	2.25	1.88	1.806	0.0462544	2.86	50.6	451	1	1	2.7	Q8R1T1	Charged multivesicular body protein 7 OS=Mus musculus GN=Chmp7 PE=1 SV=1
8.208	8.168	7.256	7.34	7.156	0.0504583	1.41	54.2	501	2	3	4.4	Q7TPN5	Wiskott-Aldrich syndrome-like (Human) OS=Mus musculus GN=Wasl PE=2 SV=1
10.244	10.358	9.776	9.778	9.482	0.0916637	1.06	124.5	1120	8	9	9.6	Q6A011	MKIAA0706 protein (Fragment) OS=Mus musculus GN=Kif1c PE=2 SV=1
8.653	8.526	10.058	10.176	9.865	0.0473434	-0.97	31.1	289	5	6	24.9	Q9JJZ6	Krueppel-like factor 13 OS=Mus musculus GN=Klf13 PE=1 SV=2
12.258	12.232	11.125	11.002	10.712	0.0799245	1.54	101	865	25	41	36.4	G3X8Y3	N-alpha-acetyltransferase 15, NatA auxiliary subunit OS=Mus musculus GN=Naa15 PE=1 SV=1
10.924	10.904	10.256	10.236	9.854	0.113897	1.18	42.5	374	6	14	21.1	Q99JX4	Eukaryotic translation initiation factor 3 subunit M OS=Mus musculus GN=Eif3m PE=1 SV=1
10.714	10.611	9.522	9.492	9.32	0.0462544	1.63	47	434	7	37	29.3	P21550	Beta-enolase OS=Mus musculus GN=Eno3 PE=1 SV=3
10.538	10.654	8.786	8.628	8.144	0.0693316	2.5	41	371	7	8	20.8	Q9JK83	Partitioning defective 6 homolog beta OS=Mus musculus GN=Pard6b PE=1 SV=2
12.3	12.244	13.023	13.064	12.966	0.0462544	-0.64	82.4	735	23	55	37	Q8BJ05	Zinc finger CCCH domain-containing protein 14 OS=Mus musculus GN=Zc3h14 PE=1 SV=1
11.9	11.962	13.036	13.081	12.914	0.0453594	-0.93	72	635	26	69	49.8	A1L366	RAD21 homolog (S. pombe) OS=Mus musculus GN=Rad21 PE=2 SV=1
9.59	9.62	9.47	9.504	9.094	0.330522	0.71	28.5	244	4	8	32.8	A2AE89	Glutathione S-transferase Mu 1 OS=Mus musculus GN=Gstm1 PE=1 SV=2
8.749	8.763	8.286	8.272	8.022	0.108286	1.05	77.8	710	5	5	5.4	A0A0R4J1K1	CCR4-NOT transcription complex subunit 4 OS=Mus musculus GN=Cnot4 PE=1 SV=1
10.436	10.385	9.67	9.634	9.22	0.108343	1.33	83	748	7	7	14.4	Q3UIR3	E3 ubiquitin-protein ligase DTX3L OS=Mus musculus GN=Dtx3l PE=1 SV=1
11.411	11.309	10.65	10.676	10.237	0.103185	1.19	250.8	2377	18	20	7.8	P83741	Serine/threonine-protein kinase WNK1 OS=Mus musculus GN=Wnk1 PE=1 SV=2
14.7	14.594	13.162	12.945	13.106	0.0446859	1.46	161.8	1344	57	89	40.4	P23116	Eukaryotic translation initiation factor 3 subunit A OS=Mus musculus GN=Eif3a PE=1 SV=5
8.593	8.642	8.326	8.402	8.144	0.140538	0.8	64.3	585	5	7	11.3	Q9D7I8	Protein FAM83D OS=Mus musculus GN=Fam83d PE=2 SV=1
13.374	13.335	12.524	12.376	12.335	0.0567784	0.97	123.9	1124	43	72	44.9	Q9EPU0	Regulator of nonsense transcripts 1 OS=Mus musculus GN=Upf1 PE=1 SV=2
12.966	13.096	12.164	12.13	11.9	0.0622132	1.05	42.8	376	22	33	54.3	Q9WVJ2	26S proteasome non-ATPase regulatory subunit 13 OS=Mus musculus GN=Psmd13 PE=1 SV=1
9.678	9.774	9.01	9.314	8.94	0.10548	1.09	44.1	397	5	6	15.1	Q543X6	Putative uncharacterized protein OS=Mus musculus GN=Map2k4 PE=1 SV=1
9.55	9.591	9.443	9.616	9.066	0.484342	0.66	31.7	280	3	3	12.5	Q8BQY8	Checkpoint protein HUS1 OS=Mus musculus GN=Hus1 PE=2 SV=1
14.622	14.57	14.878	14.82	14.878	0.0918772	-0.49	160.7	1441	61	161	49.1	Q9EPU4	Cleavage and polyadenylation specificity factor subunit 1 OS=Mus musculus GN=Cpsf1 PE=1 SV=1
9.856	9.832	9.894	10.08	9.69	0.81023	0.4	175.9	1582	9	10	7.3	A0A0A0MQE5	Calmodulin-regulated spectrin-associated protein 1 OS=Mus musculus GN=Camsap1 PE=1 SV=1
7.958	7.978	7.1	7.08	6.604	0.109655	1.48	67.7	596	2	2	3.2	Q3TMW7	Putative uncharacterized protein OS=Mus musculus GN=Glmn PE=2 SV=1
11.816	11.817	12.737	12.67	12.604	0.0570223	-0.66	39.2	347	15	39	61.1	A1L3C2	Polr1c protein OS=Mus musculus GN=Polr1c PE=2 SV=1
6.296	6.27	5.768	6.03	5.414	0.207407	0.91	136.4	1286	1	11	9	E9QM77	Ataxin-2 OS=Mus musculus GN=Atxn2 PE=1 SV=1
5.232	5.366	7.265	7.394	6.801	0.0681104	-1.44	42.8	368	2	5	7.9	Q8R1X0	BC022960 protein (Fragment) OS=Mus musculus GN=BC022960 PE=2 SV=1
9.072	9.014	11.105	11.036	10.914	0.0349024	-1.56	35.4	315	11	15	32.1	Q9D136	2-oxoglutarate and iron-dependent oxygenase domain-containing protein 3 OS=Mus musculus GN=Ogfod3 PE=2 SV=1
10.378	10.385	9.912	9.893	9.54	0.136456	1.02	58	502	10	10	21.9	Q8BGW1	Alpha-ketoglutarate-dependent dioxygenase FTO OS=Mus musculus GN=Fto PE=1 SV=1
8.382	8.044	6.228	6.106	5.682	0.0657699	2.63	65.5	618	1	1	1.3	G3X8P5	Sodium/iodide cotransporter OS=Mus musculus GN=Slc5a5 PE=1 SV=1
8.467	8.536	8.296	8.358	7.908	0.276871	0.79	15	130	4	4	37.7	Q62048	Astrocytic phosphoprotein PEA-15 OS=Mus musculus GN=Pea15 PE=1 SV=1
5.548	5.366	4.623	4.754	4.168	0.106572	1.34	42.8	390	1	7	17.7	P36993	Protein phosphatase 1B OS=Mus musculus GN=Ppm1b PE=1 SV=1
11.328	11.556	10.534	10.536	10.194	0.0872111	1.38	185.1	1692	20	21	13.4	Q6PB44	Tyrosine-protein phosphatase non-receptor type 23 OS=Mus musculus GN=Ptpn23 PE=1 SV=2
6.812	6.86	6.734	6.872	6.365	0.490433	0.56	91.6	797	2	2	2.1	B2C3G8	Signal transducer and activator of transcription OS=Mus musculus GN=Stat5a PE=1 SV=1
10.982	11.036	12.188	12.258	11.954	0.0647753	-0.84	90.9	808	18	25	25.4	Q8C0I4	Enhancer of polycomb homolog 2 OS=Mus musculus GN=Epc2 PE=2 SV=2
15.334	15.408	12.782	12.376	12.42	0.0473434	2.69	332.7	2883	114	139	41.6	E9Q557	Desmoplakin OS=Mus musculus GN=Dsp PE=1 SV=1
9.75	9.756	11.412	11.492	10.996	0.0833353	-1.16	132.8	1174	8	25	21	E9Q8T2	PR domain-containing 15 OS=Mus musculus GN=Prdm15 PE=1 SV=1
12.542	12.552	11.532	11.506	11.422	0.0473434	1.25	29.5	263	16	27	55.9	Q9R1P4	Proteasome subunit alpha type-1 OS=Mus musculus GN=Psma1 PE=1 SV=1
9.084	9.188	10.148	10.318	9.942	0.0684641	-0.56	54.5	484	9	12	23.8	Q3U2X6	Programmed cell death protein 7 OS=Mus musculus GN=Pdcd7 PE=1 SV=1
11.368	11.323	10.928	11.094	10.801	0.130145	0.73	192.5	1759	28	30	22	Q8CGN4	BCL-6 corepressor OS=Mus musculus GN=Bcor PE=1 SV=2
5.512	5.366	6.724	6.932	6.398	0.0766429	-0.85	95.5	834	1	36	53.5	A2BG91	Novel KRAB box and zinc finger, C2H2 type domain containing protein OS=Mus musculus GN=Gm14295 PE=4 SV=1
6.536	6.502	8.76	8.896	8.23	0.0814281	-1.69	8.1	68	1	6	33.8	Q8BXW1	MCG4790, isoform CRA_e OS=Mus musculus GN=A630089N07Rik PE=2 SV=1
7.316	7.128	8.96	9.244	8.874	0.0504583	-1.34	101.1	906	6	6	10.8	Q5DTL2	MKIAA4149 protein (Fragment) OS=Mus musculus GN=Zhx1 PE=2 SV=1
8.674	8.63	7.154	6.922	6.734	0.0647753	2.18	31.9	286	2	2	8.7	Q9D8C4	Interferon-induced 35 kDa protein homolog OS=Mus musculus GN=Ifi35 PE=1 SV=3
9.626	9.57	9.112	9.144	8.73	0.139866	1.07	174.9	1593	9	9	6.7	Q80TM9	Nischarin OS=Mus musculus GN=Nisch PE=1 SV=2
7.192	7.096	6.208	6.133	5.731	0.0872111	1.52	70.4	630	1	2	3.7	Q3V0K9	Plastin-1 OS=Mus musculus GN=Pls1 PE=1 SV=1
10.914	11.012	8.998	8.73	8.39	0.0631995	2.66	87.3	797	13	15	20.3	Q9QY23	Plakophilin-3 OS=Mus musculus GN=Pkp3 PE=1 SV=2
8.526	8.57	7.792	7.807	7.294	0.122422	1.39	38.7	348	3	3	12.1	Q921W4	Quinone oxidoreductase-like protein 1 OS=Mus musculus GN=Cryzl1 PE=1 SV=1
9.998	10.016	8.857	8.708	8.444	0.0776525	1.79	59.2	534	8	9	21	Q5SPX8	TBC1 domain family member 10A OS=Mus musculus GN=Tbc1d10a PE=1 SV=1
8.756	8.872	8.464	8.518	8.108	0.164175	0.92	93.3	840	5	5	7	Q9DC40	Telomere length regulation protein TEL2 homolog OS=Mus musculus GN=Telo2 PE=1 SV=2
11.303	11.276	10.768	10.882	10.653	0.0917771	0.86	103.9	943	10	35	28.2	O35643	AP-1 complex subunit beta-1 OS=Mus musculus GN=Ap1b1 PE=1 SV=2
12.216	12.012	11.105	11.104	10.694	0.0739655	1.4	73.1	638	17	19	28.7	A0A0G2JGQ4	NEDD8 ultimate buster 1 OS=Mus musculus GN=Nub1 PE=1 SV=1
9.452	9.338	8.822	8.872	8.422	0.119771	1.15	137.2	1245	7	7	8	Q80T83	MKIAA1850 protein (Fragment) OS=Mus musculus GN=Vcpip1 PE=2 SV=1
8.316	8.158	10.268	10.276	9.798	0.0588566	-1.42	45.3	398	6	11	25.4	D3YY44	Zinc finger protein neuro-d4 OS=Mus musculus GN=Dpf1 PE=1 SV=1
7.235	7.233	6.236	6.36	6.147	0.0643996	1.39	115.8	1072	1	6	3.5	Q6P1E1	Zinc finger MIZ domain-containing protein 1 OS=Mus musculus GN=Zmiz1 PE=1 SV=1
7.235	7.192	6.648	6.72	6.472	0.0851372	1.01	148.6	1345	3	4	2.1	K3W4S4	C-Jun-amino-terminal kinase-interacting protein 3 OS=Mus musculus GN=Mapk8ip3 PE=1 SV=1
9.41	9.39	8.398	8.288	8.144	0.0628553	1.59	37.5	330	4	6	16.7	Q3TWR3	Putative uncharacterized protein OS=Mus musculus GN=Prkag1 PE=1 SV=1
11.626	11.603	11.232	11.45	11.094	0.184735	0.67	91.7	794	22	28	37.7	Q00547	Hyaluronan mediated motility receptor OS=Mus musculus GN=Hmmr PE=1 SV=4
13.311	13.239	12.764	12.78	12.774	0.141761	0.51	28.7	249	16	48	35.7	Q5BLK1	40S ribosomal protein S6 OS=Mus musculus GN=Rps6 PE=1 SV=1
8.364	8.516	7.284	7.304	6.744	0.0864225	1.8	51.7	469	3	3	7.7	Q61823	Programmed cell death protein 4 OS=Mus musculus GN=Pdcd4 PE=1 SV=1
7.256	7.379	6.284	6.221	5.97	0.0570223	1.56	64	556	1	2	3.8	A0A087WRM7	6-phosphofructo-2-kinase/fructose-2,6-bisphosphatase 2 OS=Mus musculus GN=Pfkfb2 PE=1 SV=1
11.492	11.528	10.914	10.941	10.486	0.133914	1.05	52.5	491	11	22	26.3	Q9CT10	Ran-binding protein 3 OS=Mus musculus GN=Ranbp3 PE=1 SV=2
13.46	13.382	11.764	11.626	11.664	0.0349024	1.82	204.4	1805	50	68	31.8	E9Q852	Afadin OS=Mus musculus GN=Afdn PE=1 SV=2
7.396	7.334	6.8	6.846	6.328	0.14792	1.12	132.5	1187	2	2	1.9	Q6NXJ0	Protein WWC2 OS=Mus musculus GN=Wwc2 PE=1 SV=1
6.584	6.628	6.27	6.378	5.866	0.222935	0.83	21.1	185	1	1	7	Q9CY34	NEDD8-conjugating enzyme UBE2F OS=Mus musculus GN=Ube2f PE=1 SV=1
11.516	11.45	9.98	9.797	9.676	0.0473434	2.03	38.6	355	11	15	30.1	P70441	Na(+)/H(+) exchange regulatory cofactor NHE-RF1 OS=Mus musculus GN=Slc9a3r1 PE=1 SV=3
14.084	14.056	12.87	12.773	12.578	0.0625164	1.25	100.1	908	37	67	45.7	Q3TXV1	Putative uncharacterized protein OS=Mus musculus GN=Psmd2 PE=2 SV=1
9.346	9.31	7.202	6.974	7.032	0.0462544	2.7	82.3	733	3	3	5.9	Q9R1Z8	Vinexin OS=Mus musculus GN=Sorbs3 PE=1 SV=1
12.749	12.869	13.537	13.615	13.6	0.115055	-0.78	50.6	455	22	83	49.9	Q4VBG1	DEAD (Asp-Glu-Ala-Asp) box polypeptide 47 OS=Mus musculus GN=Ddx47 PE=2 SV=1
8.626	8.695	10.572	10.79	10.158	0.0799506	-1.4	68	622	8	10	11.7	Q923C5	Cenpb protein OS=Mus musculus GN=Cenpb PE=2 SV=1
11.181	11.474	9.56	9.699	8.984	0.0698122	2.29	178.8	1571	12	13	10.7	Q3URU2	Paternally-expressed gene 3 protein OS=Mus musculus GN=Peg3 PE=1 SV=1
11.548	11.582	11.564	11.626	11.28	0.665389	0.37	90.4	813	16	21	24.7	Q8C9X6	Enhancer of polycomb homolog 1 OS=Mus musculus GN=Epc1 PE=1 SV=1
13.896	13.835	14.24	14.205	14.362	0.071251	-0.54	76.9	686	27	110	43.7	Q8R2N2	U3 small nucleolar RNA-associated protein 4 homolog OS=Mus musculus GN=Utp4 PE=2 SV=3
10.203	10.156	9.422	9.57	8.947	0.141751	1.31	34.2	316	7	8	29.7	Q8BMZ5	tRNA-splicing endonuclease subunit Sen34 OS=Mus musculus GN=Tsen34 PE=2 SV=2
9.436	9.57	8.556	8.708	8.524	0.0691628	1.38	41.7	379	2	3	5.8	P18406	Protein CYR61 OS=Mus musculus GN=Cyr61 PE=1 SV=1
12.623	12.616	12.302	12.322	12.252	0.0624298	0.46	22.9	204	12	43	54.9	Q91V55	40S ribosomal protein S5 OS=Mus musculus GN=Rps5 PE=1 SV=1
10.759	10.94	12.174	12.232	12.151	0.124116	-1.05	88.6	780	22	60	40.3	B2RUE3	UTP14, U3 small nucleolar ribonucleoprotein, homolog B (Yeast) OS=Mus musculus GN=Utp14b PE=2 SV=1
7.596	7.492	8.708	8.872	8.444	0.0713808	-0.65	48.5	420	3	3	8.8	D3Z4Z0	MCG49644 OS=Mus musculus GN=Tada2b PE=1 SV=1
11.328	11.376	12.34	12.408	12.14	0.0657699	-0.71	97	887	24	37	38.7	Q6PHZ5	Putative RNA-binding protein 15B OS=Mus musculus GN=Rbm15b PE=1 SV=2
7.48	7.528	6.636	6.536	6.244	0.0853045	1.47	44.4	393	2	2	4.3	Q91YQ7	Protein RMD5 homolog B OS=Mus musculus GN=Rmnd5b PE=2 SV=1
9.16	8.984	7.832	7.698	7.324	0.0649274	1.92	29	260	4	6	23.5	P00920	Carbonic anhydrase 2 OS=Mus musculus GN=Ca2 PE=1 SV=4
10.724	10.738	10.285	10.296	9.865	0.158946	0.98	66.7	582	10	12	21.3	Q6PIP5	NudC domain-containing protein 1 OS=Mus musculus GN=Nudcd1 PE=1 SV=2
8.604	8.752	8.372	8.432	8.126	0.159634	0.85	51.1	461	3	3	7.4	P00860	Ornithine decarboxylase OS=Mus musculus GN=Odc1 PE=1 SV=2
12.564	12.67	10.137	9.902	9.32	0.0702243	3.06	58.8	528	18	23	33.5	P57016	Ladinin-1 OS=Mus musculus GN=Lad1 PE=1 SV=1
7.244	7.379	6.97	7.145	6.744	0.189553	0.79	116.7	1048	2	2	1.8	Q8VDP3	[F-actin]-methionine sulfoxide oxidase MICAL1 OS=Mus musculus GN=Mical1 PE=1 SV=1
10.172	10.069	8.914	8.956	8.372	0.0924552	1.84	141.4	1233	8	10	8.9	O54988	STE20-like serine/threonine-protein kinase OS=Mus musculus GN=Slk PE=1 SV=2
9.58	9.728	7.538	7.168	7.008	0.0504583	2.86	23.2	206	5	5	37.9	A0A087WQ89	MCG5930 OS=Mus musculus GN=2210011C24Rik PE=1 SV=1
11.926	11.83	12.99	12.972	12.844	0.0499409	-0.9	164.6	1460	34	61	31.5	E9Q166	ATPase family, AAA domain-containing 2B OS=Mus musculus GN=Atad2b PE=1 SV=1
7.846	7.848	9.716	9.818	9.22	0.0872111	-1.29	20.6	186	2	6	15.1	F6QH05	Transcriptional enhancer factor TEF-1 (Fragment) OS=Mus musculus GN=Tead1 PE=1 SV=1
9.95	9.854	11.199	11.216	10.892	0.0624298	-0.81	70.8	640	11	13	23.9	Q91WC1	Protection of telomeres protein 1 OS=Mus musculus GN=Pot1 PE=1 SV=1
11.262	11.206	9.48	9.23	8.821	0.0770638	2.45	42.6	377	10	11	26	Q3TJ69	Putative uncharacterized protein OS=Mus musculus GN=Serpinb9b PE=2 SV=1
6.406	6.208	8.456	8.412	7.968	0.0570223	-1.57	29.8	280	4	4	21.8	H3BLC5	Histone deacetylase complex subunit SAP25 OS=Mus musculus GN=Sap25 PE=1 SV=7
7.707	7.76	9.122	9.447	8.892	0.0872065	-0.96	55.4	492	4	5	13.6	G3X8R7	Zinc finger protein 212 OS=Mus musculus GN=Zfp212 PE=4 SV=1
9.354	9.442	11.304	11.319	10.824	0.0712317	-1.35	32.3	275	8	9	26.2	Q9CR78	Myb/SANT-like DNA-binding domain-containing protein 3 OS=Mus musculus GN=Msantd3 PE=1 SV=1
3.49	3.061	1.89	2.552	1.868	0.135715	1.74	74.2	651	1	1	2.2	Q9JI78	Peptide-N(4)-(N-acetyl-beta-glucosaminyl)asparagine amidase OS=Mus musculus GN=Ngly1 PE=1 SV=2
8.44	8.312	9.842	9.893	9.456	0.0657699	-0.89	66.6	588	4	11	12.1	Q8BSL0	Putative uncharacterized protein OS=Mus musculus GN=Zkscan8 PE=2 SV=1
8.584	8.486	6.89	6.771	6.772	0.0462544	2.18	102.6	926	2	2	3.5	Q3UW53	Protein Niban OS=Mus musculus GN=Fam129a PE=1 SV=2
9.636	9.538	9.122	9.366	8.994	0.146084	0.88	29.2	256	6	8	33.6	Q62361	Pro-thyrotropin-releasing hormone OS=Mus musculus GN=Trh PE=2 SV=2
9.76	9.808	9.174	9.132	8.864	0.0923233	1.19	38.1	335	3	4	7.2	Q497V0	Nup62cl protein (Fragment) OS=Mus musculus GN=Nup62cl PE=2 SV=1
8.982	8.902	10.488	10.602	10.07	0.0820515	-1	82.2	707	7	7	10.9	P16374	Zinc finger protein 60 OS=Mus musculus GN=Zfp60 PE=2 SV=2
6.742	6.746	7.768	7.917	7.626	0.0736024	-0.59	46.7	422	3	3	8.5	P63015	Paired box protein Pax-6 OS=Mus musculus GN=Pax6 PE=1 SV=1
6.756	6.9	8.98	8.945	8.8	0.0504583	-1.65	73.1	660	3	178	49.8	P16381	Putative ATP-dependent RNA helicase Pl10 OS=Mus musculus GN=D1Pas1 PE=1 SV=1
12.278	12.364	11.443	11.442	10.97	0.0990568	1.26	45.6	406	18	43	53	P62196	26S protease regulatory subunit 8 OS=Mus musculus GN=Psmc5 PE=1 SV=1
7.31	7.31	8.68	8.882	8.322	0.0954343	-0.86	45	440	2	2	5.7	Q06831	Transcription factor SOX-4 OS=Mus musculus GN=Sox4 PE=1 SV=2
13.192	13.074	12.266	12.18	12.088	0.0624298	1.02	45.5	389	22	37	48.6	Q99JI4	26S proteasome non-ATPase regulatory subunit 6 OS=Mus musculus GN=Psmd6 PE=1 SV=1
12.216	12.164	12.832	12.924	12.844	0.0462544	-0.56	38.7	351	13	32	39.9	Q8VE80	THO complex subunit 3 OS=Mus musculus GN=Thoc3 PE=2 SV=1
12.802	12.754	11.304	11.075	10.914	0.0624298	1.86	63.5	579	21	36	37.8	Q9CPN8	Insulin-like growth factor 2 mRNA-binding protein 3 OS=Mus musculus GN=Igf2bp3 PE=1 SV=1
10.557	10.424	10.202	10.286	9.902	0.188784	0.77	52.4	475	9	9	26.9	Q3TVK3	Aspartyl aminopeptidase OS=Mus musculus GN=Dnpep PE=1 SV=1
15.002	15.025	13.71	13.55	13.532	0.0476252	1.18	63.4	577	32	119	55.3	O88477	Insulin-like growth factor 2 mRNA-binding protein 1 OS=Mus musculus GN=Igf2bp1 PE=1 SV=1
10.568	10.654	10.016	10.024	9.56	0.126157	1.16	35.4	320	7	17	29.1	Q8R010	Aminoacyl tRNA synthase complex-interacting multifunctional protein 2 OS=Mus musculus GN=Aimp2 PE=1 SV=2
9.725	9.854	8.868	8.836	8.698	0.0657699	1.45	47.2	432	3	5	9.7	A0A0R4J069	Selenocysteine lyase OS=Mus musculus GN=Scly PE=1 SV=1
12.112	12.263	12.947	12.99	13.022	0.144093	-0.68	40	349	17	53	48.4	Q7TND5	Ribosome production factor 1 OS=Mus musculus GN=Rpf1 PE=2 SV=2
11.576	11.618	12.532	12.612	12.342	0.0693316	-0.67	165.5	1478	28	35	21.1	B2RRF6	Zinc finger protein 518A OS=Mus musculus GN=Znf518a PE=2 SV=1
13.781	13.772	14.208	14.14	14.382	0.10926	-0.6	129.1	1152	45	159	47.8	Q8R5K4	Nucleolar protein 6 OS=Mus musculus GN=Nol6 PE=2 SV=2
11.016	10.958	10.068	10.092	9.921	0.0462544	1.35	59	522	9	11	23.9	Q3TI63	Putative uncharacterized protein OS=Mus musculus GN=Snx1 PE=2 SV=1
10.759	10.782	10.376	10.418	9.95	0.182673	0.91	55.9	504	12	14	29.8	Q8BJY1	26S proteasome non-ATPase regulatory subunit 5 OS=Mus musculus GN=Psmd5 PE=1 SV=4
11.72	11.992	11	11.046	10.76	0.131071	1.21	109.6	962	20	25	22.5	Q9JLI8	Squamous cell carcinoma antigen recognized by T-cells 3 OS=Mus musculus GN=Sart3 PE=1 SV=1
8.969	9.114	8.382	8.33	7.942	0.0966129	1.29	56.1	514	5	6	13.2	Q3U308	Cytoplasmic tRNA 2-thiolation protein 2 OS=Mus musculus GN=Ctu2 PE=1 SV=1
12.935	12.966	13.772	13.678	13.668	0.0462544	-0.79	57.4	509	24	118	60.5	Q3TM67	Putative uncharacterized protein OS=Mus musculus GN=Dkc1 PE=2 SV=1
10.759	10.458	9.374	9.366	9.104	0.114656	1.75	35.2	319	7	8	16.6	Q8BP27	Swi5-dependent recombination DNA repair protein 1 homolog OS=Mus musculus GN=Sfr1 PE=1 SV=2
10.962	10.824	9.912	9.884	9.372	0.0923233	1.56	68	602	13	15	21.9	A0A0R4J0W6	Leucine rich repeat containing 40, isoform CRA_a OS=Mus musculus GN=Lrrc40 PE=1 SV=1
12.088	12.218	11.252	11.275	10.79	0.0921382	1.29	36.4	325	13	28	50.5	Q9QZD9	Eukaryotic translation initiation factor 3 subunit I OS=Mus musculus GN=Eif3i PE=1 SV=1
11.39	11.504	11.05	11.036	10.76	0.106794	0.82	186.3	1674	11	15	7.2	B2RY84	Kif14 protein OS=Mus musculus GN=Kif14 PE=2 SV=1
10.69	10.7	11.646	11.694	11.318	0.101854	-0.52	33.2	308	12	28	46.4	Q571G2	MKIAA4013 protein (Fragment) OS=Mus musculus GN=Exosc8 PE=2 SV=1
11.926	11.664	10.496	10.389	9.984	0.0707883	1.84	86.3	767	12	16	20.6	Q3TAW4	Putative uncharacterized protein OS=Mus musculus GN=Sec23b PE=2 SV=1
8.495	8.422	8.044	8.031	7.608	0.155318	1.06	20.7	190	2	2	8.9	Q9WUB4	Dynactin subunit 6 OS=Mus musculus GN=Dctn6 PE=1 SV=1
9.706	9.516	8.68	8.639	8.382	0.0739655	1.51	24.9	224	7	12	35.3	Q9D8B3	Charged multivesicular body protein 4b OS=Mus musculus GN=Chmp4b PE=1 SV=2
9.28	9.288	7.71	7.822	7.798	0.0462544	1.96	29	273	2	2	9.9	O35955	Proteasome subunit beta type-10 OS=Mus musculus GN=Psmb10 PE=1 SV=1
11.562	11.482	10.58	10.456	10.25	0.0624298	1.44	96.6	866	13	15	15.6	Q8CAS9	Poly [ADP-ribose] polymerase 9 OS=Mus musculus GN=Parp9 PE=1 SV=2
7.678	7.938	6.35	6.636	6.348	0.0898625	1.78	28.3	261	2	2	10.3	Q9EQT3	Rho-related GTP-binding protein RhoU OS=Mus musculus GN=Rhou PE=2 SV=1
10.69	10.644	12.102	12.226	12.23	0.0349024	-1.21	27.3	237	5	23	26.2	Q9ERU3	Zinc finger protein 22 OS=Mus musculus GN=Znf22 PE=1 SV=2
11.446	11.492	13.49	13.506	13.204	0.0562121	-1.77	294.5	2643	41	64	23.3	E9Q2N1	Bromodomain and WD repeat-containing protein 1 (Fragment) OS=Mus musculus GN=Brwd1 PE=1 SV=1
5.984	5.858	5.384	5.628	4.948	0.19757	0.99	92.2	820	1	1	2	Q9QZK2	Breast cancer anti-estrogen resistance protein 3 OS=Mus musculus GN=Bcar3 PE=1 SV=1
9.826	10.156	9.062	9.288	8.828	0.137509	1.39	216.8	1955	7	7	4.1	B7ZCJ1	Rho GTPase-activating protein 21 OS=Mus musculus GN=Arhgap21 PE=1 SV=1
12.922	12.779	13.628	13.55	13.576	0.141761	-0.74	49	428	16	189	68.5	Q9Z1N5	Spliceosome RNA helicase Ddx39b OS=Mus musculus GN=Ddx39b PE=1 SV=1
7.996	8.206	7.346	7.672	7.165	0.122066	1.17	42	372	1	1	3.8	Q8BG48	Serine/threonine-protein kinase 17B OS=Mus musculus GN=Stk17b PE=1 SV=1
4.962	4.771	4.15	4.257	3.681	0.118649	1.23	37.8	342	1	1	4.1	Q3TSZ4	Aldose 1-epimerase OS=Mus musculus GN=Galm PE=2 SV=1
5.498	5.41	4.392	4.446	4.217	0.0473434	1.51	28.8	258	1	1	2.7	Q9D0U6	Repressor of RNA polymerase III transcription MAF1 homolog OS=Mus musculus GN=Maf1 PE=2 SV=1
10.45	10.626	9.92	9.912	9.638	0.0932945	1.12	24.6	214	3	101	61.2	Q6ZWV3	60S ribosomal protein L10 OS=Mus musculus GN=Rpl10 PE=1 SV=3
7.921	7.978	7.506	7.742	7.446	0.141028	0.85	16.4	140	1	1	5.7	Q8R3W2	MCG6979, isoform CRA_a OS=Mus musculus GN=0610009B22Rik PE=2 SV=1
10.626	10.545	10.084	10.25	9.676	0.178948	0.99	34	302	11	14	56.3	Q543H0	MCG16662 OS=Mus musculus GN=Srm PE=1 SV=1
9.084	9.302	8.75	8.932	8.506	0.180812	0.93	107.9	983	4	5	4.9	Q9EST3	Eukaryotic translation initiation factor 4E transporter OS=Mus musculus GN=Eif4enif1 PE=1 SV=2
10.244	10.176	9.354	9.338	8.821	0.111172	1.48	94.5	869	10	12	13.7	Q8R3F9	Speckle targeted PIP5K1A-regulated poly(A) polymerase OS=Mus musculus GN=Tut1 PE=1 SV=1
11.676	11.668	10.68	10.714	10.6	0.0473434	1.34	26.4	240	12	18	52.5	O09061	Proteasome subunit beta type-1 OS=Mus musculus GN=Psmb1 PE=1 SV=1
12.358	12.244	11.336	11.198	11.026	0.0570223	1.34	63.9	548	17	32	36.9	O70194	Eukaryotic translation initiation factor 3 subunit D OS=Mus musculus GN=Eif3d PE=1 SV=2
8.548	8.466	10.97	11.234	11.18	0.0349024	-2.19	34.2	305	6	12	22	A2RS90	MCG132219 OS=Mus musculus GN=Nanog PE=2 SV=1
11.026	11.072	10.22	10.158	9.95	0.0681104	1.32	22.9	201	6	12	32.8	Q9R1P3	Proteasome subunit beta type-2 OS=Mus musculus GN=Psmb2 PE=1 SV=1
9.834	9.902	11.071	11.294	10.78	0.0898625	-0.78	116.3	1037	9	11	10.9	Q8BUH8	Sentrin-specific protease 7 OS=Mus musculus GN=Senp7 PE=1 SV=1
9.82	9.91	8.178	8.218	7.446	0.0935903	2.38	92.7	833	6	7	7.8	Q5U462	CUB domain-containing protein 1 OS=Mus musculus GN=Cdcp1 PE=2 SV=1
12.693	12.56	13.268	13.264	13.31	0.158649	-0.6	32.4	280	16	71	58.6	Q9D1C9	Ribosomal RNA-processing protein 7 homolog A OS=Mus musculus GN=Rrp7a PE=2 SV=1
8.756	8.804	8.799	9.054	8.65	0.778014	0.43	257.1	2269	7	52	22.1	Q5SWZ5	Myosin phosphatase Rho-interacting protein OS=Mus musculus GN=Mprip PE=1 SV=1
10.776	10.79	11.854	11.913	11.554	0.0890662	-0.66	63.5	543	14	21	30.6	Q5DTG8	MKIAA4222 protein (Fragment) OS=Mus musculus GN=Zfp655 PE=2 SV=1
7.056	6.88	6.435	6.522	6.147	0.114219	0.98	25.5	222	2	2	12.2	P70202	Latexin OS=Mus musculus GN=Lxn PE=1 SV=2
10.94	11.036	10.488	10.546	10.032	0.154391	1.01	171	1574	13	14	10.1	Q3UH60	Disco-interacting protein 2 homolog B OS=Mus musculus GN=Dip2b PE=1 SV=1
8.486	8.752	6.251	6.912	6.056	0.0712684	2.64	223.3	2065	3	3	1.9	A0A0G2JG52	Absent in melanoma 1 OS=Mus musculus GN=Aim1 PE=1 SV=1
12.131	12.093	13.584	13.692	13.454	0.0499409	-1.4	39.7	372	15	133	64	Q9QZQ8	Core histone macro-H2A.1 OS=Mus musculus GN=H2afy PE=1 SV=3
12.76	12.832	13.48	13.374	13.438	0.0614632	-0.62	78.3	698	34	64	50.3	Q80VY9	Putative ATP-dependent RNA helicase DHX33 OS=Mus musculus GN=Dhx33 PE=1 SV=1
11.446	11.642	10.864	10.958	10.478	0.108286	1.11	69.7	641	16	20	22	Q5SUH6	Clathrin interactor 1 OS=Mus musculus GN=Clint1 PE=1 SV=1
13.944	13.737	12.046	11.825	11.878	0.0707883	1.94	136.2	1230	38	59	34.5	Q6ZQ38	Cullin-associated NEDD8-dissociated protein 1 OS=Mus musculus GN=Cand1 PE=1 SV=2
8.717	8.642	7.723	7.872	7.724	0.0462544	1.38	21.5	188	4	4	22.9	Q9DB82	N-acetyltransferase 5 (ARD1 homolog, S. cerevisiae), isoform CRA_a OS=Mus musculus GN=Naa20 PE=1 SV=1
10.835	10.914	10.3	10.337	9.833	0.140666	1.11	39.9	353	8	11	21.5	Q9CX56	26S proteasome non-ATPase regulatory subunit 8 OS=Mus musculus GN=Psmd8 PE=1 SV=2
8.93	8.862	10.148	10.198	9.884	0.0627983	-0.73	28.4	254	6	7	35.8	Q8VCD6	Receptor expression-enhancing protein 2 OS=Mus musculus GN=Reep2 PE=1 SV=2
9.036	9.052	8.318	8.199	7.956	0.0924709	1.36	89.3	786	3	5	4.2	Q6Y5D8	Rho GTPase-activating protein 10 OS=Mus musculus GN=Arhgap10 PE=1 SV=2
11.016	10.978	10.761	10.76	10.424	0.200165	0.71	111.9	985	21	24	23.2	Q60875	Rho guanine nucleotide exchange factor 2 OS=Mus musculus GN=Arhgef2 PE=1 SV=4
13.261	13.412	12.559	12.655	12.45	0.0872111	0.8	16.1	141	12	42	56.7	Q8BT90	Putative uncharacterized protein (Fragment) OS=Mus musculus GN=Rps17 PE=2 SV=1
8.93	9.094	8.138	8.118	7.942	0.082259	1.41	22.1	201	4	4	21.4	B1AXD8	Akirin-2 OS=Mus musculus GN=Akirin2 PE=1 SV=1
7.617	7.556	8.799	8.872	8.604	0.0570223	-0.69	67.5	615	3	3	5	Q6YND2	Zinc finger protein 653 OS=Mus musculus GN=Znf653 PE=2 SV=2
9.912	9.854	11	11.075	10.834	0.0562121	-0.69	41.9	368	10	16	42.9	Q91VN1	Zinc finger protein 24 OS=Mus musculus GN=Znf24 PE=1 SV=1
14.335	14.387	14.4	14.458	14.557	0.255148	-0.26	52	448	27	103	45.5	A2RS68	Small nuclear ribonucleoprotein 70 (U1) OS=Mus musculus GN=Snrnp70 PE=2 SV=1
10.296	10.124	9.184	9.084	8.864	0.0628553	1.61	27	241	9	11	53.9	Q9Z1Q5	Chloride intracellular channel protein 1 OS=Mus musculus GN=Clic1 PE=1 SV=3
11.026	11.082	12.503	12.472	12.18	0.0631995	-1.07	121.6	1046	25	129	40.9	Q6PGB8	Probable global transcription activator SNF2L1 OS=Mus musculus GN=Smarca1 PE=1 SV=1
8.856	8.962	8.044	7.872	7.618	0.0739655	1.53	88.1	807	3	4	4.8	Q8K1C9	Leucine-rich repeat-containing protein 41 OS=Mus musculus GN=Lrrc41 PE=1 SV=3
11.694	11.71	11.412	11.586	11.288	0.200118	0.57	160.9	1459	18	22	15	A2ABV5	Mediator of RNA polymerase II transcription subunit 14 OS=Mus musculus GN=Med14 PE=1 SV=1
12.044	11.976	13.096	13.046	12.923	0.0462544	-0.87	21.4	185	13	133	62.2	P83917	Chromobox protein homolog 1 OS=Mus musculus GN=Cbx1 PE=1 SV=1
11.303	11.276	10.864	10.85	10.486	0.145172	0.9	110.7	998	14	17	15.1	G3X928	SEC23-interacting protein OS=Mus musculus GN=Sec23ip PE=1 SV=1
8.154	8.012	7.846	7.992	7.646	0.25492	0.73	50.2	430	3	3	11.6	Q7TSS3	Inhibitor of kappaB kinase gamma OS=Mus musculus GN=Ikbkg PE=1 SV=1
9.124	9.13	10.016	10.168	9.69	0.118162	-0.38	40.5	375	6	8	18.7	Q99PT3	INO80 complex subunit B OS=Mus musculus GN=Ino80b PE=1 SV=2
9.983	9.89	10.914	11.036	10.674	0.0718964	-0.54	55.6	514	7	25	37.7	Q8BHJ5	F-box-like/WD repeat-containing protein TBL1XR1 OS=Mus musculus GN=Tbl1xr1 PE=1 SV=1
5.45	5.44	4.167	4.704	4.168	0.114219	1.49	35.4	313	1	1	2.9	Q3TVI4	Protein HEXIM2 OS=Mus musculus GN=Hexim2 PE=1 SV=1
9.842	9.774	9.67	9.842	9.332	0.461988	0.64	51	461	7	7	14.8	Q3T9L1	Coronin OS=Mus musculus GN=Coro1a PE=2 SV=1
7.93	7.722	7.026	7.168	6.58	0.109765	1.35	74.1	706	3	3	5.1	O88935	Synapsin-1 OS=Mus musculus GN=Syn1 PE=1 SV=2
12.292	12.218	11.629	11.542	11.262	0.0921382	1	482.4	4378	46	47	13.8	A2AFQ0	E3 ubiquitin-protein ligase HUWE1 OS=Mus musculus GN=Huwe1 PE=1 SV=1
6.514	6.388	7.546	7.71	7.386	0.0574714	-0.7	57.2	489	1	21	11.7	P16372	Zinc finger protein 58 OS=Mus musculus GN=Zfp58 PE=2 SV=2
10.94	10.988	9.942	9.97	9.332	0.116641	1.6	83.1	740	12	15	20.7	Q3SYK4	Vertnin OS=Mus musculus GN=Vrtn PE=2 SV=1
11.562	11.412	9.33	8.896	8.73	0.0570223	2.87	38.6	349	10	17	44.7	Q3UJ44	Putative uncharacterized protein OS=Mus musculus GN=Capg PE=2 SV=1
11.506	11.309	10.572	10.558	10.324	0.0915025	1.27	40	359	10	15	25.3	Q99J77	Sialic acid synthase OS=Mus musculus GN=Nans PE=1 SV=1
14.466	14.468	14.63	14.682	14.717	0.0932945	-0.39	88.5	791	52	205	55.2	Q8K4Z5	Splicing factor 3A subunit 1 OS=Mus musculus GN=Sf3a1 PE=1 SV=1
12.817	12.966	13.692	13.756	13.746	0.142097	-0.87	33.6	288	12	106	41.7	P62996	Transformer-2 protein homolog beta OS=Mus musculus GN=Tra2b PE=1 SV=1
9.006	9.188	6.946	6.522	6.427	0.0473434	2.89	99.9	902	3	3	4	P55292	Desmocollin-2 OS=Mus musculus GN=Dsc2 PE=1 SV=1
11.054	11.229	10.834	10.958	10.59	0.204168	0.69	52.9	477	5	108	57.7	A0A0A0MQA5	Tubulin alpha chain (Fragment) OS=Mus musculus GN=Tuba4a PE=1 SV=1
13.814	13.702	12.559	12.42	12.196	0.0570223	1.35	47.4	422	28	57	68.2	Q8BG32	26S proteasome non-ATPase regulatory subunit 11 OS=Mus musculus GN=Psmd11 PE=1 SV=3
8.14	8.222	7.154	7.19	6.516	0.116905	1.67	175.6	1579	2	2	1.7	E9Q368	TAR RNA-binding protein 1 OS=Mus musculus GN=Tarbp1 PE=1 SV=1
10.244	10.251	9.756	9.69	9.392	0.121768	1.06	16.5	144	3	19	39.6	Q8BMJ3	Eukaryotic translation initiation factor 1A, X-chromosomal OS=Mus musculus GN=Eif1ax PE=2 SV=3
9.95	9.922	11	11.075	10.653	0.09805	-0.57	40.8	368	10	18	30.4	Q62481	Vacuolar protein sorting-associated protein 72 homolog OS=Mus musculus GN=Vps72 PE=2 SV=2
10.478	10.436	11.664	11.796	11.324	0.0923233	-0.79	53.5	466	10	15	35.8	Q5RJ54	Zinc finger and SCAN domain-containing protein 26 OS=Mus musculus GN=Zscan26 PE=2 SV=1
9.436	9.442	8.68	8.72	8.594	0.0570266	1.24	35.9	321	7	7	32.4	Q5HZI6	Tissue specific transplantation antigen P35B OS=Mus musculus GN=Tsta3 PE=1 SV=1
12.957	13.085	13.721	13.832	13.815	0.101306	-0.82	43.5	380	25	79	50.5	Q8BGA5	KRR1 small subunit processome component homolog OS=Mus musculus GN=Krr1 PE=2 SV=1
5.874	5.83	7.618	7.664	7.11	0.0871599	-1.2	70.8	655	3	3	7.8	Q32MF0	Predicted gene, ENSMUSG00000053512 OS=Mus musculus GN=Elf4 PE=2 SV=1
9.072	9.168	7.136	6.734	6.744	0.0532258	2.69	35.4	327	3	4	11.9	P35456	Urokinase plasminogen activator surface receptor OS=Mus musculus GN=Plaur PE=1 SV=1
9.436	9.46	8.516	8.372	8.244	0.0670355	1.53	39.5	347	3	4	7.8	Q8BTV1	Tumor suppressor candidate 3 OS=Mus musculus GN=Tusc3 PE=1 SV=1
9.912	9.91	9.522	9.602	9.354	0.120999	0.85	71.3	631	11	11	16.8	Q8K2Q9	Shootin-1 OS=Mus musculus GN=Shtn1 PE=1 SV=1
10.126	10.069	11.05	11.192	10.76	0.0966129	-0.5	112.3	1021	14	16	16.8	E9Q9Q0	INO80 complex subunit D OS=Mus musculus GN=Ino80d PE=1 SV=1
9.323	9.084	7.08	6.891	6.22	0.0681104	2.9	92.1	825	4	4	4.6	Q5DTU0	Actin filament-associated protein 1-like 2 OS=Mus musculus GN=Afap1l2 PE=1 SV=2
12.773	12.766	11.81	11.862	11.358	0.106238	1.22	44.1	389	24	47	69.4	Q14AQ1	Proteasome (Prosome, macropain) 26S subunit, ATPase, 6 OS=Mus musculus GN=Psmc6 PE=1 SV=1
10.626	10.52	9.786	9.797	9.228	0.119771	1.39	54.8	484	8	13	25.8	P54822	Adenylosuccinate lyase OS=Mus musculus GN=Adsl PE=1 SV=2
16.592	16.696	13.667	13.374	13.031	0.0567784	3.29	54.5	490	41	411	77.6	P11679	Keratin, type II cytoskeletal 8 OS=Mus musculus GN=Krt8 PE=1 SV=4
7.066	7.008	6.544	6.544	6.27	0.0984401	0.98	79.3	707	2	3	3.7	Q8K3H0	DCC-interacting protein 13-alpha OS=Mus musculus GN=Appl1 PE=1 SV=1
12.502	12.364	11.28	11.114	10.97	0.052723	1.53	96.3	872	26	35	32.9	Q80Y09	Pdcd6ip protein OS=Mus musculus GN=Pdcd6ip PE=2 SV=1
9.265	9.22	8.24	8.44	8.28	0.0570223	1.39	72.4	650	5	5	9.1	Q8VCT3	Aminopeptidase B OS=Mus musculus GN=Rnpep PE=1 SV=2
13.311	13.359	12.202	12.051	12.044	0.0462544	1.3	102.1	906	26	42	27.3	A0JNY7	Eukaryotic translation initiation factor 4, gamma 2 OS=Mus musculus GN=Eif4g2 PE=2 SV=1
10.296	10.286	11.516	11.728	11.234	0.0924931	-0.85	30.7	269	9	10	33.5	A0A1I7Q4A6	Centromere protein Q OS=Mus musculus GN=Cenpq PE=1 SV=1
8.982	8.892	8.508	8.454	8.096	0.13139	1.05	120.7	1071	4	5	5.8	Q91Z67	SLIT-ROBO Rho GTPase-activating protein 2 OS=Mus musculus GN=Srgap2 PE=1 SV=2
13.276	13.162	11.646	11.752	11.114	0.0816278	1.81	60.6	534	19	47	61.6	Q3TUW9	Putative uncharacterized protein OS=Mus musculus GN=Ehd1 PE=2 SV=1
8.749	8.734	8.326	8.264	7.956	0.137526	1.04	128.3	1133	4	4	4.9	B2RXC1	Trafficking protein particle complex subunit 11 OS=Mus musculus GN=Trappc11 PE=1 SV=1
10.504	10.436	12.034	12.15	11.72	0.0681104	-1.17	167	1515	20	23	17	Q5DTT1	Protein KIAA2022 OS=Mus musculus GN=Kiaa2022 PE=2 SV=3
10.914	10.7	10.148	10.198	9.82	0.10613	1.15	31.1	272	7	17	39	Q9EST5	Acidic leucine-rich nuclear phosphoprotein 32 family member B OS=Mus musculus GN=Anp32b PE=1 SV=1
8.956	8.994	10.761	10.814	10.712	0.0349024	-1.35	41.5	366	7	8	20.8	Q3ZB19	Growth differentiation factor 3 OS=Mus musculus GN=Gdf3 PE=2 SV=1
10.45	10.358	9.57	9.715	9.048	0.133306	1.38	45.3	449	4	4	9.6	P21952	POU domain, class 3, transcription factor 1 OS=Mus musculus GN=Pou3f1 PE=1 SV=1
11.516	11.721	10.432	10.768	10.412	0.0744432	1.43	59.3	535	7	15	15.3	Q8CE90	Dual specificity mitogen-activated protein kinase kinase 7 OS=Mus musculus GN=Map2k7 PE=1 SV=1
9.338	9.28	8.812	8.836	8.372	0.149676	1.1	37.3	331	4	4	13.6	Q9D1P4	Cysteine and histidine-rich domain-containing protein 1 OS=Mus musculus GN=Chordc1 PE=1 SV=1
10.365	10.268	9.832	9.958	9.372	0.180504	1.02	20.9	183	8	9	44.3	P61082	NEDD8-conjugating enzyme Ubc12 OS=Mus musculus GN=Ube2m PE=1 SV=1
8.006	7.968	7.392	7.428	7.224	0.0713808	1.1	118.5	1074	3	3	2.4	Q7TSI1	Pleckstrin homology domain-containing family M member 1 OS=Mus musculus GN=Plekhm1 PE=1 SV=1
12.852	12.766	12.034	11.954	11.694	0.0720883	1.04	117.7	1058	30	73	42.1	B9EHN0	Ubiquitin-activating enzyme E1, Chr X OS=Mus musculus GN=Uba1 PE=1 SV=1
12.792	12.647	11.776	11.802	11.341	0.0831721	1.21	70.5	638	23	35	40.3	Q9Z1F9	SUMO-activating enzyme subunit 2 OS=Mus musculus GN=Uba2 PE=1 SV=1
11.676	11.676	11.468	11.442	11.124	0.21238	0.64	45.4	403	11	21	29.5	Q148S3	NIN1/RPN12 binding protein 1 homolog (S. cerevisiae) OS=Mus musculus GN=Nob1 PE=2 SV=1
6.298	6.28	5.662	5.702	5.44	0.0916637	1.06	67	606	1	1	3.1	Q8BGY4	Kelch-like protein 26 OS=Mus musculus GN=Klhl26 PE=1 SV=1
7.512	7.652	9.904	10.101	9.332	0.0741641	-1.74	38.2	329	4	5	18.5	Q9D495	Synaptonemal complex central element protein 1 OS=Mus musculus GN=Syce1 PE=1 SV=1
8.684	8.708	9.931	10.033	9.778	0.0624298	-0.76	51.2	467	4	12	20.1	P28700	Retinoic acid receptor RXR-alpha OS=Mus musculus GN=Rxra PE=1 SV=1
15.196	15.259	15.722	15.508	15.762	0.106441	-0.7	317.7	2789	133	343	48.5	E9QK83	Small subunit processome component 20 homolog OS=Mus musculus GN=Utp20 PE=1 SV=1
7.638	7.697	7.08	7.496	6.974	0.203687	0.93	38.9	346	3	3	11.3	Q69ZC8	GPALPP motifs-containing protein 1 OS=Mus musculus GN=Gpalpp1 PE=1 SV=2
14.3	14.404	14.682	14.648	14.81	0.107857	-0.54	85.9	760	52	178	57.6	Q921N6	Probable ATP-dependent RNA helicase DDX27 OS=Mus musculus GN=Ddx27 PE=1 SV=3
9.172	9.052	11.796	11.694	11.926	0.0349024	-2.29	54.7	479	7	10	21.5	Q3UNW5	Transcription factor CP2-like protein 1 OS=Mus musculus GN=Tfcp2l1 PE=1 SV=2
5.76	5.51	4.623	4.898	4.505	0.0996742	1.35	60.7	571	1	1	3.3	A2AES4	OTU domain-containing protein 5 OS=Mus musculus GN=Otud5 PE=1 SV=1
11.358	11.406	12.081	12.164	11.91	0.0774713	-0.41	24.8	219	11	30	57.1	P58468	Protein FAM207A OS=Mus musculus GN=Fam207a PE=1 SV=1
5.223	5.396	7.671	7.844	7.11	0.0681104	-1.81	68.2	598	1	6	8.5	Q3UT06	Putative uncharacterized protein OS=Mus musculus GN=Enox2 PE=2 SV=1
10.993	10.93	10.7	10.75	10.31	0.227197	0.75	28.1	246	7	61	61.8	Q9CQV8	14-3-3 protein beta/alpha OS=Mus musculus GN=Ywhab PE=1 SV=3
8.874	8.812	8.144	8.093	7.93	0.0585007	1.25	24.6	219	6	7	36.5	Q9D7S9	Charged multivesicular body protein 5 OS=Mus musculus GN=Chmp5 PE=1 SV=1
8.982	9.094	10.068	10.226	9.778	0.082259	-0.54	45.4	422	4	9	17.8	O08580	Steroid hormone receptor ERR1 OS=Mus musculus GN=Esrra PE=1 SV=4
10.805	10.89	12.127	12.19	11.83	0.0649274	-0.91	123.4	1104	17	23	21.9	Q9JI57	General transcription factor II-I repeat domain-containing protein 1 OS=Mus musculus GN=Gtf2ird1 PE=2 SV=2
12.578	12.73	11.776	11.664	11.53	0.0675253	1.17	57.6	508	18	34	43.5	Q8C0C7	Phenylalanine--tRNA ligase alpha subunit OS=Mus musculus GN=Farsa PE=1 SV=1
12.112	12.364	11.094	11.016	10.892	0.122963	1.48	63.8	540	9	18	16.5	Q06EZ3	O-acyltransferase OS=Mus musculus GN=Soat1 PE=2 SV=1
11.664	11.664	10.97	11.002	10.872	0.0624298	1.04	40.2	339	14	22	46.6	Q9WV03	Protein FAM50A OS=Mus musculus GN=Fam50a PE=1 SV=1
14.174	14.148	13.667	13.588	13.65	0.0462544	0.39	24.8	217	13	64	51.6	Q5XJF6	Ribosomal protein OS=Mus musculus GN=Rpl10a PE=1 SV=1
9.667	9.672	8.888	8.846	8.348	0.122066	1.43	23.2	209	5	6	41.1	Q8VBV7	COP9 signalosome complex subunit 8 OS=Mus musculus GN=Cops8 PE=1 SV=1
9.305	9.062	8.296	8.218	7.846	0.0883306	1.54	30.9	277	4	6	25.3	Q8K354	Carbonyl reductase [NADPH] 3 OS=Mus musculus GN=Cbr3 PE=1 SV=1
14.682	14.81	13.746	13.588	13.8	0.0585007	0.84	89.3	806	47	141	65.3	Q01853	Transitional endoplasmic reticulum ATPase OS=Mus musculus GN=Vcp PE=1 SV=4
8.612	8.536	8.398	8.392	8.06	0.230491	0.78	32.2	290	5	6	22.4	Q9CQJ2	PIH1 domain-containing protein 1 OS=Mus musculus GN=Pih1d1 PE=1 SV=1
9.636	9.636	8.878	8.742	8.516	0.091104	1.4	123.5	1090	3	4	2.8	P34152	Focal adhesion kinase 1 OS=Mus musculus GN=Ptk2 PE=1 SV=3
11.562	11.784	9.822	9.447	9.114	0.0624298	2.56	35	315	9	17	31.7	Q99JW5	Epithelial cell adhesion molecule OS=Mus musculus GN=Epcam PE=1 SV=1
6.556	6.692	5.45	5.43	4.784	0.0987179	1.78	213.3	1844	1	2	1.4	G3X9Y9	Myosin Vb, isoform CRA_a OS=Mus musculus GN=Myo5b PE=1 SV=1
7.48	7.265	6.522	6.812	6.414	0.101983	1.22	24.3	212	1	13	15.1	Q0PD40	Rab15 OS=Mus musculus GN=Rab15 PE=2 SV=1
10.805	10.738	9.942	9.818	9.434	0.0998261	1.43	61.8	544	15	23	36.2	Q1MWP9	EH-domain containing 4 (Fragment) OS=Mus musculus GN=Ehd4 PE=2 SV=1
12.078	12.164	12.905	12.956	12.786	0.0562121	-0.65	52.1	475	19	53	46.3	Q91WM3	U3 small nucleolar RNA-interacting protein 2 OS=Mus musculus GN=Rrp9 PE=1 SV=1
6.148	6.27	5.714	5.887	5.491	0.125402	0.86	84.2	791	2	2	3.2	A0A068BIR7	KN motif and ankyrin repeat domains 3 OS=Mus musculus GN=Kank3 PE=2 SV=1
13.628	13.558	12.438	12.322	12.02	0.0707883	1.33	108.9	970	29	50	33.6	Q8CIJ3	Eukaryotic translation initiation factor 3 subunit B OS=Mus musculus GN=Eif3b PE=2 SV=1
10.172	10.202	10.782	10.914	10.574	0.116541	-0.16	37.2	332	9	16	25	Q9CZX5	PIN2/TERF1-interacting telomerase inhibitor 1 OS=Mus musculus GN=Pinx1 PE=1 SV=2
8.584	8.466	7.671	7.584	7.426	0.0570223	1.45	82.2	766	4	4	6.9	A0A0R4J104	Disabled homolog 2 OS=Mus musculus GN=Dab2 PE=1 SV=1
11.044	11.058	10.285	10.242	10.1	0.0644915	1.22	29.5	254	9	17	33.1	P61290	Proteasome activator complex subunit 3 OS=Mus musculus GN=Psme3 PE=1 SV=1
11.616	11.504	12.966	12.964	12.728	0.0473434	-1.14	44.7	414	18	39	52.7	Q00899	Transcriptional repressor protein YY1 OS=Mus musculus GN=Yy1 PE=1 SV=1
12.531	12.502	13.224	13.202	13.096	0.0536492	-0.59	100.6	882	34	61	47.5	Q3TMP1	General transcription factor IIIC, polypeptide 3 OS=Mus musculus GN=Gtf3c3 PE=1 SV=1
10.786	10.79	10.114	10.242	9.617	0.157171	1.19	68.4	597	11	12	21.4	P35235	Tyrosine-protein phosphatase non-receptor type 11 OS=Mus musculus GN=Ptpn11 PE=1 SV=2
10.648	10.528	10.005	10.044	9.53	0.133835	1.15	37.5	334	9	10	34.1	O35864	COP9 signalosome complex subunit 5 OS=Mus musculus GN=Cops5 PE=1 SV=3
7.912	8.006	8.062	8.208	7.792	0.763496	0.42	35.3	311	5	8	23.2	Q9DB40	Mediator of RNA polymerase II transcription subunit 27 OS=Mus musculus GN=Med27 PE=2 SV=2
11.026	11.15	12.832	12.924	12.565	0.0473434	-1.48	210.7	1827	26	50	22.8	E9PZM4	Chromodomain-helicase-DNA-binding protein 2 OS=Mus musculus GN=Chd2 PE=1 SV=1
9.184	9.28	8.34	8.144	7.88	0.080365	1.57	28.7	271	3	4	17.7	Q78HU3	Multivesicular body subunit 12A OS=Mus musculus GN=Mvb12a PE=1 SV=1
10.074	9.941	11.24	11.275	10.944	0.0614632	-0.75	58.7	516	11	12	26.6	A0A0R4J031	Tripartite motif-containing 35 OS=Mus musculus GN=Trim35 PE=1 SV=1
13.083	12.982	12.23	12.258	12.258	0.131355	0.86	137.5	1216	41	57	37.7	Q05D44	Eukaryotic translation initiation factor 5B OS=Mus musculus GN=Eif5b PE=1 SV=2
5.206	5.286	8.456	9.032	7.956	0.080277	-2.8	140.9	1276	2	2	2.8	A2A933	PR domain zinc finger protein 16 OS=Mus musculus GN=Prdm16 PE=1 SV=1
9.95	9.902	11.396	11.434	10.966	0.0869152	-0.95	63.9	588	8	23	23.1	Q6P3F1	Zfp384 protein OS=Mus musculus GN=Zfp384 PE=2 SV=1
9.28	9.38	10.608	10.782	10.546	0.0462544	-0.89	96.5	836	8	41	37.3	Q80YR9	RNA-binding protein 12B-A OS=Mus musculus GN=Rbm12b1 PE=1 SV=2
11.708	11.91	12.933	12.924	13.048	0.122507	-0.99	15.4	136	1	439	74.3	P84228	Histone H3.2 OS=Mus musculus GN=Hist1h3b PE=1 SV=2
6.584	6.48	4.997	4.906	4.838	0.0462544	2.01	43.9	405	1	1	3	Q66JR2	Stard10 protein (Fragment) OS=Mus musculus GN=Stard10 PE=2 SV=1
8.626	8.582	7.578	7.47	7.372	0.0473434	1.61	93.9	820	5	12	15	Q922R5	Serine/threonine-protein phosphatase 4 regulatory subunit 3B OS=Mus musculus GN=Ppp4r3b PE=1 SV=2
9.95	10.124	6.711	6.106	6.516	0.0462544	3.99	23.4	219	1	3	3.7	Q0GH64	Claudin OS=Mus musculus GN=Cldn6 PE=2 SV=1
13.6	13.588	13.967	13.848	14.026	0.10548	-0.48	82.5	732	31	148	59.4	P97452	Ribosome biogenesis protein BOP1 OS=Mus musculus GN=Bop1 PE=1 SV=1
10.326	10.342	8.903	9.248	8.39	0.116744	1.93	70.1	642	5	72	24.8	P17879	Heat shock 70 kDa protein 1B OS=Mus musculus GN=Hspa1b PE=1 SV=3
10.024	9.864	9.073	8.956	8.628	0.0741032	1.51	39.8	341	7	7	18.5	Q06138	Calcium-binding protein 39 OS=Mus musculus GN=Cab39 PE=1 SV=2
6.707	6.929	4.216	3.724	3.176	0.0681104	3.44	36.5	340	1	1	3.5	Q8BJV6	Putative uncharacterized protein OS=Mus musculus GN=Prss8 PE=2 SV=1
7.628	7.512	9.516	9.658	8.984	0.0809533	-1.35	20.7	195	3	4	13.8	Q60756	Transcription factor 15 OS=Mus musculus GN=Tcf15 PE=1 SV=2
10.365	10.673	9.74	9.884	9.54	0.161481	1.21	48.5	423	6	12	25.8	P35585	AP-1 complex subunit mu-1 OS=Mus musculus GN=Ap1m1 PE=1 SV=3
8.822	8.774	8.658	8.836	8.56	0.432221	0.59	56.8	497	4	9	17.5	Q9JI10	Serine/threonine-protein kinase 3 OS=Mus musculus GN=Stk3 PE=1 SV=1
14.774	14.77	13.321	13.176	13.46	0.0624298	1.29	26.7	243	22	123	77.8	Q5YLW3	Putative uncharacterized protein OS=Mus musculus GN=Rps3 PE=1 SV=1
9.57	9.58	9.398	9.434	9.162	0.220106	0.7	155.7	1388	6	9	6.1	Q6P5D3	Putative ATP-dependent RNA helicase DHX57 OS=Mus musculus GN=Dhx57 PE=1 SV=2
12.34	12.428	13.208	13.096	13.222	0.0570266	-0.71	128.1	1135	34	57	34.1	P70700	DNA-directed RNA polymerase I subunit RPA2 OS=Mus musculus GN=Polr1b PE=1 SV=2
13.995	14.028	14.264	14.292	14.338	0.0570223	-0.43	87.2	767	41	188	59.1	Q640M1	U3 small nucleolar RNA-associated protein 14 homolog A OS=Mus musculus GN=Utp14a PE=1 SV=1
7.43	7.404	6.97	7.168	6.502	0.23241	0.97	149.6	1302	4	4	3.8	Q62077	1-phosphatidylinositol 4,5-bisphosphate phosphodiesterase gamma-1 OS=Mus musculus GN=Plcg1 PE=1 SV=2
8.185	8.1	9.174	9.398	8.892	0.0944537	-0.53	16.4	142	4	4	32.4	B2KFX4	Apoptosis-inducing, TAF9-like domain 1 OS=Mus musculus GN=Apitd1 PE=2 SV=1
8.306	8.341	7.71	7.595	7.306	0.106238	1.27	60.2	549	4	4	10.9	Q04207	Transcription factor p65 OS=Mus musculus GN=Rela PE=1 SV=1
8.467	8.434	9.57	9.69	9.392	0.0681104	-0.63	51.7	483	6	14	18.6	Q3TZR9	Activating transcription factor 7, isoform CRA_a OS=Mus musculus GN=Atf7 PE=1 SV=1
13.498	13.498	12.474	12.284	12.078	0.081024	1.24	169.9	1512	54	78	43.9	B9EIU1	Glutamyl-prolyl-tRNA synthetase OS=Mus musculus GN=Eprs PE=2 SV=1
10.244	10.212	11.436	11.516	11.068	0.0932945	-0.73	88.7	794	15	26	32.6	Q3UJ69	Putative uncharacterized protein OS=Mus musculus GN=Zfp148 PE=2 SV=1
11.104	10.958	10.488	10.598	10.06	0.144578	1.03	108.6	976	19	22	22.1	E9PUF7	Rho guanine nucleotide exchange factor 1 OS=Mus musculus GN=Arhgef1 PE=1 SV=1
16.37	16.37	13.42	12.956	12.654	0.0657699	3.21	47.5	423	42	309	83.2	P05784	Keratin, type I cytoskeletal 18 OS=Mus musculus GN=Krt18 PE=1 SV=5
8.938	8.708	7.689	7.512	7.202	0.0695586	1.82	86.5	775	2	2	3.1	P35831	Tyrosine-protein phosphatase non-receptor type 12 OS=Mus musculus GN=Ptpn12 PE=1 SV=3
9.416	9.504	9.222	9.398	9.084	0.242805	0.68	20.3	178	5	5	20.2	Q9CQI9	Mediator of RNA polymerase II transcription subunit 30 OS=Mus musculus GN=Med30 PE=1 SV=1
13.734	13.8	12.802	12.634	12.524	0.0570266	1.07	32.9	289	16	75	65.1	P14901	Heme oxygenase 1 OS=Mus musculus GN=Hmox1 PE=1 SV=1
11.642	11.54	12.474	12.408	12.322	0.0625164	-0.58	70.3	639	22	83	60.6	Q6P9R1	ATP-dependent RNA helicase DDX51 OS=Mus musculus GN=Ddx51 PE=1 SV=1
12.394	12.196	10.864	10.66	10.59	0.0628553	1.84	88	795	20	29	29.2	Q9CQ73	Plakophilin 2 OS=Mus musculus GN=Pkp2 PE=1 SV=1
9.152	9.33	8.464	8.69	8.485	0.103972	1.17	88.6	785	7	7	10.1	Q8K2J0	1-phosphatidylinositol 4,5-bisphosphate phosphodiesterase delta-3 OS=Mus musculus GN=Plcd3 PE=1 SV=2
8.29	8.254	9.275	9.516	9.136	0.0838315	-0.57	437.1	3859	1	166	33	A0A1D5RLL4	Transformation/transcription domain-associated protein OS=Mus musculus GN=Trrap PE=1 SV=1
12.623	12.512	11.708	11.61	11.543	0.0624298	1.14	49.2	440	18	44	52.7	P62192	26S protease regulatory subunit 4 OS=Mus musculus GN=Psmc1 PE=1 SV=1
10.676	10.545	9.884	9.884	9.32	0.122066	1.33	53.9	492	14	17	37.8	A0A1B0GSG5	Ribonuclease inhibitor OS=Mus musculus GN=Rnh1 PE=1 SV=1
13.148	12.938	11.752	11.555	11.318	0.0624298	1.61	62.5	543	30	43	49.5	Q3THQ5	Putative uncharacterized protein OS=Mus musculus GN=Stip1 PE=2 SV=1
10.648	10.49	9.931	9.912	9.434	0.113195	1.22	50.4	439	10	12	30.1	Q5FWK3	Rho GTPase-activating protein 1 OS=Mus musculus GN=Arhgap1 PE=1 SV=1
13.162	13.306	13.7	13.7	13.79	0.162242	-0.54	88.3	782	41	81	62.3	O35218	Cleavage and polyadenylation specificity factor subunit 2 OS=Mus musculus GN=Cpsf2 PE=1 SV=1
12.957	12.779	10.882	10.638	10.75	0.0569347	2.29	54	503	17	28	37.6	P97384	Annexin A11 OS=Mus musculus GN=Anxa11 PE=1 SV=2
11.411	11.46	11.16	11.3	11.068	0.152688	0.59	103.1	913	17	19	20.5	Q07139	Protein ECT2 OS=Mus musculus GN=Ect2 PE=1 SV=2
10.312	10.124	9.434	9.482	8.912	0.108961	1.37	89.1	806	6	6	10.9	Q9EQC5	N-terminal kinase-like protein OS=Mus musculus GN=Scyl1 PE=1 SV=1
8.14	8.064	7.612	7.71	7.526	0.0681195	0.96	62.3	550	3	3	8.2	Q923B1	Lariat debranching enzyme OS=Mus musculus GN=Dbr1 PE=1 SV=2
9.256	9.266	8.584	8.538	8.022	0.138284	1.35	104.5	960	10	10	16.5	Q3U0S4	Putative uncharacterized protein OS=Mus musculus GN=Ctdp1 PE=2 SV=1
8.356	8.548	7.056	6.826	6.772	0.0624128	2.03	39.7	356	5	5	14.9	Q99JP6	Homer protein homolog 3 OS=Mus musculus GN=Homer3 PE=1 SV=2
7.066	6.94	6.178	6.198	5.612	0.115178	1.39	31.5	277	2	2	8.7	P70677	Caspase-3 OS=Mus musculus GN=Casp3 PE=1 SV=1
12.502	12.379	10.572	10.31	10.37	0.0389359	2.27	55.8	486	17	20	40.3	Q3TDA7	Protein kinase C and casein kinase substrate in neurons 2, isoform CRA_a OS=Mus musculus GN=Pacsin2 PE=1 SV=1
11.152	11.188	10.939	10.95	10.546	0.232205	0.7	349.2	3066	23	24	8	Q62388	Serine-protein kinase ATM OS=Mus musculus GN=Atm PE=1 SV=2
11.378	11.336	8.972	8.374	8.456	0.0649274	3.14	37.7	349	5	6	17.8	Q8R1G6	PDZ and LIM domain protein 2 OS=Mus musculus GN=Pdlim2 PE=1 SV=1
10.257	10.136	9.03	8.792	8.474	0.074123	1.87	63	561	6	6	19.1	Q3UF10	Putative uncharacterized protein OS=Mus musculus GN=Ogfr PE=2 SV=1
11.604	11.634	10.438	10.328	10.31	0.0405361	1.61	77.2	675	11	12	20	B2RRY4	Membrane protein, palmitoylated 5 (MAGUK p55 subfamily member 5) OS=Mus musculus GN=Mpp5 PE=1 SV=1
9.602	9.602	8.536	8.538	8.524	0.0349024	1.54	31	285	5	6	28.8	Q8R0J7	Vacuolar protein sorting-associated protein 37B OS=Mus musculus GN=Vps37b PE=1 SV=1
11.752	11.721	12.45	12.4	12.365	0.0370359	-0.44	56.1	488	15	26	20.3	Q8BGE7	Tripartite motif-containing protein 6 OS=Mus musculus GN=Trim6 PE=1 SV=1
7.672	7.652	8.526	8.77	8.4	0.092457	-0.42	53.6	505	2	2	4.6	Q9WVH3	Forkhead box protein O4 OS=Mus musculus GN=Foxo4 PE=1 SV=1
10.014	9.922	10.864	11.036	10.64	0.082259	-0.48	57.9	514	9	12	24.1	Q3UZ01	RNA-binding protein 40 OS=Mus musculus GN=Rnpc3 PE=2 SV=2
8.653	8.676	8.178	8.086	7.88	0.102167	1.1	409.5	3658	6	6	2.6	Q8BKX6	Serine/threonine-protein kinase SMG1 OS=Mus musculus GN=Smg1 PE=1 SV=3
12.484	12.506	12.064	12.13	12.056	0.0473434	0.56	18.6	160	9	25	44.4	O09167	60S ribosomal protein L21 OS=Mus musculus GN=Rpl21 PE=1 SV=3
10.982	10.923	10.478	10.456	9.984	0.157171	1.03	219.8	1965	15	15	9.9	A0A0R4J0Y3	Probable helicase with zinc finger domain OS=Mus musculus GN=Helz PE=1 SV=1
10.748	10.764	11.554	11.728	11.46	0.080365	-0.49	58.6	557	8	36	22.6	Q8BQ46	Putative uncharacterized protein OS=Mus musculus GN=Taf15 PE=1 SV=1
9.296	9.352	10.31	10.602	10.158	0.0905963	-0.6	80.3	727	8	9	13.6	B1AUF1	Ski oncogene OS=Mus musculus GN=Ski PE=1 SV=1
13.311	13.382	12.657	12.762	12.539	0.0624298	0.69	19.3	172	12	36	46.5	Q5CZY9	Rps16 protein OS=Mus musculus GN=Rps16 PE=2 SV=1
8.326	8.33	9.64	9.818	9.228	0.103972	-0.76	65.3	579	5	65	54.1	Q91W39	Nuclear receptor coactivator 5 OS=Mus musculus GN=Ncoa5 PE=1 SV=1
11.738	11.603	13.014	13.064	12.802	0.0504583	-1.13	21.6	191	12	47	42.9	Q2VPQ9	Chromatin modification-related protein MEAF6 OS=Mus musculus GN=Meaf6 PE=1 SV=1
12.817	12.706	11.72	11.542	11.479	0.0473434	1.33	39.8	352	19	36	54.5	Q5M9L0	Eukaryotic translation initiation factor 3 subunit H OS=Mus musculus GN=Eif3h PE=1 SV=1
7.078	7.066	8.94	9.016	8.94	0.0349024	-1.45	37.9	338	4	4	13	Q9D4G2	Heat shock factor 2-binding protein OS=Mus musculus GN=Hsf2bp PE=1 SV=1
11.044	10.824	10.176	10.158	9.71	0.0979084	1.31	62.2	572	11	18	30.2	O08553	Dihydropyrimidinase-related protein 2 OS=Mus musculus GN=Dpysl2 PE=1 SV=2
12.101	12.133	11.252	11.172	11.104	0.0463905	1.19	87	792	17	28	25.6	P52479	Ubiquitin carboxyl-terminal hydrolase 10 OS=Mus musculus GN=Usp10 PE=1 SV=3
13.096	12.844	14.033	13.88	14.032	0.14973	-1.06	144.3	1258	39	101	41.7	Q9D3E6	Cohesin subunit SA-1 OS=Mus musculus GN=Stag1 PE=1 SV=3
6.48	6.72	8.432	8.594	8.04	0.0624298	-1.32	154	1400	1	93	32.4	Q0VGT3	Pogo transposable element with ZNF domain OS=Mus musculus GN=Pogz PE=1 SV=1
4.309	4.852	7.382	7.456	6.994	0.114139	-2.3	120.2	1093	1	1	0.8	Q60519	Semaphorin-5B OS=Mus musculus GN=Sema5b PE=2 SV=2
10.824	10.748	10.356	10.296	9.978	0.122066	0.96	143.6	1305	14	15	12.6	A0A0R4J0F6	Cyclin-G-associated kinase OS=Mus musculus GN=Gak PE=1 SV=1
9.76	9.53	8.67	8.538	8.198	0.0784561	1.63	42.7	392	7	7	22.4	Q8R0F6	Integrin-linked kinase-associated serine/threonine phosphatase 2C OS=Mus musculus GN=Ilkap PE=1 SV=1
10.136	10.103	9.612	9.69	9.074	0.186522	1.1	75.7	677	6	6	9.5	Q80ZK9	WD and tetratricopeptide repeats protein 1 OS=Mus musculus GN=Wdtc1 PE=1 SV=1
15.334	15.334	15.658	15.408	15.672	0.220294	-0.55	241.9	2143	96	270	47.6	G3X9B1	HEAT repeat containing 1 OS=Mus musculus GN=Heatr1 PE=1 SV=1
4.318	4.4	3.794	4.222	3.454	0.259233	0.93	65.9	644	1	1	3.3	J3QK54	Fidgetin-like 2 OS=Mus musculus GN=Fignl2 PE=4 SV=1
11.708	11.696	10.882	10.9	10.324	0.128861	1.32	265.1	2345	25	26	11.6	Q5SWU9	Acetyl-CoA carboxylase 1 OS=Mus musculus GN=Acaca PE=1 SV=1
7.678	7.504	7.118	7.19	6.907	0.122862	0.96	24.5	224	1	1	3.1	A0A0R4J0U7	COMM domain-containing protein 5 OS=Mus musculus GN=Commd5 PE=1 SV=1
9.233	9.13	8.914	9.032	8.747	0.170716	0.76	49.6	441	10	10	22.9	H7BX59	tRNA pseudouridine synthase OS=Mus musculus GN=Pus1 PE=1 SV=1
12.653	12.67	13.628	13.575	13.454	0.0614632	-0.88	119.6	1089	33	51	37.8	E9Q2I4	ELM2 and Myb/SANT-like domain-containing 1 OS=Mus musculus GN=Elmsan1 PE=1 SV=1
5.748	5.636	4.11	3.829	3.557	0.0635228	2.24	18	153	2	2	17.6	H9H9T1	Protein FAM107B OS=Mus musculus GN=Fam107b PE=1 SV=1
9.57	9.714	8.742	8.612	8.536	0.0681104	1.48	161	1436	6	7	4.7	Q9R1X5	Multidrug resistance-associated protein 5 OS=Mus musculus GN=Abcc5 PE=1 SV=2
11.764	11.687	10.102	9.97	9.296	0.0937804	2.27	163.7	1455	10	13	9	B1B0C9	Nik-related protein kinase OS=Mus musculus GN=Nrk PE=1 SV=1
7.185	7.108	7.011	7.066	6.653	0.33771	0.66	128.1	1182	2	2	1.9	F8VQH0	Tyrosine-protein kinase OS=Mus musculus GN=Abl2 PE=1 SV=1
8.036	8.193	10.285	10.236	10.212	0.0959945	-1.67	20.1	180	3	3	11.1	C0HK79	Adipocyte-related X-chromosome expressed sequence 1 OS=Mus musculus GN=Arxes1 PE=1 SV=1
7.404	7.504	7.056	7.24	6.631	0.228343	0.92	48.2	421	4	4	10	Q8C6D4	BEN domain-containing protein 5 OS=Mus musculus GN=Bend5 PE=2 SV=1
8.29	8.456	7.352	7.386	7.294	0.128065	1.5	49	431	6	9	17.2	Q9D312	Keratin, type I cytoskeletal 20 OS=Mus musculus GN=Krt20 PE=1 SV=1
7.784	7.734	6.762	6.58	6.414	0.0682925	1.6	38.4	352	3	3	13.9	Q8R105	Vacuolar protein sorting-associated protein 37C OS=Mus musculus GN=Vps37c PE=1 SV=1
16.002	15.904	14.712	14.498	14.708	0.0462544	1.08	531.7	4644	191	277	44.7	Q9JHU4	Cytoplasmic dynein 1 heavy chain 1 OS=Mus musculus GN=Dync1h1 PE=1 SV=2
9.398	9.364	8.947	8.972	8.768	0.091104	0.94	82.8	738	5	7	11.1	D3YWN7	Ensconsin OS=Mus musculus GN=Map7 PE=1 SV=2
9.024	8.962	9.786	9.912	9.54	0.0954878	-0.29	57.3	514	7	11	15.4	Q3V1Q5	Putative uncharacterized protein OS=Mus musculus GN=Zbtb2 PE=2 SV=1
7.284	7.042	6.584	6.702	6.348	0.146475	1.02	65.4	616	3	5	8.9	Q9ER67	Maged2 protein OS=Mus musculus GN=Maged2 PE=1 SV=1
9.788	9.774	9.275	9.23	9.022	0.0965449	1.06	39.3	361	6	6	21.6	P22907	Porphobilinogen deaminase OS=Mus musculus GN=Hmbs PE=1 SV=2
8.43	8.33	9.486	9.767	9.254	0.0872111	-0.65	71.7	617	2	4	5.7	Q80T67	MKIAA3006 protein (Fragment) OS=Mus musculus GN=Zfp871 PE=2 SV=1
9.856	9.864	9.03	8.932	8.444	0.118911	1.52	60.9	557	6	8	11.7	Q9JHU9	Inositol-3-phosphate synthase 1 OS=Mus musculus GN=Isyna1 PE=1 SV=1
12.131	11.936	11.114	11.01	10.882	0.0927501	1.3	151.7	1353	23	26	18.9	A0A0R4J140	Clustered mitochondria protein homolog OS=Mus musculus GN=Cluh PE=1 SV=1
13.047	12.924	11.664	11.516	11.57	0.0624298	1.53	52.2	445	21	36	50.8	Q3UIG0	Eukaryotic translation initiation factor 3 subunit E OS=Mus musculus GN=Eif3e PE=1 SV=1
9.346	9.158	8.276	8.382	7.698	0.10802	1.6	115.7	1009	2	3	2.4	Q9QVP9	Protein-tyrosine kinase 2-beta OS=Mus musculus GN=Ptk2b PE=1 SV=2
8.717	8.642	8.627	8.73	8.444	0.582488	0.57	54.1	470	2	2	3.2	Q62191	E3 ubiquitin-protein ligase TRIM21 OS=Mus musculus GN=Trim21 PE=1 SV=1
8.467	8.348	9.864	9.932	9.403	0.0822058	-0.85	33.1	292	3	3	9.6	Q8BQN6	Zinc finger protein OZF OS=Mus musculus GN=Znf146 PE=2 SV=2
9.436	9.42	10.4	10.496	10.032	0.112442	-0.45	33	281	7	11	30.6	Q9ESK4	Inhibitor of growth protein 2 OS=Mus musculus GN=Ing2 PE=1 SV=3
14.516	14.57	15.06	15.188	15.462	0.110459	-0.93	86.9	794	42	213	54.8	E9QN31	Probable 28S rRNA (cytosine-C(5))-methyltransferase OS=Mus musculus GN=Nop2 PE=1 SV=1
9.062	9.158	8.222	8.358	7.637	0.134898	1.51	77.3	717	5	8	8.8	Q8K0G8	Epithelial splicing regulatory protein 2 OS=Mus musculus GN=Esrp2 PE=1 SV=1
13.781	13.906	13.072	12.935	13.04	0.0838674	0.75	70.6	636	22	93	53.9	P29341	Polyadenylate-binding protein 1 OS=Mus musculus GN=Pabpc1 PE=1 SV=2
13.106	12.916	12.102	12.006	11.768	0.0723384	1.15	144.2	1262	37	47	31.9	Q8BU30	Isoleucine--tRNA ligase, cytoplasmic OS=Mus musculus GN=Iars PE=1 SV=2
10.064	10.002	9.552	9.46	9.22	0.100193	1.05	30.2	275	6	6	26.5	Q9CZ04	COP9 signalosome complex subunit 7a OS=Mus musculus GN=Cops7a PE=1 SV=2
8.356	8.13	6.284	5.956	5.414	0.0693316	2.79	45.8	411	1	1	2.7	Q8R0L1	Signal-transducing adaptor protein 2 OS=Mus musculus GN=Stap2 PE=1 SV=1
11.228	11.072	10.642	10.602	10.318	0.0980364	0.99	51.3	452	9	15	20.6	O55222	Integrin-linked protein kinase OS=Mus musculus GN=Ilk PE=1 SV=2
8.884	8.804	8.432	8.65	8.022	0.238836	0.95	46.5	411	2	3	5.4	P70662	LIM domain-binding protein 1 OS=Mus musculus GN=Ldb1 PE=1 SV=2
9.97	9.728	9.174	9.21	8.837	0.115055	1.22	50.1	447	6	65	45.2	Q922F4	Tubulin beta-6 chain OS=Mus musculus GN=Tubb6 PE=1 SV=1
11.594	11.626	9.98	9.708	9.154	0.0932945	2.35	270.2	2453	18	18	9	Q64512	Tyrosine-protein phosphatase non-receptor type 13 OS=Mus musculus GN=Ptpn13 PE=1 SV=2
7.388	7.341	6.8	7.1	6.365	0.219022	1.03	57.4	511	1	1	2.2	Q9R0A5	Serine/threonine-protein kinase Nek3 OS=Mus musculus GN=Nek3 PE=1 SV=2
9.46	9.28	10.59	10.76	10.4	0.0628553	-0.79	22.2	202	4	12	48	Q921K9	B-cell CLL/lymphoma 7 protein family member B OS=Mus musculus GN=Bcl7b PE=1 SV=1
7.768	7.652	7.265	7.24	6.994	0.0924709	1	91.9	840	3	3	3.8	B2RUR8	OTU domain-containing protein 7B OS=Mus musculus GN=Otud7b PE=1 SV=1
8.086	7.992	7.486	7.584	7.392	0.0693316	1.02	176.2	1607	3	3	1.9	D3Z656	Synaptojanin-1 OS=Mus musculus GN=Synj1 PE=1 SV=1
11.972	11.91	12.462	12.512	12.322	0.0707883	-0.3	66.6	627	14	26	28.9	Q6A006	MKIAA0737 protein (Fragment) OS=Mus musculus GN=Tox4 PE=2 SV=1
12.242	12.093	11.482	11.376	11.114	0.0779054	1.07	38.1	340	18	23	52.9	Q9QYJ3	DnaJ homolog subfamily B member 1 OS=Mus musculus GN=Dnajb1 PE=1 SV=3
11.005	10.958	12.512	12.284	12.243	0.0570266	-1.09	60.2	540	13	23	31.9	Q811S7	Upstream-binding protein 1 OS=Mus musculus GN=Ubp1 PE=1 SV=1
12.34	12.278	11.664	11.582	11.454	0.0570266	0.95	41.2	350	16	37	63.1	Q545V8	Putative uncharacterized protein OS=Mus musculus GN=Csnk2a2 PE=1 SV=1
5.784	5.914	5.242	5.227	4.666	0.140197	1.19	54.3	480	1	1	2.7	P58043	Sestrin-2 OS=Mus musculus GN=Sesn2 PE=1 SV=1
4.57	4.6	3.926	3.912	3.176	0.174808	1.25	132.3	1223	1	1	1.2	Q68FE6	Protein FAM65A OS=Mus musculus GN=Fam65a PE=1 SV=2
8.866	8.774	7.84	7.575	7.306	0.085175	1.71	40.4	380	4	4	15	Q52L66	Putative uncharacterized protein OS=Mus musculus GN=Ubl7 PE=2 SV=1
8.486	8.478	9.696	9.797	9.262	0.106987	-0.64	58	499	4	19	16.4	A0A087WNP5	Uncharacterized protein OS=Mus musculus GN=Gm4767 PE=1 SV=1
7.94	8.081	7.578	7.917	7.386	0.243249	0.85	48.2	425	1	10	22.8	A0A0R4J1L4	AP-1 complex subunit mu-2 OS=Mus musculus GN=Ap1m2 PE=1 SV=1
10.064	9.932	11.232	11.262	10.892	0.0651606	-0.74	56.9	504	4	7	9.7	G3X9N4	Zinc finger and BTB domain-containing protein 43 OS=Mus musculus GN=Zbtb43 PE=1 SV=1
11.24	11.026	10.618	10.714	10.258	0.141196	0.95	86.7	780	11	24	23.2	Q571J8	Non-specific serine/threonine protein kinase (Fragment) OS=Mus musculus GN=Mark2 PE=2 SV=1
11.084	11.178	10.662	10.698	10.182	0.162295	0.98	81.6	727	10	11	17.6	Q3UQN6	Putative uncharacterized protein (Fragment) OS=Mus musculus GN=Pus7 PE=2 SV=1
8.634	8.264	6.9	6.694	6.566	0.118911	2.17	54.5	470	1	1	1.3	D3Z6F0	Interferon-induced protein with tetratricpeptide repeats 1B-like 1 OS=Mus musculus GN=Ifit1bl1 PE=1 SV=1
9.502	9.364	8.96	8.932	8.54	0.122066	1.08	37.4	334	6	7	18.6	Q99LB6	Methionine adenosyltransferase 2 subunit beta OS=Mus musculus GN=Mat2b PE=1 SV=1
12.611	12.512	11.034	10.738	10.734	0.0473434	1.94	116.7	1053	20	36	26.7	Q62470	Integrin alpha-3 OS=Mus musculus GN=Itga3 PE=1 SV=1
12.966	12.857	13.344	13.306	13.337	0.181731	-0.42	48.4	431	14	70	42.7	Q99LC2	Cleavage stimulation factor subunit 1 OS=Mus musculus GN=Cstf1 PE=1 SV=1
12.131	12.196	11.862	12.044	11.768	0.173491	0.48	43.9	371	15	45	50.1	Q9CYI4	Putative RNA-binding protein Luc7-like 1 OS=Mus musculus GN=Luc7l PE=1 SV=2
10.6	10.854	9.47	9.58	8.837	0.0926459	1.85	75.2	667	7	98	64.5	Q99JX6	Annexin OS=Mus musculus GN=Anxa6 PE=2 SV=1
10.126	10.052	9.132	9.074	8.506	0.111841	1.65	67.7	586	6	6	13.7	E9Q9M1	Cytosolic purine 5'-nucleotidase OS=Mus musculus GN=Nt5c2 PE=1 SV=1
4.816	4.767	6.648	6.846	6.772	0.0370359	-1.56	173.2	1563	1	1	0.8	A6H603	NACHT domain- and WD repeat-containing protein 1 OS=Mus musculus GN=Nwd1 PE=2 SV=2
8.767	8.838	10.126	10.23	9.696	0.0935903	-0.76	35.2	312	4	4	14.1	Q9CZ70	MCG129801, isoform CRA_a OS=Mus musculus GN=3110001I22Rik PE=2 SV=1
8.526	8.92	6.326	5.794	5.626	0.0624298	3.25	22.3	210	1	3	5.7	Q3UM35	Claudin OS=Mus musculus GN=Cldn4 PE=2 SV=1
11.016	10.946	12.216	12.294	11.926	0.0706003	-0.88	79.1	704	19	29	37.9	P48972	Myb-related protein B OS=Mus musculus GN=Mybl2 PE=1 SV=1
10.494	10.276	9.374	9.244	8.8	0.0822058	1.69	19.8	170	6	9	38.2	Q3V2H3	Putative uncharacterized protein OS=Mus musculus GN=Snx12 PE=1 SV=1
5.531	5.57	3.794	4.03	2.828	0.124772	2.35	63.6	555	1	2	3.2	A7UAK5	6-phosphofructo-2-kinase/fructose-2, 6-biphosphatase 3 splice variant 2 OS=Mus musculus GN=Pfkfb3 PE=1 SV=1
8.646	8.57	8.382	8.538	7.968	0.337805	0.79	88.7	809	4	5	4.8	Q3UQN2	F-BAR domain only protein 2 OS=Mus musculus GN=Fcho2 PE=1 SV=1
9.305	9.374	10.97	11.166	10.536	0.0887983	-1.15	67.2	594	6	27	23.6	P17141	Zinc finger protein 37 OS=Mus musculus GN=Zfp37 PE=2 SV=4
10.93	10.946	10.422	10.432	9.902	0.165155	1.07	35.9	324	9	12	37	Q3UIT2	COP9 (Constitutive photomorphogenic) homolog, subunit 6 (Arabidopsis thaliana), isoform CRA_b OS=Mus musculus GN=Cops6 PE=1 SV=1
9.776	9.988	11.728	11.844	11.273	0.0628553	-1.37	28.5	249	9	13	26.9	Q8C0D7	Inhibitor of growth protein 4 OS=Mus musculus GN=Ing4 PE=1 SV=2
11.54	11.436	11.216	11.198	10.97	0.125437	0.69	78	687	21	29	34.4	A0A0R4IZY0	Thimet oligopeptidase OS=Mus musculus GN=Thop1 PE=1 SV=1
11.328	11.54	10.852	10.824	10.448	0.110732	1.06	121	1154	17	25	20.5	Q9Z1R2	Large proline-rich protein BAG6 OS=Mus musculus GN=Bag6 PE=1 SV=1
7.978	8.012	9.726	9.97	9.244	0.0969251	-1.19	18.1	158	4	5	23.4	D3YZ33	Zinc finger HIT domain-containing protein 1 OS=Mus musculus GN=Znhit1 PE=1 SV=1
12.717	12.73	12.34	12.344	12.078	0.12652	0.58	102.5	940	32	52	40.2	D3YU56	Inner nuclear membrane protein Man1 OS=Mus musculus GN=Lemd3 PE=1 SV=1
12.749	12.938	12.202	12.13	11.954	0.10503	0.85	76.2	677	22	61	39.1	Q61584	Fragile X mental retardation syndrome-related protein 1 OS=Mus musculus GN=Fxr1 PE=1 SV=2
6.667	6.872	8.768	8.742	8.24	0.0624298	-1.39	16.5	145	1	42	63.4	A2AN81	H/ACA ribonucleoprotein complex subunit 4 (Fragment) OS=Mus musculus GN=Dkc1 PE=1 SV=1
11.31	11.309	11.222	11.228	10.862	0.367163	0.54	29.8	270	9	17	34.1	Q9CQA5	Mediator of RNA polymerase II transcription subunit 4 OS=Mus musculus GN=Med4 PE=2 SV=1
10.88	10.814	10.058	9.97	9.842	0.0529055	1.27	109.6	991	12	13	14.2	Q8VE18	Protein SMG8 OS=Mus musculus GN=Smg8 PE=1 SV=1
10.88	10.854	10.256	10.168	9.984	0.0853045	1.13	39.6	375	11	16	32.5	P70460	Vasodilator-stimulated phosphoprotein OS=Mus musculus GN=Vasp PE=1 SV=4
13.719	13.55	12.438	12.218	12.298	0.0681195	1.32	176	1600	40	72	31.8	Q6NZJ6	Eukaryotic translation initiation factor 4 gamma 1 OS=Mus musculus GN=Eif4g1 PE=1 SV=1
5.892	5.702	2.88	2.992	2.88	0.08074	3.4	57.6	505	1	9	19.2	E9Q3G0	Zinc finger and SCAN domain-containing 4B OS=Mus musculus GN=Zscan4b PE=4 SV=1
11.044	11.058	10.41	10.4	9.842	0.148649	1.21	204.4	1843	16	18	12.9	E9Q4K7	Kinesin family member 13B OS=Mus musculus GN=Kif13b PE=1 SV=1
9.296	9.41	8.68	8.792	8.65	0.0838674	1.11	231.9	2035	6	6	3	Q9D952	Envoplakin OS=Mus musculus GN=Evpl PE=1 SV=3
9.508	9.56	9.154	9.112	8.874	0.110235	0.95	1009.3	8799	3	5	0.5	A0A1L1STC6	Nesprin-1 OS=Mus musculus GN=Syne1 PE=1 SV=1
6.742	6.701	6.264	6.328	5.767	0.186489	0.99	112.6	987	2	11	10	Q8CHF1	Kinesin-like protein (Fragment) OS=Mus musculus GN=mKIAA0531 PE=2 SV=1
13.698	13.8	13.967	13.998	14.032	0.212264	-0.4	100.7	875	52	119	56.5	Q80Y44	Probable ATP-dependent RNA helicase DDX10 OS=Mus musculus GN=Ddx10 PE=1 SV=2
8.749	8.695	7.86	7.75	7.188	0.123279	1.6	20.6	183	3	3	18.6	Q3V2N4	Putative uncharacterized protein OS=Mus musculus GN=Ube2h PE=1 SV=1
6.138	6.081	5.539	5.738	5.476	0.0933724	0.88	101.5	908	1	2	1.9	A2AAY5	SH3 and PX domain-containing protein 2B OS=Mus musculus GN=Sh3pxd2b PE=1 SV=1
5.178	5.012	4.799	5.062	4.57	0.316519	0.69	179.7	1597	1	2	0.9	O08648	Mitogen-activated protein kinase kinase kinase 4 OS=Mus musculus GN=Map3k4 PE=1 SV=2
14.217	14.162	14.6	14.648	14.651	0.0814371	-0.61	99.7	899	41	154	54.4	Q3TAQ9	Putative uncharacterized protein OS=Mus musculus GN=Wdr36 PE=1 SV=1
6.931	7.056	6.36	6.448	6.228	0.0769926	1.04	42.8	384	2	5	12.8	Q3V0N3	Putative uncharacterized protein OS=Mus musculus GN=Ammecr1l PE=2 SV=1
10.044	10.044	10.033	10.142	9.833	0.777854	0.47	33.7	303	8	18	32	P30285	Cyclin-dependent kinase 4 OS=Mus musculus GN=Cdk4 PE=1 SV=1
9.482	9.56	8.94	9.124	8.912	0.0741032	0.99	57.1	516	6	10	15.3	Q3UDC3	Putative uncharacterized protein OS=Mus musculus GN=Tom1 PE=1 SV=1
10.217	10.259	11.837	11.913	11.368	0.0896495	-1.12	86.6	794	15	18	22.2	A6H6B9	Zinc finger and BTB domain containing 17 OS=Mus musculus GN=Zbtb17 PE=2 SV=1
6.988	6.806	5.984	5.956	5.82	0.105887	1.37	87.8	791	1	1	1.1	O88512	AP-1 complex subunit gamma-like 2 OS=Mus musculus GN=Ap1g2 PE=1 SV=2
9.366	9.782	11.602	11.773	11.273	0.0976502	-1.6	132.3	1205	9	12	9.3	Q8BXJ2	Transcriptional-regulating factor 1 OS=Mus musculus GN=Trerf1 PE=1 SV=1
9.482	9.38	9.275	9.504	8.964	0.496357	0.63	39.3	347	9	10	35.7	Q3TJG7	Putative uncharacterized protein OS=Mus musculus GN=Map2k3 PE=2 SV=1
11.181	11.26	10.488	10.546	10.424	0.0570266	1.1	93.5	824	15	16	18.8	A0A140T8R5	Protein Jade-3 OS=Mus musculus GN=Jade3 PE=1 SV=1
10.797	10.782	10.904	10.958	10.653	0.749002	0.31	527.1	4836	18	19	5	Q4U2R1	E3 ubiquitin-protein ligase HERC2 OS=Mus musculus GN=Herc2 PE=1 SV=3
7.822	7.968	9.132	9.248	8.956	0.0570223	-0.75	50.5	466	4	7	13.9	A0A0R4J0B5	CDNA sequence BC017158 OS=Mus musculus GN=BC017158 PE=1 SV=1
11.328	11.044	10.137	10.014	9.612	0.0872111	1.65	28.8	250	11	14	36	P70122	Ribosome maturation protein SBDS OS=Mus musculus GN=Sbds PE=1 SV=4
11.664	11.603	10.914	10.89	10.356	0.130327	1.23	28.7	252	11	13	39.7	Q9CQU5	ZW10 interactor OS=Mus musculus GN=Zwint PE=1 SV=1
9.516	9.364	8.584	8.402	8.254	0.0628553	1.49	28.4	269	6	7	29	O88456	Calpain small subunit 1 OS=Mus musculus GN=Capns1 PE=1 SV=1
10.244	10.184	9.56	9.412	9.196	0.0872111	1.26	60.4	529	9	12	24.6	O70311	Glycylpeptide N-tetradecanoyltransferase 2 OS=Mus musculus GN=Nmt2 PE=1 SV=1
10.835	10.626	10.33	10.432	10.018	0.17369	0.86	51	472	5	46	46	Q3TML6	Eukaryotic translation initiation factor 2, subunit 3, structural gene X-linked OS=Mus musculus GN=Eif2s3x PE=1 SV=1
8.467	8.448	7.913	7.742	7.556	0.103632	1.21	62.5	547	3	3	6	Q9CQS5	Serine/threonine-protein kinase RIO2 OS=Mus musculus GN=Riok2 PE=1 SV=1
9.314	8.962	8.044	7.98	7.492	0.101854	1.77	14	123	2	3	18.7	Q9CQM5	Thioredoxin domain-containing protein 17 OS=Mus musculus GN=Txndc17 PE=1 SV=1
9.59	9.714	9.706	9.818	9.332	0.893604	0.48	20.3	180	4	4	21.7	O55013	Trafficking protein particle complex subunit 3 OS=Mus musculus GN=Trappc3 PE=1 SV=1
7.628	7.594	6.89	6.932	6.27	0.153558	1.35	42.2	386	2	2	4.4	Q8BVQ5	Protein phosphatase methylesterase 1 OS=Mus musculus GN=Ppme1 PE=1 SV=5
10.95	10.968	10.558	10.488	10.278	0.112127	0.89	44.6	379	13	21	34	Q61081	Hsp90 co-chaperone Cdc37 OS=Mus musculus GN=Cdc37 PE=1 SV=1
9.983	10.002	9.798	9.805	9.58	0.176578	0.7	86	770	8	8	12.1	A0A0R4J0Q9	Conserved oligomeric Golgi complex subunit 7 OS=Mus musculus GN=Cog7 PE=1 SV=1
11.378	11.271	10.076	10	10.004	0.08074	1.66	84.9	788	14	18	23.4	P51125	Calpastatin OS=Mus musculus GN=Cast PE=1 SV=2
9.218	9.41	11.324	11.702	11.002	0.0649274	-1.64	132.5	1226	12	14	11.4	E9Q921	AF4/FMR2 family member 1 OS=Mus musculus GN=Aff1 PE=1 SV=1
12.032	12.298	13.113	13.186	13.079	0.184856	-0.86	84.2	750	16	118	46	Q8CGC6	RNA-binding protein 28 OS=Mus musculus GN=Rbm28 PE=1 SV=4
10.302	10.33	11.7	11.79	11.273	0.094409	-0.92	34.7	316	7	13	25.9	Q6RI65	TATA box binding protein, isoform CRA_a OS=Mus musculus GN=Tbp PE=1 SV=1
13.532	13.466	14.084	14.041	13.994	0.0649274	-0.65	155.2	1364	43	99	42	G3X963	ATPase family AAA domain-containing protein 2 OS=Mus musculus GN=Atad2 PE=1 SV=1
14.217	14.162	14.364	14.402	14.466	0.0935903	-0.36	53.5	475	20	167	63.4	P26369	Splicing factor U2AF 65 kDa subunit OS=Mus musculus GN=U2af2 PE=1 SV=3
8.356	8.494	7.734	7.584	7.224	0.0971434	1.38	132.8	1190	2	2	1.6	Q91XS1	Myotubularin-related protein 4 OS=Mus musculus GN=Mtmr4 PE=1 SV=1
8.342	8.376	9.48	9.492	9.162	0.0833353	-0.55	115.3	1030	7	35	12.4	B2KFW1	Zinc finger and SCAN domain-containing protein 20 OS=Mus musculus GN=Zscan20 PE=2 SV=2
8.922	8.94	7.056	6.72	6.04	0.0973269	2.75	125.7	1128	1	1	0.7	Q8K394	Inactive phospholipase C-like protein 2 OS=Mus musculus GN=Plcl2 PE=1 SV=2
9.28	9.33	11.16	11.336	10.64	0.0919412	-1.34	91.7	813	7	8	9.8	Q9JHD1	Histone acetyltransferase KAT2B OS=Mus musculus GN=Kat2b PE=1 SV=2
5.882	6.067	7.184	7.496	6.945	0.0765698	-0.84	40.4	351	1	1	4.6	Q99MV2	Testis-expressed protein 19.1 OS=Mus musculus GN=Tex19.1 PE=1 SV=1
10.338	10.458	11.532	11.594	11.18	0.0765698	-0.67	113.8	1013	10	14	10.6	Q8CCJ9	PHD finger protein 20-like protein 1 OS=Mus musculus GN=Phf20l1 PE=1 SV=2
8.564	8.558	7.506	7.492	7.492	0.00286863	1.55	48.6	451	4	4	10	G3UWD2	Runt related transcription factor 1, isoform CRA_c OS=Mus musculus GN=Runx1 PE=1 SV=1
7.882	7.968	7.671	7.904	7.306	0.360756	0.76	67.8	603	2	2	3.8	Q5FWH3	Grainyhead-like protein 3 homolog OS=Mus musculus GN=Grhl3 PE=1 SV=1
10.824	10.854	10.044	9.948	9.865	0.0570223	1.28	81.6	741	13	15	22.1	Q6A0A2	La-related protein 4B OS=Mus musculus GN=Larp4b PE=1 SV=2
8.045	8.086	7.526	7.47	7.306	0.0739655	1.11	241.2	2113	2	3	1.8	F8VPN7	Dedicator of cytokinesis protein 9 OS=Mus musculus GN=Dock9 PE=1 SV=1
8.41	8.364	7.894	7.798	7.664	0.075152	1.09	71.1	624	4	4	5.9	Q9EQG9	Collagen type IV alpha-3-binding protein OS=Mus musculus GN=Col4a3bp PE=1 SV=1
4.588	4.642	3.477	3.757	2.76	0.151141	1.6	141.6	1329	1	1	1.4	V9GX40	Synergin gamma OS=Mus musculus GN=Synrg PE=1 SV=1
7.57	7.618	9.122	9.482	9.184	0.0624298	-1.21	151.7	1347	6	6	5.8	Q5U4C1	G-protein coupled receptor-associated sorting protein 1 OS=Mus musculus GN=Gprasp1 PE=1 SV=1
7.57	7.45	6.534	6.688	6.58	0.0693316	1.34	33	290	2	3	6.6	Q8CAK3	Repressor of yield of DENV protein homolog OS=Mus musculus GN=Ryden PE=2 SV=1
7.356	7.414	6.78	6.846	6.198	0.168172	1.2	59.5	548	1	67	62.6	Q3UKQ2	Putative uncharacterized protein OS=Mus musculus GN=Cct8 PE=2 SV=1
8.022	7.992	6.928	6.67	6.22	0.10613	1.84	100.7	922	3	3	3.3	Q9D2V7	Coronin-7 OS=Mus musculus GN=Coro7 PE=1 SV=2
9.256	9.198	8.526	8.658	7.942	0.164695	1.32	26.6	247	4	6	24.3	E9PZC3	Flavin reductase (NADPH) OS=Mus musculus GN=Blvrb PE=1 SV=1
7.465	7.548	6.694	6.86	6.084	0.155318	1.4	37	326	2	8	10.1	Q64261	Cyclin-dependent kinase 6 OS=Mus musculus GN=Cdk6 PE=1 SV=2
8.593	8.862	8.144	8.127	7.862	0.160756	1.16	63.9	572	4	4	9.4	P06801	NADP-dependent malic enzyme OS=Mus musculus GN=Me1 PE=1 SV=2
7.534	7.606	9.222	9.543	8.828	0.0924709	-1.16	65.9	594	6	6	10.4	O70374	Protein CBFA2T2 OS=Mus musculus GN=Cbfa2t2 PE=1 SV=3
10.776	10.775	10.319	10.268	10.088	0.0969251	0.94	58.4	519	13	16	32.4	Q3U5L3	Putative uncharacterized protein OS=Mus musculus GN=Snx2 PE=2 SV=1
10.835	10.782	10.356	10.276	9.865	0.150462	1.04	56.5	533	14	18	32.6	Q61753	D-3-phosphoglycerate dehydrogenase OS=Mus musculus GN=Phgdh PE=1 SV=3
13.622	13.466	11.81	11.527	11.068	0.071251	2.14	53.7	475	23	42	51.8	P28658	Ataxin-10 OS=Mus musculus GN=Atxn10 PE=1 SV=2
12.861	12.938	11.125	11.104	11.248	0.0349024	1.9	232.6	2050	32	36	18.4	Q9JMH9	Unconventional myosin-XVIIIa OS=Mus musculus GN=Myo18a PE=1 SV=2
13.059	12.916	11.926	11.809	11.422	0.0739655	1.37	60.4	556	27	52	63.5	P11983	T-complex protein 1 subunit alpha OS=Mus musculus GN=Tcp1 PE=1 SV=3
10.312	10.286	8.947	8.822	8.922	0.0385407	1.83	35.6	316	3	3	7.3	Q922H9	Zinc finger protein 330 OS=Mus musculus GN=Znf330 PE=1 SV=1
6.812	6.872	5.489	5.149	4.968	0.0741032	2.02	60.1	551	1	1	2	G1EE51	RC/BTB2 OS=Mus musculus GN=Rcbtb2 PE=2 SV=1
10.786	10.752	9.53	9.346	9.372	0.0473434	1.76	44	377	15	25	40.1	P27601	Guanine nucleotide-binding protein subunit alpha-13 OS=Mus musculus GN=Gna13 PE=1 SV=1
11.446	11.354	11.05	11.036	10.801	0.104296	0.76	144.5	1337	20	23	20.1	Q5SUR0	Phosphoribosylformylglycinamidine synthase OS=Mus musculus GN=Pfas PE=1 SV=1
12.735	12.524	11.642	11.423	11.234	0.071251	1.38	98	870	23	28	30.9	G3X9G4	Dynamin-2 OS=Mus musculus GN=Dnm2 PE=1 SV=1
10.638	10.923	10.092	10.218	9.962	0.188088	1.09	29.1	264	9	19	54.2	P99026	Proteasome subunit beta type-4 OS=Mus musculus GN=Psmb4 PE=1 SV=1
10.548	10.448	9.756	9.76	9.104	0.141761	1.38	87.4	789	10	11	15	A0A0R4J034	MCG129810, isoform CRA_c OS=Mus musculus GN=Pdxdc1 PE=1 SV=1
13.246	13.106	11.997	11.818	11.479	0.0685893	1.48	71.2	624	21	46	28.8	Q8R2P8	Lysine--tRNA ligase OS=Mus musculus GN=Kars PE=1 SV=1
5.304	5.273	6.606	6.746	6.566	0.0473434	-0.95	44.8	423	1	40	47.8	A0A087WP92	E3 ubiquitin-protein ligase TRIP12 (Fragment) OS=Mus musculus GN=Trip12 PE=1 SV=1
8.946	8.838	9.92	10	9.638	0.071251	-0.51	34	308	7	9	29.9	Q9EQH4	Transcription initiation factor TFIID subunit 8 OS=Mus musculus GN=Taf8 PE=2 SV=1
7.736	7.874	7.118	7.274	6.556	0.158042	1.26	34.5	302	2	3	10.6	Q9ES74	Serine/threonine-protein kinase Nek7 OS=Mus musculus GN=Nek7 PE=1 SV=1
12.902	12.891	13.321	13.324	13.246	0.0624298	-0.4	39.7	360	17	66	64.4	Q8R2U0	Nucleoporin SEH1 OS=Mus musculus GN=Seh1l PE=2 SV=1
10.326	10.184	9.303	9.184	9.094	0.0649274	1.5	83.4	729	12	12	21.5	A1L361	TANK-binding kinase 1 OS=Mus musculus GN=Tbk1 PE=1 SV=1
14.824	14.81	15.077	15.11	15.046	0.0570266	-0.57	115.3	1024	56	225	53.9	Q8K224	RNA cytidine acetyltransferase OS=Mus musculus GN=Nat10 PE=1 SV=1
9.602	9.782	9.443	9.434	9.136	0.196871	0.8	34.5	307	7	10	27.7	P70362	Ubiquitin fusion degradation protein 1 homolog OS=Mus musculus GN=Ufd1l PE=1 SV=2
7.192	7.202	8.584	8.67	8.126	0.0998261	-0.8	14.3	124	1	2	8.9	P61216	Transcription initiation factor TFIID subunit 13 OS=Mus musculus GN=Taf13 PE=2 SV=1
10.504	10.468	11.38	11.442	11.044	0.106767	-0.43	23.6	199	12	18	51.3	Q9CPW7	Zinc finger matrin-type protein 2 OS=Mus musculus GN=Zmat2 PE=2 SV=1
9.776	10.113	8.947	9.104	8.422	0.114257	1.59	35.7	344	5	8	25.3	P09450	Transcription factor jun-B OS=Mus musculus GN=Junb PE=1 SV=1
12.782	12.658	13.761	13.711	13.588	0.0647753	-0.98	300.9	2698	53	65	22.6	Q9Z2U2	Zinc finger protein 292 OS=Mus musculus GN=Zfp292 PE=1 SV=2
7.846	7.742	7.118	7.086	6.502	0.139116	1.32	196.9	1832	2	2	1.4	Q3UHH1	Zinc finger SWIM domain-containing protein 8 OS=Mus musculus GN=Zswim8 PE=1 SV=1
8.884	8.812	8.768	8.896	8.624	0.532243	0.56	17.6	158	3	3	25.3	Q6P0X6	Glrx2 protein (Fragment) OS=Mus musculus GN=Glrx2 PE=2 SV=1
10.468	10.545	9.942	10.044	9.884	0.0624298	0.98	47.3	421	8	9	14.7	Q91XU3	Phosphatidylinositol 5-phosphate 4-kinase type-2 gamma OS=Mus musculus GN=Pip4k2c PE=1 SV=1
12.662	12.73	11.026	10.66	10.74	0.0569347	2.1	518.9	4660	33	42	9.5	A2ARV4	Low-density lipoprotein receptor-related protein 2 OS=Mus musculus GN=Lrp2 PE=1 SV=1
9.416	9.352	8.062	7.71	7.745	0.0624298	2	24.8	220	2	8	29.1	Q9CQX6	MCG141091, isoform CRA_a OS=Mus musculus GN=Gm16286 PE=1 SV=1
9.436	9.338	11.336	11.482	11.543	0.0349024	-1.67	37.8	356	11	17	36.5	Q8VDY9	Caspase activity and apoptosis inhibitor 1 OS=Mus musculus GN=Caap1 PE=1 SV=2
14.452	14.498	11.564	11.216	10.38	0.0847038	3.44	50.7	457	27	99	65.2	Q9DCV7	Keratin, type II cytoskeletal 7 OS=Mus musculus GN=Krt7 PE=1 SV=1
10.338	10.202	9.648	9.504	9.114	0.108889	1.28	28.2	246	8	43	41.9	P68510	14-3-3 protein eta OS=Mus musculus GN=Ywhah PE=1 SV=2
10.12	10.184	11.316	11.423	10.928	0.0971805	-0.69	26.5	227	14	18	67	Q9CR11	YEATS domain-containing protein 4 OS=Mus musculus GN=Yeats4 PE=2 SV=1
11.946	11.936	11.436	11.406	10.928	0.157693	0.96	26.4	241	8	26	45.6	Q3TUI9	Proteasome subunit alpha type OS=Mus musculus GN=Psma5 PE=2 SV=1
8.516	8.376	7.734	7.617	7.518	0.0736024	1.31	51.6	475	3	4	9.5	Q8VDD8	WASH complex subunit 1 OS=Mus musculus GN=Washc1 PE=1 SV=1
8.154	8.022	6.874	6.63	6.122	0.0933827	1.98	15.5	150	2	2	18.7	Q9Z0X0	Cdc42 effector protein 5 OS=Mus musculus GN=Cdc42ep5 PE=1 SV=2
11.99	11.946	10.69	10.342	10.06	0.0885452	1.91	98.6	874	11	20	17	Q6DYE8	Ectonucleotide pyrophosphatase/phosphodiesterase family member 3 OS=Mus musculus GN=Enpp3 PE=1 SV=2
7.954	8.032	6.406	6.344	6.472	0.0385407	2.02	336.8	2964	1	1	0.4	A2CG49	Kalirin OS=Mus musculus GN=Kalrn PE=1 SV=1
12.957	12.808	11.676	11.527	11.026	0.0853045	1.61	82.6	742	22	33	30.9	Q8K1M6	Dynamin-1-like protein OS=Mus musculus GN=Dnm1l PE=1 SV=2
10.12	10.202	10.896	11.064	10.74	0.0797231	-0.34	50.9	458	11	17	27.5	P18911	Retinoic acid receptor gamma OS=Mus musculus GN=Rarg PE=1 SV=3
13.498	13.432	12.34	12.108	12.23	0.0468988	1.27	117.4	1125	37	54	39.2	P27546	Microtubule-associated protein 4 OS=Mus musculus GN=Map4 PE=1 SV=3
14.228	14.3	14.978	14.837	15.25	0.10194	-0.94	80.8	708	39	171	49	Q08943	FACT complex subunit SSRP1 OS=Mus musculus GN=Ssrp1 PE=1 SV=2
7.649	7.465	9.434	9.53	8.892	0.0714451	-1.26	37.7	337	5	8	26.7	A6H5X4	PHD finger protein 11 OS=Mus musculus GN=Phf11 PE=2 SV=1
10.768	10.598	10.092	10.158	9.962	0.121368	1.01	99	899	9	12	15.9	Q8VDC3	Aconitate hydratase OS=Mus musculus GN=aco1 PE=3 SV=1
14.145	13.928	12.426	12.276	12.511	0.0811755	1.59	67.6	623	29	63	59.2	P40142	Transketolase OS=Mus musculus GN=Tkt PE=1 SV=1
9.602	9.672	9.112	9.162	8.56	0.174193	1.16	125.7	1127	4	5	4.4	Q8C0D5	Elongation factor-like GTPase 1 OS=Mus musculus GN=Efl1 PE=1 SV=1
13.384	13.251	13.786	13.711	13.746	0.183828	-0.5	59.3	528	38	87	64	Q8C7V3	U3 small nucleolar RNA-associated protein 15 homolog OS=Mus musculus GN=Utp15 PE=1 SV=1
4.244	4.254	3.864	3.862	3.158	0.240376	0.97	29.4	262	1	1	6.1	Q9D6K7	Tetratricopeptide repeat protein 33 OS=Mus musculus GN=Ttc33 PE=1 SV=1
11.926	11.936	9.726	9.296	9.587	0.0614632	2.73	78.7	734	23	32	43.7	A2TJV2	Paralemmin-3 OS=Mus musculus GN=Palm3 PE=1 SV=1
13.475	13.534	12.87	12.872	12.996	0.0517478	0.56	55.2	505	28	50	61.8	Q3TJ01	tRNA-splicing ligase RtcB homolog OS=Mus musculus GN=Rtcb PE=2 SV=1
10.184	10.358	9.39	9.346	9.267	0.124222	1.38	123	1107	12	12	12	B2RRE7	OTU domain-containing protein 4 OS=Mus musculus GN=Otud4 PE=1 SV=1
9.192	9.28	8.812	8.822	8.268	0.18549	1.06	38.8	336	5	7	16.1	Q8CII2	Cell division cycle protein 123 homolog OS=Mus musculus GN=Cdc123 PE=1 SV=2
12.232	12.263	11.458	11.502	10.908	0.133914	1.18	38.6	350	20	32	59.1	Q9R1T2	SUMO-activating enzyme subunit 1 OS=Mus musculus GN=Sae1 PE=1 SV=1
9.692	9.591	9.303	9.434	8.856	0.239987	0.9	48.4	445	4	8	13.9	Q80W47	WD repeat domain phosphoinositide-interacting protein 2 OS=Mus musculus GN=Wipi2 PE=1 SV=1
5.332	5.313	6.326	6.426	5.918	0.118968	-0.52	90.3	873	2	3	3.6	A2CE44	Zinc finger X-linked protein ZXDB OS=Mus musculus GN=Zxdb PE=1 SV=1
6.604	6.618	5.332	5.302	5.302	0.0076286	1.71	75.7	655	1	1	1.8	L8AZD2	Myotubularin-related protein 6 OS=Mus musculus GN=Mtmr6 PE=2 SV=1
10.734	10.988	9.98	10.134	9.95	0.16147	1.24	131	1209	11	13	12.3	Q148V8	Protein FAM83H OS=Mus musculus GN=Fam83h PE=1 SV=1
9.626	9.58	9.516	9.658	9.354	0.52884	0.54	43.2	385	8	9	26.5	Q9JJT9	Phosphorylated adapter RNA export protein OS=Mus musculus GN=Phax PE=1 SV=1
10.568	10.545	9.552	9.314	8.856	0.10965	1.75	203.6	1817	8	8	4.9	B2RSI3	Poly [ADP-ribose] polymerase OS=Mus musculus GN=Parp14 PE=2 SV=1
9.39	9.399	9.022	9.314	8.65	0.304744	0.86	136.8	1240	6	7	5.1	Q3U2G7	Putative uncharacterized protein (Fragment) OS=Mus musculus GN=Dab2ip PE=2 SV=1
10.144	10.176	12.102	12.202	11.62	0.0821822	-1.49	63	555	14	40	40.2	Q07231	Zinc finger and SCAN domain-containing protein 21 OS=Mus musculus GN=Zscan21 PE=2 SV=2
12.044	12.288	13.059	13.226	13.204	0.143755	-0.89	41	368	14	32	43.2	A0A0R4J0R3	Interferon-stimulated 20 kDa exonuclease-like 2 OS=Mus musculus GN=Isg20l2 PE=1 SV=1
10.805	10.724	10.236	10.21	9.69	0.153558	1.12	41.5	368	7	14	22.3	Q3TJB4	Putative uncharacterized protein OS=Mus musculus GN=Sh3gl1 PE=2 SV=1
5.915	6.162	7.723	8.048	7.361	0.071251	-1.27	59.7	523	1	2	3.6	B2RRL2	Jerky protein homolog-like OS=Mus musculus GN=Jrkl PE=2 SV=1
10.759	10.738	10.672	10.724	10.268	0.447711	0.57	88	755	8	9	14.3	A0A087WSP5	Signal transducer and activator of transcription OS=Mus musculus GN=Stat1 PE=1 SV=1
9.76	9.56	11.594	11.413	11.172	0.0569347	-1.33	59.4	534	7	16	21.7	Q3UKG7	Putative uncharacterized protein OS=Mus musculus GN=Tfeb PE=1 SV=1
6.604	6.444	8.646	8.742	8.778	0.0717794	-1.77	164.3	1446	1	188	47.5	Q4VA53	Sister chromatid cohesion protein PDS5 homolog B OS=Mus musculus GN=Pds5b PE=1 SV=1
9.366	9.58	8.838	9.094	8.41	0.165155	1.16	224.2	2070	6	6	2.9	Q8C547	HEAT repeat-containing protein 5B OS=Mus musculus GN=Heatr5b PE=1 SV=3
11.99	11.582	10.016	9.708	9.75	0.123693	2.29	35.9	319	19	24	66.5	Q7TMN7	Annexin OS=Mus musculus GN=Anxa4 PE=2 SV=1
9.96	10.052	10.97	11.056	10.624	0.0939007	-0.48	37.4	335	6	7	23	Q99LM9	Transcriptional adapter 1 OS=Mus musculus GN=Tada1 PE=2 SV=1
9.436	9.57	9.132	9.23	8.65	0.212841	0.96	50.9	480	5	5	13.8	Q9Z1Y4	Thyroid receptor-interacting protein 6 OS=Mus musculus GN=Trip6 PE=1 SV=1
7.442	7.512	8.72	9.154	8.673	0.082259	-0.9	62.5	557	3	3	6.3	Q3TAJ3	Putative uncharacterized protein OS=Mus musculus GN=Jrk PE=2 SV=1
10.064	10.124	11.837	11.889	12.032	0.0349024	-1.47	66.2	575	13	13	20.3	Q8JZS6	NEDD4-binding protein 2-like 2 OS=Mus musculus GN=N4bp2l2 PE=2 SV=2
5.548	5.476	5.068	5.42	4.666	0.296659	0.85	59.3	516	1	2	4.5	Q8R5A6	TBC1 domain family member 22A OS=Mus musculus GN=Tbc1d22a PE=1 SV=3
12.327	12.473	12.997	13.146	13.079	0.110732	-0.6	28.3	255	21	63	69	P57784	U2 small nuclear ribonucleoprotein A' OS=Mus musculus GN=Snrpa1 PE=1 SV=2
8.956	8.962	8.73	8.752	8.24	0.275668	0.86	30.6	268	2	4	9	Q3UTB7	Forkhead box protein R1 OS=Mus musculus GN=Foxr1 PE=2 SV=2
12.122	12.278	9.398	8.872	9.344	0.0473434	3.28	160.6	1669	8	12	6.7	P02463	Collagen alpha-1(IV) chain OS=Mus musculus GN=Col4a1 PE=1 SV=4
10.436	10.212	9.628	9.492	9.244	0.0973269	1.29	87.1	793	8	11	10.7	Q99KC8	von Willebrand factor A domain-containing protein 5A OS=Mus musculus GN=Vwa5a PE=1 SV=2
14.85	15.104	13.667	13.434	13.48	0.101783	1.22	50	437	24	95	52.6	Q9D8N0	Elongation factor 1-gamma OS=Mus musculus GN=Eef1g PE=1 SV=3
9.072	8.954	8.526	8.422	8.268	0.0790875	1.08	19	176	5	5	25	Q9CRB6	Tubulin polymerization-promoting protein family member 3 OS=Mus musculus GN=Tppp3 PE=1 SV=1
10.244	10.166	9.98	10.024	9.53	0.27045	0.79	108.3	962	12	13	16.9	P35123	Ubiquitin carboxyl-terminal hydrolase 4 OS=Mus musculus GN=Usp4 PE=1 SV=3
9.305	9.158	8.96	8.956	8.578	0.185353	0.87	32.3	289	7	8	37.4	P23492	Purine nucleoside phosphorylase OS=Mus musculus GN=Pnp PE=1 SV=2
8.822	9.104	8.44	8.508	8.23	0.206276	1.04	75.7	698	2	3	3.2	Q8K3W3	Protein CASC3 OS=Mus musculus GN=Casc3 PE=1 SV=3
9.233	9.234	9.122	9.112	8.821	0.291511	0.69	88	777	7	7	8.9	D4AFX6	Centaurin beta 2 OS=Mus musculus GN=Acap2 PE=2 SV=1
9.95	10.016	8.888	9.007	8.976	0.0446574	1.47	38	348	5	6	19.5	Q99L27	GMP reductase 2 OS=Mus musculus GN=Gmpr2 PE=1 SV=2
10.504	10.662	11.582	11.728	11.296	0.0793723	-0.61	19.1	161	10	22	44.7	Q9D1Q1	M-phase phosphoprotein 6 OS=Mus musculus GN=Mphosph6 PE=1 SV=1
9.658	9.56	8.72	8.846	8.086	0.140666	1.52	58.4	509	6	12	28.5	Q571J7	Serine/threonine-protein phosphatase 2A 55 kDa regulatory subunit B (Fragment) OS=Mus musculus GN=Ppp2r2a PE=2 SV=1
10.662	10.468	10.194	10.318	9.798	0.20343	0.87	70.3	651	7	8	11.8	D3YUP1	Histone-arginine methyltransferase CARM1 OS=Mus musculus GN=Carm1 PE=1 SV=1
6.45	6.328	6.378	6.536	6.096	0.814946	0.42	54.2	481	1	1	2.5	Q8BYH3	tRNA:m(4)X modification enzyme TRM13 homolog OS=Mus musculus GN=Trmt13 PE=2 SV=1
13.95	13.8	11.516	11.104	11.454	0.0462544	2.56	113.2	1025	31	47	34.8	Q91W43	Glycine dehydrogenase (decarboxylating), mitochondrial OS=Mus musculus GN=Gldc PE=1 SV=1
9.184	9.043	8.584	8.628	8.04	0.158774	1.17	21.8	193	3	16	62.7	Q9QUI0	Transforming protein RhoA OS=Mus musculus GN=Rhoa PE=1 SV=1
13.522	13.609	14.593	14.611	14.48	0.0480406	-1.14	204	1886	53	131	36.1	Q9QY81	Nuclear pore membrane glycoprotein 210 OS=Mus musculus GN=Nup210 PE=1 SV=2
7.526	7.43	8.464	8.77	8.322	0.0825714	-0.56	24.9	217	2	2	9.2	Q8R107	PRELI domain-containing protein 1, mitochondrial OS=Mus musculus GN=Prelid1 PE=1 SV=1
8.969	8.838	8.475	8.412	8.24	0.0935903	0.99	54.4	493	4	5	11.2	Q3UFS5	Phospholipid transfer protein OS=Mus musculus GN=Pltp PE=1 SV=1
11.616	11.603	12.329	12.294	12.276	0.0349024	-0.45	86.8	760	18	29	27	O08811	TFIIH basal transcription factor complex helicase XPD subunit OS=Mus musculus GN=Ercc2 PE=1 SV=2
9.044	9.062	8.2	8.477	8.308	0.0872111	1.2	347.6	3102	5	5	1.8	Q0KL02	Triple functional domain protein OS=Mus musculus GN=Trio PE=1 SV=3
13.498	13.412	13.036	12.945	12.956	0.0924709	0.45	49.1	427	15	185	65.3	Q3T9L0	Putative uncharacterized protein OS=Mus musculus GN=Ddx39 PE=2 SV=1
6.096	6.006	7.136	7.156	6.861	0.0628553	-0.63	150.6	1338	2	146	35.4	Q9JIX8	Apoptotic chromatin condensation inducer in the nucleus OS=Mus musculus GN=Acin1 PE=1 SV=3
9.424	9.364	9.41	9.492	9.174	0.82562	0.49	51.1	451	7	8	20.8	Q6F4J1	Tubulin gamma chain OS=Mus musculus GN=Tubg1 PE=1 SV=1
9.424	9.454	8.032	7.894	8.072	0.0462544	1.9	70.2	627	5	5	9.3	Q9Z2G0	Protein fem-1 homolog B OS=Mus musculus GN=Fem1b PE=1 SV=1
13.681	13.67	13.878	13.896	14.046	0.134128	-0.39	13.5	118	11	94	58.5	Q14AF6	MCG4862 OS=Mus musculus GN=Snrpd2 PE=1 SV=1
14.931	14.961	15.702	15.566	15.561	0.0589099	-0.96	170.5	1479	91	232	55.8	Q9Z277	Tyrosine-protein kinase BAZ1B OS=Mus musculus GN=Baz1b PE=1 SV=2
9.38	9.062	8.032	8.006	7.98	0.192983	1.69	29.3	272	4	4	11	Q8K2J7	RELT-like protein 1 OS=Mus musculus GN=Rell1 PE=2 SV=2
11.642	11.654	10.276	10.068	10.169	0.0535771	1.83	33.9	324	13	20	63.9	O35295	Transcriptional activator protein Pur-beta OS=Mus musculus GN=Purb PE=1 SV=3
9.192	9.208	8.286	8.432	8.39	0.0570223	1.31	28.7	274	2	3	6.6	Q9DCC4	Pyrroline-5-carboxylate reductase 3 OS=Mus musculus GN=Pycrl PE=1 SV=2
10.338	10.94	12.933	13.162	12.855	0.167714	-2.11	27.6	235	1	4	3.4	Q544K2	Putative uncharacterized protein OS=Mus musculus GN=Rgs18 PE=1 SV=1
6.789	6.72	6.512	6.536	6.27	0.156065	0.7	34.1	313	1	1	2.6	Q3U3G2	Putative uncharacterized protein OS=Mus musculus GN=Rnf126 PE=1 SV=1
11.562	11.474	9.998	9.97	10.088	0.0463905	1.85	128.6	1169	11	12	10.5	B7ZP20	Ankyrin repeat and FYVE domain containing 1 OS=Mus musculus GN=Ankfy1 PE=2 SV=1
11.138	11.436	10.422	10.424	10.3	0.198892	1.27	27.5	247	9	13	46.6	Q3UWT6	Proteasome subunit alpha type OS=Mus musculus GN=Psma2 PE=2 SV=1
11.005	11.114	10.555	10.618	10.014	0.174137	1.03	103.3	906	13	15	17.5	Q5DTH1	MKIAA4216 protein (Fragment) OS=Mus musculus GN=Ube3a PE=2 SV=1
10.89	10.7	9.96	9.842	9.74	0.0979512	1.34	86.1	765	11	15	18.4	Q01405	Protein transport protein Sec23A OS=Mus musculus GN=Sec23a PE=1 SV=2
8.604	8.63	10.512	10.506	9.896	0.0932095	-1.24	48	440	6	6	17.3	Q9CWU5	KH domain-containing protein 3 OS=Mus musculus GN=Khdc3 PE=1 SV=1
8.922	9.13	11.082	11.275	10.536	0.071251	-1.54	71.6	640	8	11	17.7	H7BX60	Protection of telomeres 1B OS=Mus musculus GN=Pot1b PE=1 SV=1
11.946	11.806	10.21	10.112	10.268	0.0625164	2.01	40.1	361	9	11	21.6	P55264	Adenosine kinase OS=Mus musculus GN=Adk PE=1 SV=2
10.014	10.124	11.252	11.406	11.234	0.0473434	-0.85	52.2	470	2	89	58.5	A0JLN6	Tbl3 protein (Fragment) OS=Mus musculus GN=Tbl3 PE=2 SV=1
10.89	10.673	9.798	9.602	9.54	0.0919412	1.55	28.7	253	10	11	58.1	Q9QYB1	Chloride intracellular channel protein 4 OS=Mus musculus GN=Clic4 PE=1 SV=3
13.522	12.994	11.468	11.154	11.114	0.151377	2.12	22.4	199	14	52	84.4	Q9WVA4	Transgelin-2 OS=Mus musculus GN=Tagln2 PE=1 SV=4
11.583	11.91	11.01	11.026	10.574	0.13955	1.19	17	145	4	17	46.2	P62843	40S ribosomal protein S15 OS=Mus musculus GN=Rps15 PE=1 SV=2
11.78	11.83	12.674	12.678	12.428	0.0741641	-0.6	33.6	291	15	52	54.3	Q8VHZ7	U3 small nucleolar ribonucleoprotein protein IMP4 OS=Mus musculus GN=Imp4 PE=2 SV=1
9.57	9.75	8.914	9.084	8.348	0.146122	1.35	114	1017	5	6	4.7	Q6ZPY2	Protein SMG5 OS=Mus musculus GN=Smg5 PE=1 SV=2
6.707	6.618	9.038	9.288	8.382	0.0900517	-1.8	122.3	1117	1	1	1.2	A4QPD1	Zinc finger E-box binding homeobox 1 OS=Mus musculus GN=Zeb1 PE=2 SV=1
4.61	4.943	3.953	4.135	3.362	0.144357	1.34	37.6	354	1	55	61	Q3T9V9	Putative uncharacterized protein (Fragment) OS=Mus musculus GN=Flnb PE=2 SV=1
9.096	8.856	10.362	10.69	10.278	0.0681104	-1.03	101.3	903	2	130	55.6	F8WJA0	ATP-dependent RNA helicase DDX24 OS=Mus musculus GN=Ddx24 PE=1 SV=1
10.194	10.358	8.812	8.73	8.874	0.0871599	1.92	228.4	2000	9	29	9.7	K3W4R2	Myosin-14 OS=Mus musculus GN=Myh14 PE=1 SV=1
4.642	4.852	5.902	6.058	5.754	0.0807537	-0.77	11.9	105	1	1	21.9	Q7M6W7	Regulator of sex-limitation candidate 24 OS=Mus musculus GN=Gm10037 PE=2 SV=1
12.216	12.196	12.008	12.1	11.778	0.248391	0.43	66.8	593	21	35	37.8	Q5SW15	Methyltransferase-like protein OS=Mus musculus GN=Mettl16 PE=1 SV=1
9.716	9.95	8.94	8.846	8.244	0.106267	1.61	49	438	6	11	21.2	Q8C0N2	Glycerol-3-phosphate acyltransferase 3 OS=Mus musculus GN=Gpat3 PE=1 SV=1
9.218	9.14	8.73	8.594	8.348	0.108476	1.09	83.2	718	8	8	12.1	Q8BUK6	Protein Hook homolog 3 OS=Mus musculus GN=Hook3 PE=1 SV=2
9.912	9.82	9.374	9.23	8.94	0.110459	1.13	103.3	959	8	8	16	Q3UHJ0	AP2-associated protein kinase 1 OS=Mus musculus GN=Aak1 PE=1 SV=2
8.856	8.604	10.69	10.66	10.126	0.0649274	-1.32	74.1	633	3	21	30	F6VKC7	Zinc finger protein 988 OS=Mus musculus GN=Zfp988 PE=1 SV=2
9.338	9.245	8.616	8.67	8.006	0.153823	1.32	41.3	366	8	9	28.7	P97355	Spermine synthase OS=Mus musculus GN=Sms PE=1 SV=1
8.422	8.294	8.361	8.402	8.04	0.653902	0.57	46.4	400	4	4	13.8	Q8R3D1	TBC1 domain family member 13 OS=Mus musculus GN=Tbc1d13 PE=1 SV=1
8.749	8.763	7.212	7.294	6.284	0.122066	2.27	23.2	210	2	2	13.8	B1AQF4	Dual-specificity protein phosphatase 3 OS=Mus musculus GN=Dusp3 PE=1 SV=1
8.843	8.838	8.19	8.118	8.072	0.0570266	1.19	256.3	2377	7	7	5.2	A2AIX1	SEC16 homolog A, endoplasmic reticulum export factor OS=Mus musculus GN=Sec16a PE=1 SV=1
10.338	10.226	9.288	9.184	8.56	0.113895	1.72	44	401	6	8	24.4	Q99JF5	Diphosphomevalonate decarboxylase OS=Mus musculus GN=Mvd PE=1 SV=2
14.205	14.277	13.162	12.982	13.268	0.0570266	1.02	35.1	317	20	92	70	P68040	Receptor of activated protein C kinase 1 OS=Mus musculus GN=Rack1 PE=1 SV=3
6.616	6.762	7.922	8.247	7.88	0.0585007	-0.89	13.8	128	1	1	11.7	A0A087WSB8	High mobility group nucleosome-binding domain-containing protein 3 OS=Mus musculus GN=Hmgn3 PE=1 SV=1
12.884	12.808	13.772	13.777	13.628	0.0473434	-0.9	65.9	576	26	76	43.9	Q543F8	Origin recognition complex, subunit 2-like (S. cerevisiae) OS=Mus musculus GN=Orc2 PE=2 SV=1
8.83	8.57	7.744	7.722	7.672	0.187972	1.46	86	764	3	3	3.9	Q8CDM8	Protein FAM160B1 OS=Mus musculus GN=Fam160b1 PE=1 SV=2
12.674	12.647	11.564	11.413	11.492	0.0462544	1.35	64.4	581	16	29	34.4	Q8BJW6	Eukaryotic translation initiation factor 2A OS=Mus musculus GN=Eif2a PE=1 SV=2
10.272	10.036	9.146	8.882	8.524	0.0820515	1.75	48.7	436	8	10	27.1	Q62418	Drebrin-like protein OS=Mus musculus GN=Dbnl PE=1 SV=2
11.31	11.276	12.23	12.164	12.164	0.0349024	-0.62	54	482	16	29	31.1	Q8K202	DNA-directed RNA polymerase I subunit RPA49 OS=Mus musculus GN=Polr1e PE=1 SV=2
9.812	9.964	9.222	9.032	8.698	0.0973269	1.36	38.2	347	6	6	19.9	Q8R059	UDP-glucose 4-epimerase OS=Mus musculus GN=Gale PE=1 SV=1
11.764	11.687	12.546	12.532	12.578	0.0966129	-0.61	88.2	801	16	137	64.2	Q8C4J7	Transducin beta-like protein 3 OS=Mus musculus GN=Tbl3 PE=2 SV=1
8.548	8.558	7.806	7.807	7.11	0.155686	1.45	61	546	5	5	10.6	Q9Z265	Serine/threonine-protein kinase Chk2 OS=Mus musculus GN=Chek2 PE=1 SV=1
6.04	6.03	5.768	6.106	5.544	0.433645	0.58	57	512	2	2	3.7	Q8R2V2	Intermediate filament family orphan 2 OS=Mus musculus GN=Iffo2 PE=2 SV=2
7.992	8	9.942	9.83	9.842	0.0405361	-1.41	39.1	361	2	2	3.9	Q8VEK2	Rhomboid domain-containing protein 2 OS=Mus musculus GN=Rhbdd2 PE=1 SV=1
9.932	10.002	11.199	11.262	10.76	0.0975931	-0.72	68.8	629	13	19	30.2	G3X9W4	Nuclear receptor subfamily 2 group C member 2 OS=Mus musculus GN=Nr2c2 PE=1 SV=1
10.88	10.7	9.856	9.616	9.516	0.0657699	1.53	35.9	333	13	18	44.1	Q925B0	PRKC apoptosis WT1 regulator protein OS=Mus musculus GN=Pawr PE=1 SV=2
10.516	10.4	9.678	9.504	9.014	0.115723	1.49	25.6	221	2	4	8.1	Q3UDM0	MOB kinase activator 1B OS=Mus musculus GN=Mob1b PE=1 SV=1
11.548	11.45	10.642	10.558	10.526	0.0650591	1.27	44.1	402	21	24	55	Q3TPZ5	Dynactin 2 OS=Mus musculus GN=Dctn2 PE=1 SV=1
6.636	6.582	6.186	6.6	6.04	0.314153	0.72	48.7	422	2	2	5.9	Q3ULJ3	MCG3697, isoform CRA_c OS=Mus musculus GN=Upf3a PE=1 SV=1
10.786	10.968	9.998	10.21	10.044	0.103632	1.19	40.2	356	10	16	22.2	Q8R409	Protein HEXIM1 OS=Mus musculus GN=Hexim1 PE=1 SV=1
10.057	10.029	8.857	8.857	8.06	0.124329	1.89	28.9	258	6	7	24.8	Q9CZ28	Vacuolar-sorting protein SNF8 OS=Mus musculus GN=Snf8 PE=1 SV=1
9.812	9.74	9.832	9.902	9.56	0.948938	0.44	69.5	619	8	9	15	Q9D786	HAUS augmin-like complex subunit 5 OS=Mus musculus GN=Haus5 PE=1 SV=1
13.978	13.968	12.938	12.67	12.736	0.0657699	1.12	43.7	394	27	89	58.9	Q3TGU7	Proliferation-associated 2G4 OS=Mus musculus GN=Pa2g4 PE=2 SV=1
8.165	8.516	7.603	7.768	7.434	0.205652	1.21	51.6	467	1	1	1.9	Q91ZT7	Ankyrin repeat and SOCS box protein 10 OS=Mus musculus GN=Asb10 PE=2 SV=1
7.658	8.193	6.396	6.153	5.91	0.149576	2.19	60.2	562	2	44	11.4	Q0VDR7	Krt6b protein OS=Mus musculus GN=Krt6b PE=2 SV=1
13.204	13.278	13.78	13.692	13.701	0.076395	-0.54	51.4	445	27	86	62	Q6PAC3	DDB1- and CUL4-associated factor 13 OS=Mus musculus GN=Dcaf13 PE=2 SV=2
11.72	11.548	10.478	10.134	9.921	0.0683271	1.8	20.9	193	10	18	62.7	P97314	Cysteine and glycine-rich protein 2 OS=Mus musculus GN=Csrp2 PE=1 SV=3
13.261	13.006	12.278	12.172	11.946	0.10613	1.06	29.2	255	19	105	78.4	Q5SS40	Putative uncharacterized protein OS=Mus musculus GN=Ywhae PE=1 SV=1
12.45	12.438	11.582	11.406	10.984	0.111809	1.31	87.6	775	28	36	41.3	Q8BML9	Glutaminyl-tRNA synthetase OS=Mus musculus GN=Qars PE=1 SV=1
6.966	7.096	8.857	9.23	8.422	0.0885802	-1.36	154.8	1409	1	94	32.8	B9EIG6	Pogo transposable element with ZNF domain OS=Mus musculus GN=Pogz PE=1 SV=1
13.116	13.06	11.424	11.208	11.442	0.0462544	1.87	140.9	1276	30	38	28.1	B2RUR3	ATP-binding cassette, sub-family B (MDR/TAP), member 1B OS=Mus musculus GN=Abcb1b PE=1 SV=1
9.492	9.302	8.878	8.763	8.485	0.105887	1.16	34.3	315	6	8	23.8	Q8BJU0	Small glutamine-rich tetratricopeptide repeat-containing protein alpha OS=Mus musculus GN=Sgta PE=1 SV=2
6.492	6.746	5.384	5.348	5.286	0.156164	1.68	51.3	471	1	1	4	Q6IM75	Reticulon OS=Mus musculus GN=Rtn2 PE=2 SV=1
11.654	11.556	10.842	10.638	10.526	0.0628553	1.26	62.3	554	22	28	37.4	Q3UD58	Putative uncharacterized protein OS=Mus musculus GN=Txlna PE=2 SV=1
6.48	6.492	6.745	6.886	6.442	0.395999	0.17	38.4	335	1	1	2.7	Q9CZP7	Hsp90 co-chaperone Cdc37-like 1 OS=Mus musculus GN=Cdc37l1 PE=1 SV=1
8.278	8.39	7.448	7.47	6.722	0.138193	1.6	30.9	282	1	1	2.8	Q14BV7	Acyl-Coenzyme A binding domain containing 6 OS=Mus musculus GN=Acbd6 PE=2 SV=1
11.626	11.738	10.376	10.276	9.53	0.108889	1.97	65.8	632	10	49	41.1	Q8C7E9	Cleavage stimulation factor subunit 2 tau variant OS=Mus musculus GN=Cstf2t PE=1 SV=2
9.516	9.62	10.74	10.79	10.324	0.0898754	-0.62	51.9	473	4	27	28.5	A0A0G2JFN1	Regulation of nuclear pre-mRNA domain-containing protein 2 OS=Mus musculus GN=Rprd2 PE=1 SV=1
3.906	4.145	5.832	5.956	5.286	0.0736024	-1.27	160.6	1407	1	86	37.2	B1AWL4	Zinc finger protein 462 OS=Mus musculus GN=Zfp462 PE=1 SV=1
8.717	8.63	8.496	8.508	8.296	0.167821	0.72	40.6	364	5	5	14.6	Q8BKT8	HAUS augmin-like complex subunit 7 OS=Mus musculus GN=Haus7 PE=1 SV=2
13.032	13.047	12.59	12.46	12.312	0.100193	0.64	42.4	371	21	51	59.3	Q9JIF0	Protein arginine N-methyltransferase 1 OS=Mus musculus GN=Prmt1 PE=1 SV=1
5.138	4.811	4.358	4.538	3.954	0.178056	1.1	83.9	744	1	1	1.9	Q3UFS0	Protein zyg-11 homolog B OS=Mus musculus GN=Zyg11b PE=1 SV=2
10.786	10.804	10.016	10.058	9.332	0.15537	1.39	160.8	1437	5	6	3.6	E9PWG2	Trafficking protein particle complex 8 OS=Mus musculus GN=Trappc8 PE=1 SV=1
9.886	10.029	11.324	11.434	10.892	0.0816278	-0.87	89.4	764	5	170	50	A2AWT5	Nucleolar transcription factor 1 OS=Mus musculus GN=Ubtf PE=1 SV=1
9.74	9.782	10.852	11.002	10.468	0.108889	-0.6	68.5	610	12	13	21.1	Q99MD8	Myoneurin OS=Mus musculus GN=Mynn PE=2 SV=2
11.884	11.855	10.296	10.058	10.237	0.0504583	2	81.6	731	11	12	20.8	Q8BGS1	Band 4.1-like protein 5 OS=Mus musculus GN=Epb41l5 PE=1 SV=1
10.89	10.738	11.69	11.773	11.492	0.0720883	-0.51	70.2	604	12	17	21.9	D3YXX1	Zinc finger MYND domain-containing protein 11 OS=Mus musculus GN=Zmynd11 PE=1 SV=1
10.574	10.556	9.998	9.818	9.648	0.0998261	1.16	103.9	924	10	11	13.3	Q9D4H1	Exocyst complex component 2 OS=Mus musculus GN=Exoc2 PE=1 SV=1
7.958	8.072	7.702	7.75	7.177	0.234989	0.95	55.6	491	3	3	8.4	D3Z742	MCG125361, isoform CRA_a OS=Mus musculus GN=Mb21d2 PE=1 SV=1
10.468	10.458	11.69	11.702	11.256	0.100246	-0.73	135.2	1204	16	28	19.7	B2KF05	Bromodomain and PHD finger containing, 3 OS=Mus musculus GN=Brpf3 PE=1 SV=1
7.48	7.442	5.94	5.516	4.998	0.101219	2.41	280.3	2639	1	421	64.2	B9EKP5	Filamin, alpha OS=Mus musculus GN=Flna PE=2 SV=1
11.138	11.026	9.354	9.21	9.41	0.0446574	2.15	18.8	162	7	12	35.2	Q78ZM0	Putative uncharacterized protein OS=Mus musculus GN=Snx3 PE=1 SV=1
12.578	12.552	13.122	13.106	13.222	0.0565647	-0.51	54.7	494	24	65	55.7	P56183	Ribosomal RNA processing protein 1 homolog A OS=Mus musculus GN=Rrp1 PE=1 SV=2
10.626	10.626	9.46	9.421	9.494	0.0417954	1.59	58.2	515	7	8	16.7	Q03963	Interferon-induced, double-stranded RNA-activated protein kinase OS=Mus musculus GN=Eif2ak2 PE=1 SV=2
9.265	9.288	10.068	10.25	9.942	0.0871599	-0.37	68.4	616	9	9	18.3	Q9D4G9	RecQ-mediated genome instability protein 1 OS=Mus musculus GN=Rmi1 PE=2 SV=1
10.914	10.89	10.31	10.268	9.696	0.159161	1.19	94.9	847	12	14	15	E9PX30	Mitogen-activated protein kinase kinase kinase kinase OS=Mus musculus GN=Map4k5 PE=1 SV=1
10.436	10.226	9.628	9.628	9.494	0.157918	1.18	20.7	181	4	19	40.9	P84078	ADP-ribosylation factor 1 OS=Mus musculus GN=Arf1 PE=1 SV=2
9.38	9.57	8.914	9.104	8.422	0.177243	1.13	35.7	309	4	6	13.3	Q9CQF6	L-aminoadipate-semialdehyde dehydrogenase-phosphopantetheinyl transferase OS=Mus musculus GN=Aasdhppt PE=1 SV=1
8.698	8.708	7.87	7.722	7.745	0.0570266	1.4	101.3	896	2	2	2.3	E9QNE9	Mitogen-activated protein kinase kinase kinase kinase OS=Mus musculus GN=Map4k3 PE=1 SV=1
7.784	7.742	7.294	7.128	6.826	0.13227	1.14	87.7	797	3	3	6.1	Q3UGE1	Putative uncharacterized protein OS=Mus musculus GN=Trappc12 PE=2 SV=1
5.262	5.058	4.623	4.871	4.123	0.207994	1	43.3	384	1	1	4.9	Q3UMW7	MAP kinase-activated protein kinase 3 OS=Mus musculus GN=Mapkapk3 PE=1 SV=2
7.396	7.52	8.658	8.708	8.296	0.072986	-0.63	45.8	402	2	2	5.5	Q3T9Q9	Putative uncharacterized protein OS=Mus musculus GN=Tbc1d20 PE=2 SV=1
10.776	10.7	9.864	9.726	9.696	0.0462544	1.38	16.4	148	8	11	41.2	Q9JMG1	Endothelial differentiation-related factor 1 OS=Mus musculus GN=Edf1 PE=1 SV=1
7.526	7.48	7.237	7.435	7.188	0.209731	0.68	97.6	859	5	7	7.2	Q5SSL4	Active breakpoint cluster region-related protein OS=Mus musculus GN=Abr PE=1 SV=1
8.674	8.548	9.832	9.948	9.403	0.0923233	-0.65	77.4	680	9	23	23.2	Q7TMI6	Zinc finger protein 263 OS=Mus musculus GN=Zfp263 PE=2 SV=1
9.184	9.043	8.73	8.628	8.322	0.124041	1.03	29.6	285	4	6	20.7	Q99LD8	N(G),N(G)-dimethylarginine dimethylaminohydrolase 2 OS=Mus musculus GN=Ddah2 PE=1 SV=1
5.959	5.866	7.202	7.562	7.306	0.0570223	-1.04	33.7	316	1	9	19.6	A0A0U1RNN7	BRCA2-interacting transcriptional repressor EMSY (Fragment) OS=Mus musculus GN=Emsy PE=1 SV=2
9.256	9.245	10.432	10.626	10.032	0.110732	-0.68	58.4	524	9	12	24.6	G3X9I0	Zinc finger protein 105 OS=Mus musculus GN=Zfp105 PE=4 SV=1
10.136	10.7	7.603	6.922	6.228	0.0705617	3.91	52.8	484	2	21	25.8	Q61781	Keratin, type I cytoskeletal 14 OS=Mus musculus GN=Krt14 PE=1 SV=2
9.97	10.094	11.664	11.709	11.148	0.0816278	-1.11	67.8	612	14	15	30.4	Q7TPN9	Proline-rich protein 14 OS=Mus musculus GN=Prr14 PE=2 SV=1
8.178	7.903	6.296	6.016	5.286	0.0840237	2.6	25	237	1	2	7.6	Q8VEN2	Placenta-expressed transcript 1 protein OS=Mus musculus GN=Plet1 PE=1 SV=1
9.218	9.198	9.314	9.354	9.014	0.912095	0.44	269.5	2548	10	25	12.8	E9PUR0	Ankyrin repeat and KH domain-containing 1 OS=Mus musculus GN=Ankhd1 PE=1 SV=1
11.642	11.881	12.828	12.964	13.04	0.115486	-1	20.4	180	12	57	81.1	Q9CXK8	60S ribosome subunit biogenesis protein NIP7 homolog OS=Mus musculus GN=Nip7 PE=1 SV=1
8.458	8.456	8.2	8.538	8.126	0.451415	0.66	130	1150	3	6	7.3	A2AH75	Kinesin family member 1B, isoform CRA_a OS=Mus musculus GN=Kif1b PE=1 SV=1
12.564	12.552	11.316	10.914	10.674	0.0924247	1.81	77.4	662	24	61	48.6	Q3U111	Putative uncharacterized protein (Fragment) OS=Mus musculus GN=Rdx PE=2 SV=1
8.674	8.613	8.422	8.374	7.894	0.25492	0.88	84.7	802	8	9	14.3	A0A1B0GSU0	Aldehyde dehydrogenase family 16 member A1 OS=Mus musculus GN=Aldh16a1 PE=1 SV=1
9.436	9.374	9.073	8.984	8.756	0.121368	0.93	29.7	264	6	6	26.5	Q8BV13	COP9 signalosome complex subunit 7b OS=Mus musculus GN=Cops7b PE=1 SV=1
12.18	12.14	11.04	10.941	11.012	0.0349024	1.41	203.6	1840	22	24	13.5	Q6PDI5	Proteasome-associated protein ECM29 homolog OS=Mus musculus GN=Ecm29 PE=1 SV=3
8.036	7.848	7.066	7.066	7.015	0.16531	1.34	40.4	357	2	2	10.1	Q9D8N2	Protein FAM45A OS=Mus musculus GN=Fam45a PE=1 SV=2
10.568	10.738	9.894	9.902	9.833	0.160137	1.18	55	515	4	12	15.9	Q3TJZ6	Protein FAM98A OS=Mus musculus GN=Fam98a PE=1 SV=1
9.354	9.486	8.475	8.639	7.798	0.141761	1.58	80.3	737	6	6	12.5	Q53Z05	Sir2alpha OS=Mus musculus GN=Sirt1 PE=2 SV=1
8.902	8.862	8.086	7.872	7.88	0.0624298	1.4	60.5	558	3	3	4.3	D3YX43	V-set and immunoglobulin domain-containing protein 10 OS=Mus musculus GN=Vsig10 PE=3 SV=2
9.38	9.28	9.052	8.996	8.594	0.189236	0.92	160.4	1418	8	8	5.8	P61406	Telomerase-binding protein EST1A OS=Mus musculus GN=Smg6 PE=1 SV=1
9.198	9.014	8.306	8.372	8.308	0.169972	1.26	30.3	257	7	10	35.8	P09926	Surfeit locus protein 2 OS=Mus musculus GN=Surf2 PE=1 SV=1
11.854	11.773	10.852	10.768	10.801	0.0649274	1.31	97.5	874	21	32	38.6	Q9QZE5	Coatomer subunit gamma-1 OS=Mus musculus GN=Copg1 PE=1 SV=1
7.688	7.414	6.396	6.058	5.918	0.0765698	1.85	33.9	309	3	3	12.9	Q9CR26	Vacuolar protein sorting-associated protein VTA1 homolog OS=Mus musculus GN=Vta1 PE=1 SV=1
12.512	12.616	13.023	13.081	13.144	0.0976502	-0.44	55.4	499	21	55	44.5	Q8CCF0	U4/U6 small nuclear ribonucleoprotein Prp31 OS=Mus musculus GN=Prpf31 PE=1 SV=3
7.873	8.022	6.242	6.426	6.532	0.0473434	1.98	29.5	255	1	1	2.4	Q4KL11	MCG17615 OS=Mus musculus GN=Enkur PE=2 SV=1
11.294	11.336	10.184	10.158	10.202	0.0473434	1.49	68	625	11	12	23	Q8R2M8	tRNA (guanine(26)-N(2))-dimethyltransferase OS=Mus musculus GN=Trmt1 PE=2 SV=1
8.372	8.341	9.904	10.024	9.364	0.104481	-0.94	35.1	327	3	3	9.5	Q6PFD7	Nuclear apoptosis-inducing factor 1 OS=Mus musculus GN=Naif1 PE=2 SV=1
6.776	6.845	7.612	7.852	7.348	0.116762	-0.38	81.8	713	3	3	5.5	Q3V277	Putative uncharacterized protein OS=Mus musculus GN=Zbtb1 PE=2 SV=1
8.342	8.072	10.242	10.432	9.676	0.071251	-1.46	64.4	622	4	17	18.3	A0A0R4J0E2	Zinc finger protein ZIC 5 OS=Mus musculus GN=Zic5 PE=1 SV=1
7.822	7.783	6.311	6.328	6.46	0.0386918	1.86	156.6	1494	2	2	1.2	Q67FY2	B-cell CLL/lymphoma 9-like protein OS=Mus musculus GN=Bcl9l PE=1 SV=1
9.636	9.636	9.766	9.932	9.592	0.460959	0.31	28.9	274	4	6	13.1	Q9WU84	Copper chaperone for superoxide dismutase OS=Mus musculus GN=Ccs PE=1 SV=1
8.43	8.494	9.756	9.984	9.32	0.108442	-0.75	69.6	623	3	151	52.2	Q7TMK9	Heterogeneous nuclear ribonucleoprotein Q OS=Mus musculus GN=Syncrip PE=1 SV=2
12.623	12.512	13.204	13.264	13.122	0.0853045	-0.56	16.6	153	8	91	63.4	Q545K5	MCG116386, isoform CRA_a OS=Mus musculus GN=Rbm3 PE=1 SV=1
12.484	12.449	13.072	13.046	12.94	0.0570223	-0.48	66.9	593	20	53	35.4	Q02395	Metal-response element-binding transcription factor 2 OS=Mus musculus GN=Mtf2 PE=1 SV=2
10.94	10.724	12.202	12.19	11.878	0.071251	-0.97	102.2	910	11	14	13.8	Q6KAQ7	ZZ-type zinc finger-containing protein 3 OS=Mus musculus GN=Zzz3 PE=1 SV=2
13.401	13.68	12.394	12.472	12.524	0.173847	1.07	18.9	165	8	54	39.4	Q5M9K7	MCG21688 OS=Mus musculus GN=Rps10 PE=1 SV=1
8.653	8.666	9.85	9.912	9.392	0.10965	-0.6	9.4	85	3	4	23.5	A2BGN7	Protein MANBAL OS=Mus musculus GN=Manbal PE=1 SV=1
5.81	5.59	4.74	4.5	4.254	0.0741032	1.62	25	219	1	1	8.2	Q0PL83	RPA interacting protein alpha OS=Mus musculus GN=Rpain PE=2 SV=1
10.835	10.626	9.894	9.893	9.82	0.17278	1.26	62.9	545	7	7	13.8	Q9Z2D0	Myotubularin-related protein 9 OS=Mus musculus GN=Mtmr9 PE=1 SV=2
11.411	11.271	12.474	12.46	12.18	0.0624298	-0.78	74.2	669	15	32	25.9	Q3UMU9	Hepatoma-derived growth factor-related protein 2 OS=Mus musculus GN=Hdgfrp2 PE=1 SV=1
9.314	9.258	9.038	9.173	8.94	0.16531	0.69	23.2	212	3	5	15.1	Q9R0X0	Mediator of RNA polymerase II transcription subunit 20 OS=Mus musculus GN=Med20 PE=1 SV=1
9.084	9.024	10.194	10.378	9.798	0.108442	-0.62	28.5	266	7	11	40.6	Q920S3	GATA zinc finger domain-containing protein 1 OS=Mus musculus GN=Gatad1 PE=2 SV=2
5.094	4.767	7.256	7.48	6.604	0.0714499	-1.76	52.2	438	1	20	24.2	Q6NXV1	LOC100045488 protein OS=Mus musculus GN=Zfp936 PE=2 SV=1
8.108	8.032	8.98	9.22	8.864	0.0739655	-0.47	26.7	232	1	9	25	Q8C690	Putative uncharacterized protein (Fragment) OS=Mus musculus GN=Thoc2 PE=1 SV=1
6.502	6.773	5.613	5.628	4.914	0.10606	1.63	67.9	633	1	1	1.6	Q8BNW9	Kelch repeat and BTB domain-containing protein 11 OS=Mus musculus GN=Kbtbd11 PE=1 SV=3
8.93	8.613	10.31	10.496	9.962	0.0845723	-1.04	183.1	1620	3	263	59.9	P13864	DNA (cytosine-5)-methyltransferase 1 OS=Mus musculus GN=Dnmt1 PE=1 SV=5
5.49	5.334	6.311	6.502	6.122	0.0741032	-0.51	79.5	706	1	1	1.3	F8WHU3	Protein zyg-11 homolog A OS=Mus musculus GN=Zyg11a PE=4 SV=1
11.884	11.976	11.654	11.809	11.608	0.155654	0.49	72.4	649	20	25	38.2	Q8VCD5	Mediator of RNA polymerase II transcription subunit 17 OS=Mus musculus GN=Med17 PE=1 SV=1
11.318	11.556	10.768	10.648	10.486	0.126322	1.15	192.2	1689	20	21	14.2	A9C491	Cullin 7 OS=Mus musculus GN=Cul7 PE=2 SV=1
10.378	10.436	9.236	9.132	9.208	0.0349024	1.65	36.8	324	6	8	20.1	Q921M7	Protein FAM49B OS=Mus musculus GN=Fam49b PE=1 SV=1
9.314	9.352	9.094	9.112	8.912	0.132496	0.75	28.8	249	5	6	23.3	Q8VDV8	MIT domain-containing protein 1 OS=Mus musculus GN=Mitd1 PE=1 SV=1
13.828	13.844	14.422	14.48	14.402	0.0462544	-0.75	181.3	1610	70	124	47.3	Q69ZR9	Protein TASOR OS=Mus musculus GN=Fam208a PE=1 SV=2
10.714	10.512	9.894	9.726	9.587	0.0924709	1.29	20.1	175	5	7	38.9	P62331	ADP-ribosylation factor 6 OS=Mus musculus GN=Arf6 PE=1 SV=2
10.217	10.3	11.358	11.555	11.012	0.0993282	-0.67	56.7	494	8	12	11.5	Q8BZX4	Splicing regulatory glutamine/lysine-rich protein 1 OS=Mus musculus GN=Srek1 PE=2 SV=1
10.408	10.57	7.641	7.314	6.096	0.0966129	3.88	35.6	317	4	4	10.7	Q8BGV3	Tumor-associated calcium signal transducer 2 OS=Mus musculus GN=Tacstd2 PE=1 SV=1
10.126	10.136	9.522	9.322	9.174	0.0966129	1.23	26.2	228	8	9	34.6	Q62348	Translin OS=Mus musculus GN=Tsn PE=1 SV=1
8.306	8.302	8.254	8.218	7.942	0.369976	0.65	56.8	510	5	6	11.2	Q8BVK3	Putative uncharacterized protein (Fragment) OS=Mus musculus GN=Uap1l1 PE=2 SV=1
13.047	13.225	12.322	12.226	12.304	0.145836	0.93	71.8	628	26	46	37.6	Q3UVI9	Putative uncharacterized protein OS=Mus musculus GN=Abcf2 PE=2 SV=1
11.516	11.323	10.872	10.782	10.4	0.112202	1.07	87.2	794	21	25	31.9	P27612	Phospholipase A-2-activating protein OS=Mus musculus GN=Plaa PE=1 SV=4
10.656	10.448	10.164	10.134	9.75	0.154418	0.95	73.8	649	10	13	17.9	P54731	FAS-associated factor 1 OS=Mus musculus GN=Faf1 PE=1 SV=2
8.653	8.57	8.168	8.392	8.178	0.111809	0.85	45.4	405	7	9	25.2	Q9WV69	Dematin OS=Mus musculus GN=Dmtn PE=1 SV=1
7.022	6.922	6.378	6.192	5.852	0.112202	1.2	81.2	722	2	2	3.6	O08908	Phosphatidylinositol 3-kinase regulatory subunit beta OS=Mus musculus GN=Pik3r2 PE=1 SV=2
9.73	9.504	8.67	8.422	8.41	0.0923233	1.59	20.4	180	3	15	45	P61750	ADP-ribosylation factor 4 OS=Mus musculus GN=Arf4 PE=1 SV=2
8.728	8.872	9.97	10.101	9.57	0.0887038	-0.62	9.6	87	3	83	74.7	H3BJS9	Heterogeneous nuclear ribonucleoprotein K (Fragment) OS=Mus musculus GN=Hnrnpk PE=1 SV=1
7.833	7.812	9.422	9.543	9.47	0.0361303	-1.2	74.4	666	5	6	9.3	Q9Z183	Protein-arginine deiminase type-4 OS=Mus musculus GN=Padi4 PE=2 SV=3
8.902	8.826	8.326	8.44	7.745	0.192573	1.16	40.9	369	6	10	30.4	Q8BK37	Putative uncharacterized protein OS=Mus musculus GN=Prpsap2 PE=2 SV=1
4.219	3.826	2.552	2.208	1.294	0.105887	2.43	22.2	201	1	2	11.4	Q91W82	Ubiquitin-conjugating enzyme E2 E2 OS=Mus musculus GN=Ube2e2 PE=2 SV=1
9.636	9.658	9.822	10.044	9.54	0.528593	0.29	13.2	112	5	6	37.5	Q9CR80	Protein FAM32A OS=Mus musculus GN=Fam32a PE=2 SV=1
12.735	12.869	13.298	13.45	13.384	0.108961	-0.56	182.7	1594	26	84	33	B1AZI6	THO complex subunit 2 OS=Mus musculus GN=Thoc2 PE=1 SV=1
12.782	12.598	13.402	13.401	13.293	0.159634	-0.65	70.6	613	25	79	41.4	Q5SVQ0	Histone acetyltransferase KAT7 OS=Mus musculus GN=Kat7 PE=1 SV=1
13.537	13.534	14.208	14.187	14.064	0.0689853	-0.75	99.8	887	47	96	53.9	P97329	Kinesin-like protein KIF20A OS=Mus musculus GN=Kif20a PE=2 SV=1
8.072	8.022	7.846	7.813	7.324	0.274433	0.86	47.5	410	4	5	14.4	A0A1B0GRB2	Cytohesin-2 OS=Mus musculus GN=Cyth2 PE=1 SV=1
7.465	7.45	6.756	6.974	6.84	0.0849659	1.04	47.3	406	3	3	7.9	Q9JJC6	RILP-like protein 1 OS=Mus musculus GN=Rilpl1 PE=1 SV=1
12.966	12.956	11.878	11.802	11.954	0.0529378	1.2	218.3	1997	46	55	27.6	E9QAU4	Enhancer trap locus 4 OS=Mus musculus GN=Etl4 PE=1 SV=1
9.106	9.094	8.76	8.786	8.65	0.0872111	0.84	55.5	480	4	4	11.5	Q8C1Y8	Vacuolar fusion protein CCZ1 homolog OS=Mus musculus GN=Ccz1 PE=1 SV=1
10.648	10.638	10.33	10.4	10.226	0.109052	0.72	84.4	728	17	19	23.8	Q8BIL5	Protein Hook homolog 1 OS=Mus musculus GN=Hook1 PE=1 SV=2
8.012	7.802	6.874	6.63	6.58	0.0756892	1.65	104.8	917	2	2	2.7	Q8C9S4	Coiled-coil domain-containing protein 186 OS=Mus musculus GN=Ccdc186 PE=1 SV=2
7.649	7.76	7.468	7.75	7.403	0.409785	0.62	105.7	928	6	6	7.4	Q8BMD7	MORC family CW-type zinc finger protein 4 OS=Mus musculus GN=Morc4 PE=2 SV=2
9.55	9.47	9.038	8.956	8.474	0.158194	1.16	19.5	167	4	4	19.8	Q9CR09	Ubiquitin-fold modifier-conjugating enzyme 1 OS=Mus musculus GN=Ufc1 PE=1 SV=1
9.305	9.062	8.24	8.527	8.348	0.127287	1.28	80.3	713	3	4	4.6	Q3U5C8	Rho guanine nucleotide exchange factor 16 OS=Mus musculus GN=Arhgef16 PE=1 SV=3
8.356	8.33	7.982	7.946	7.839	0.0736024	0.9	66.1	589	3	3	5.3	O35709	Ectoderm-neural cortex protein 1 OS=Mus musculus GN=Enc1 PE=2 SV=2
9.912	9.774	9.197	8.956	8.698	0.0935903	1.35	31.5	277	4	4	18.4	Q01730	Ras suppressor protein 1 OS=Mus musculus GN=Rsu1 PE=1 SV=3
10.458	10.448	9.39	9.346	8.578	0.132953	1.79	71.2	625	12	25	36.6	Q8K5C0	Grainyhead-like protein 2 homolog OS=Mus musculus GN=Grhl2 PE=2 SV=1
6.467	6.46	5.902	6.221	5.91	0.153178	0.82	21.8	194	1	7	35.1	F6S3Z3	CAD protein (Fragment) OS=Mus musculus GN=Cad PE=1 SV=1
15.254	15.232	12.532	12.276	11.386	0.0881327	3.05	44.5	403	26	143	81.6	P19001	Keratin, type I cytoskeletal 19 OS=Mus musculus GN=Krt19 PE=1 SV=1
8.626	8.548	9.39	9.504	9.084	0.105887	-0.27	13	116	4	5	39.7	Q8CD94	Protein lin-52 homolog OS=Mus musculus GN=Lin52 PE=1 SV=1
12.078	12.164	11.936	12.044	11.694	0.274467	0.43	45.7	412	13	22	41	Q9QYJ0	DnaJ homolog subfamily A member 2 OS=Mus musculus GN=Dnaja2 PE=1 SV=1
10.982	10.968	12.696	12.746	12.258	0.0821822	-1.35	60.1	540	25	34	51.7	D3YZ08	Telomeric repeat-binding factor 2 OS=Mus musculus GN=Terf2 PE=1 SV=1
6.835	6.812	6.36	6.286	5.794	0.169164	1.06	23.9	213	1	1	4.2	Q9EPQ7	StAR-related lipid transfer protein 5 OS=Mus musculus GN=Stard5 PE=1 SV=2
7.992	8.052	7.322	7.456	7.372	0.0473434	1.11	108.5	977	4	4	4.3	Q60750	Ephrin type-A receptor 1 OS=Mus musculus GN=Epha1 PE=1 SV=2
9.244	9.322	8.846	8.67	8.348	0.136093	1.13	88.9	824	7	8	10.9	Q5I1X5	RelA-associated inhibitor OS=Mus musculus GN=Ppp1r13l PE=1 SV=1
7.576	7.465	8.75	8.752	8.485	0.0567784	-0.66	55.8	521	1	2	3.3	Q8VDL9	Zinc finger protein GLIS2 OS=Mus musculus GN=Glis2 PE=1 SV=1
11.138	10.946	10.41	10.218	9.978	0.0919412	1.23	71.7	621	15	19	25.6	P54103	DnaJ homolog subfamily C member 2 OS=Mus musculus GN=Dnajc2 PE=1 SV=2
12.379	12.232	12.914	12.88	12.94	0.172604	-0.49	53.2	526	15	44	24.9	Q3TFE2	Putative uncharacterized protein OS=Mus musculus GN=Nup62 PE=2 SV=1
13.047	13.074	12.485	12.532	12.189	0.111809	0.72	15.5	134	10	40	51.5	Q9CQK2	40S ribosomal protein S24 OS=Mus musculus GN=Rps24 PE=2 SV=1
9.296	9.31	7.932	7.822	6.922	0.124872	2.2	23.3	219	3	4	10	Q545A5	Claudin OS=Mus musculus GN=Cldn3 PE=2 SV=1
8.382	8.14	9.628	9.984	9.592	0.0681104	-1.01	96.3	857	1	128	57.1	Q3U7R4	Putative uncharacterized protein OS=Mus musculus GN=Ddx24 PE=2 SV=1
9.508	9.57	10.59	10.626	10.194	0.100193	-0.5	57.7	500	7	8	21.6	Q570Z1	MKIAA4179 protein (Fragment) OS=Mus musculus GN=Trim39 PE=2 SV=1
5.156	5.121	4.799	4.898	4.217	0.268309	0.91	217.2	1938	1	1	0.7	A8C756	Thyroid adenoma-associated protein homolog OS=Mus musculus GN=Thada PE=1 SV=1
10.993	10.866	9.874	10.112	9.196	0.141966	1.59	27.5	264	3	7	11.7	P16110	Galectin-3 OS=Mus musculus GN=Lgals3 PE=1 SV=3
12.358	12.379	11.304	11.18	11.262	0.0462544	1.33	28.4	255	13	22	44.3	Q58EV4	Proteasome subunit alpha type OS=Mus musculus GN=Psma3 PE=1 SV=1
9.834	9.842	8.708	8.72	8.812	0.0473434	1.55	109.9	988	8	8	9	F8WJ93	Echinoderm microtubule-associated protein-like 4 OS=Mus musculus GN=Eml4 PE=1 SV=1
10.272	10.39	9.122	8.708	8.778	0.0624298	1.91	40.7	383	5	9	17.5	Q8VC70	RNA-binding motif, single-stranded-interacting protein 2 OS=Mus musculus GN=Rbms2 PE=1 SV=1
4.362	4.511	6.148	6.162	5.552	0.0853045	-1.14	109	1038	1	1	1.9	Q8CJ78	Zinc finger protein 628 OS=Mus musculus GN=Znf628 PE=2 SV=2
10.102	10.166	9.628	9.53	8.984	0.167821	1.19	71.7	641	7	8	15.1	Q8BXV4	Putative uncharacterized protein OS=Mus musculus GN=Ecd PE=2 SV=1
12.252	12.18	13.15	13.106	12.923	0.0570266	-0.73	50.2	435	20	42	38.6	Q9WUV0	Origin recognition complex subunit 5 OS=Mus musculus GN=Orc5 PE=2 SV=1
11.346	11.323	10.236	10.258	9.434	0.134808	1.71	118.5	1096	12	15	14.9	Q8CGF4	Sec24 related gene family, member C (S. cerevisiae) OS=Mus musculus GN=Sec24c PE=2 SV=1
7.026	6.948	8.72	8.628	8.628	0.0462544	-1.23	68.5	616	4	5	8.8	A0A1L1SSL7	Zinc finger and BTB domain-containing protein 44 OS=Mus musculus GN=Zbtb44 PE=1 SV=1
10.312	10.136	11.262	11.331	11.078	0.0770695	-0.62	245.8	2246	21	25	16.6	G3UVV3	MCG1556, isoform CRA_b OS=Mus musculus GN=Zfp407 PE=1 SV=1
6.988	6.948	8.536	8.639	7.968	0.105887	-0.98	49.3	459	2	2	6.8	Q9Z150	Putative uncharacterized protein OS=Mus musculus GN=Zbtb12 PE=1 SV=1
10.312	10.3	10.438	10.602	10.278	0.427834	0.28	16.1	144	7	10	53.5	Q9D104	Putative uncharacterized protein OS=Mus musculus GN=Srp19 PE=1 SV=1
9.452	9.454	10.68	10.982	10.356	0.106987	-0.8	38.9	345	7	7	29.9	Q3UIL3	8-oxoguanine DNA-glycosylase 1 OS=Mus musculus GN=Ogg1 PE=2 SV=1
11.39	11.26	12.485	12.503	12.18	0.0625164	-0.81	64.6	591	15	41	47.4	Q3US17	Zinc finger protein 48 OS=Mus musculus GN=Znf48 PE=1 SV=2
11.104	11.082	10.114	10.101	9.332	0.13975	1.62	147.5	1265	13	13	10.4	Q8CIH5	1-phosphatidylinositol 4,5-bisphosphate phosphodiesterase gamma-2 OS=Mus musculus GN=Plcg2 PE=1 SV=1
9.788	9.679	8.927	8.922	8.208	0.141966	1.5	109.7	963	8	8	11.3	Q9CRT8	Exportin-T OS=Mus musculus GN=Xpot PE=1 SV=3
8.264	8.516	9.822	10.092	9.482	0.076395	-0.94	74	667	8	8	17.2	Q9DBU5	E3 ubiquitin-protein ligase RNF6 OS=Mus musculus GN=Rnf6 PE=1 SV=1
9.265	9.234	8.76	8.752	8.138	0.187444	1.17	97	862	6	8	10.2	Q9ES28	Rho guanine nucleotide exchange factor 7 OS=Mus musculus GN=Arhgef7 PE=1 SV=2
7.512	7.575	7.594	7.722	7.434	0.77632	0.43	57.6	520	4	4	7.7	Q9DB90	Protein SMG9 OS=Mus musculus GN=Smg9 PE=1 SV=1
4.56	4.624	3.395	3.912	3.606	0.10548	1.3	59.2	533	1	1	1.9	Q09200	Beta-1,4 N-acetylgalactosaminyltransferase 1 OS=Mus musculus GN=B4galnt1 PE=1 SV=1
8.178	8.264	7.941	8.308	7.71	0.446341	0.72	42.9	380	1	2	4.5	O55033	Cytoplasmic protein NCK2 OS=Mus musculus GN=Nck2 PE=1 SV=1
7.48	7.512	7.184	7.274	6.615	0.276554	0.93	92.7	806	4	4	6.3	Q8VD04	GRIP1-associated protein 1 OS=Mus musculus GN=Gripap1 PE=1 SV=1
8.036	8.264	7.346	7.34	7.294	0.1955	1.3	101.1	911	3	3	4.3	Q03146	Epithelial discoidin domain-containing receptor 1 OS=Mus musculus GN=Ddr1 PE=2 SV=2
10.61	10.556	10.194	10.058	9.833	0.119278	0.97	86.4	755	12	14	18.7	Q8BIT7	Putative uncharacterized protein OS=Mus musculus GN=Exoc3 PE=2 SV=1
12.005	11.992	11.45	11.275	10.902	0.138057	1.05	117.6	1019	26	34	28.1	Q8CGB9	Insulin degrading enzyme OS=Mus musculus GN=Ide PE=2 SV=1
12.165	12.34	11.902	11.984	11.854	0.239213	0.53	16	145	7	25	52.4	Q9CZI5	Putative uncharacterized protein OS=Mus musculus GN=Rps23 PE=2 SV=1
9.76	9.714	9.245	9.198	8.628	0.176578	1.18	162.3	1458	9	9	6.3	Q6PAR5	GTPase-activating protein and VPS9 domain-containing protein 1 OS=Mus musculus GN=Gapvd1 PE=1 SV=2
8.012	7.92	6.97	6.947	6.994	0.103185	1.44	20.8	188	1	1	4.3	Q9CQA1	Trafficking protein particle complex subunit 5 OS=Mus musculus GN=Trappc5 PE=1 SV=1
9.471	9.38	8.627	8.65	7.889	0.152688	1.5	59.9	535	7	8	16.3	Q03160	Growth factor receptor-bound protein 7 OS=Mus musculus GN=Grb7 PE=1 SV=1
7.894	8.072	5.748	5.726	6.068	0.0462544	2.58	29.8	273	1	1	2.6	Q3UMA0	Putative uncharacterized protein OS=Mus musculus GN=Fosl1 PE=2 SV=1
8.252	8.032	7.744	7.792	7.237	0.190803	1.03	36.2	340	1	1	3.8	Q6PGN1	Erythroferrone OS=Mus musculus GN=Erfe PE=1 SV=1
8.364	8.264	6.502	6.153	5.302	0.106572	2.75	38.2	336	1	2	5.7	O08581	Potassium channel subfamily K member 1 OS=Mus musculus GN=Kcnk1 PE=1 SV=2
7.658	7.465	8.67	8.822	8.4	0.0736024	-0.6	100.9	949	2	2	2.3	F7C0E4	Ataxin-7-like protein 1 (Fragment) OS=Mus musculus GN=Atxn7l1 PE=1 SV=1
10.656	10.52	9.931	9.958	9.262	0.157171	1.29	21.6	196	4	6	16.3	Q921W0	Charged multivesicular body protein 1a OS=Mus musculus GN=Chmp1a PE=1 SV=1
11.708	11.784	11.827	11.9	11.644	0.736902	0.23	405.9	3723	25	28	7.5	E9QMD3	Zinc finger homeobox protein 3 OS=Mus musculus GN=Zfhx3 PE=1 SV=1
12.131	12.263	12.71	12.802	12.67	0.12198	-0.41	51.2	485	17	54	34.6	G3UVU2	Splicing factor 3A subunit 2 OS=Mus musculus GN=Sf3a2 PE=1 SV=1
9.062	8.872	10.22	10.389	9.854	0.0789218	-0.73	46.4	407	3	6	12.3	Q62513	Zinc finger protein 260 OS=Mus musculus GN=Znf260 PE=1 SV=1
7.542	7.664	7.578	7.688	7.177	0.640588	0.59	38.6	338	3	3	10.4	G3X8U3	MCG6895 OS=Mus musculus GN=2210016F16Rik PE=1 SV=1
12.012	12.024	11.216	11.208	10.556	0.141966	1.29	111.6	972	22	26	25.6	Q8BWZ3	N-alpha-acetyltransferase 25, NatB auxiliary subunit OS=Mus musculus GN=Naa25 PE=1 SV=1
8.938	8.848	8.616	8.612	8.466	0.103129	0.8	49.9	449	4	9	13.8	P19182	Interferon-related developmental regulator 1 OS=Mus musculus GN=Ifrd1 PE=1 SV=2
12.922	12.938	11.01	10.738	11.094	0.0614632	2.15	96.8	870	27	37	42.4	E9Q3X0	Major vault protein OS=Mus musculus GN=Mvp PE=1 SV=1
9.812	9.89	9.648	9.73	9.128	0.335721	0.79	185	1648	12	14	8.4	A2A8R7	Terminal uridylyltransferase 4 OS=Mus musculus GN=Zcchc11 PE=1 SV=1
10.092	10.194	9.602	9.676	8.964	0.189301	1.16	42.1	407	6	12	13.3	A0A0A6YVU8	MCG119397 OS=Mus musculus GN=Gm9774 PE=4 SV=1
11.576	11.668	12.73	12.712	12.409	0.0681104	-0.78	53.3	476	21	32	45	Q8BHN5	RNA-binding protein 45 OS=Mus musculus GN=Rbm45 PE=1 SV=1
9.288	9.266	8.778	8.922	8.778	0.08074	0.92	17.5	156	5	7	38.5	Q3U568	Putative uncharacterized protein OS=Mus musculus GN=Mafk PE=2 SV=1
6.988	7.001	6.27	6.36	6.27	0.0504583	1.08	37.5	345	1	2	5.5	Q9DCZ1	GMP reductase 1 OS=Mus musculus GN=Gmpr PE=1 SV=1
6	5.97	5.959	6.03	5.731	0.5992	0.45	46.8	411	2	101	51.3	E9PV04	Uncharacterized protein OS=Mus musculus GN=Gm8994 PE=3 SV=2
6.88	6.964	6.771	6.86	6.297	0.385328	0.67	236.7	2097	1	1	0.6	Q9Z1T6	1-phosphatidylinositol 3-phosphate 5-kinase OS=Mus musculus GN=Pikfyve PE=1 SV=3
12.472	12.49	11.887	11.72	11.674	0.0748021	0.9	73.2	665	15	34	29.9	Q5XG69	Soluble lamin-associated protein of 75 kDa OS=Mus musculus GN=Fam169a PE=1 SV=3
10.436	10.49	10.016	10.101	9.41	0.218956	1.04	71.2	637	8	8	11.6	Q99LH8	Tacc3 protein OS=Mus musculus GN=Tacc3 PE=1 SV=1
8.194	8.33	7.832	7.782	7.202	0.182189	1.14	115.5	1059	1	1	0.8	Q6PAL5	Uncharacterized protein OS=Mus musculus GN=4931406P16Rik PE=2 SV=1
10.136	9.854	9.39	9.296	9.03	0.145635	1.21	64.9	582	6	8	13.7	O88520	Leucine-rich repeat protein SHOC-2 OS=Mus musculus GN=Shoc2 PE=1 SV=2
8.506	8.594	8.01	7.94	7.88	0.0681104	1.08	28.7	259	1	1	5	Q3UGR5	Haloacid dehalogenase-like hydrolase domain-containing protein 2 OS=Mus musculus GN=Hdhd2 PE=1 SV=2
8.39	8.582	8.138	8.372	8.086	0.258089	0.77	162.1	1488	5	5	5.2	B1AQY2	Rho GTPase-activating protein 23 OS=Mus musculus GN=Arhgap23 PE=1 SV=1
7.244	7.442	6.724	6.746	6.084	0.150788	1.24	118.3	1057	3	3	4.2	Q6PAV2	Probable E3 ubiquitin-protein ligase HERC4 OS=Mus musculus GN=Herc4 PE=1 SV=2
11.826	11.618	12.674	12.655	12.438	0.105168	-0.67	50	433	19	30	40	O88708	Origin recognition complex subunit 4 OS=Mus musculus GN=Orc4 PE=1 SV=2
10.032	10.103	9.612	9.69	9.004	0.213297	1.07	61.5	553	7	9	15.2	Q149F1	RNA pseudouridylate synthase domain-containing protein 2 OS=Mus musculus GN=Rpusd2 PE=1 SV=2
11.562	11.634	12.257	12.232	12.164	0.0643996	-0.38	261.9	2283	33	40	16.7	Q80XH7	Polymerase (DNA directed), epsilon OS=Mus musculus GN=Pole PE=2 SV=1
9.28	9.322	8.312	7.894	7.918	0.0841167	1.71	34	316	1	3	3.2	Q8VE98	CD276 antigen OS=Mus musculus GN=Cd276 PE=1 SV=1
11.978	11.844	13.204	13.264	12.934	0.0570266	-1.07	283.2	2500	27	129	31.7	A2SW42	Zinc finger protein 462 OS=Mus musculus GN=Zfp462 PE=2 SV=1
9.172	8.94	8.052	7.734	7.776	0.082259	1.69	35.5	329	3	4	12.8	Q91YR9	Prostaglandin reductase 1 OS=Mus musculus GN=Ptgr1 PE=1 SV=2
11.42	11.46	12.127	12.322	12.151	0.0628553	-0.51	76.7	707	2	857	55	P09405	Nucleolin OS=Mus musculus GN=Ncl PE=1 SV=2
6.078	6.308	4.799	5.137	4.968	0.0816278	1.58	44.4	397	1	1	5	Q8CHS8	Vacuolar protein sorting-associated protein 37A OS=Mus musculus GN=Vps37a PE=1 SV=1
8.536	8.494	8.398	8.508	7.894	0.456079	0.73	184.6	1678	7	7	5.3	F8VQG7	NEDD4-binding protein 2 OS=Mus musculus GN=N4bp2 PE=1 SV=1
11.424	11.46	12.957	13.03	12.581	0.081024	-1.23	237.8	2158	37	46	21.8	B9EKB5	Baz2b protein OS=Mus musculus GN=Baz2b PE=2 SV=1
9.926	9.486	8.888	8.882	8.56	0.213566	1.38	24.5	208	3	4	16.3	Q78PG9	Coiled-coil domain-containing protein 25 OS=Mus musculus GN=Ccdc25 PE=1 SV=1
5.97	5.65	5.37	5.41	4.968	0.214738	0.93	34.6	310	2	2	8.7	B2RRZ7	TNFRSF1A-associated via death domain OS=Mus musculus GN=Tradd PE=1 SV=1
11.492	11.216	10.74	10.66	10.478	0.170697	1.08	77.8	680	14	15	22.9	Q8CIB5	Fermitin family homolog 2 OS=Mus musculus GN=Fermt2 PE=1 SV=1
6.25	6.228	7.166	7.314	7.066	0.0681104	-0.56	48	406	1	52	50.2	B7ZC24	Nuclear receptor coactivator 5 OS=Mus musculus GN=Ncoa5 PE=1 SV=1
7.214	7.076	6.762	6.641	6.284	0.140472	0.99	43.2	389	2	2	4.6	Q9DAZ9	Abscission/NoCut checkpoint regulator OS=Mus musculus GN=Zfyve19 PE=1 SV=2
9.612	9.434	9.364	9.558	9.036	0.470076	0.66	97.9	862	5	5	7.3	Q8BVG4	Dipeptidyl peptidase 9 OS=Mus musculus GN=Dpp9 PE=1 SV=2
7.792	7.638	7.294	7.19	7.008	0.104296	1.01	25.7	218	2	6	26.1	P15626	Glutathione S-transferase Mu 2 OS=Mus musculus GN=Gstm2 PE=1 SV=2
7.224	7.096	6.946	6.891	6.532	0.205816	0.78	55.2	480	3	3	9.8	Q9DC63	F-box only protein 3 OS=Mus musculus GN=Fbxo3 PE=1 SV=1
12.623	12.502	11.554	11.46	11.554	0.0872111	1.23	47	425	19	31	40.9	Q9DCL9	Multifunctional protein ADE2 OS=Mus musculus GN=Paics PE=1 SV=4
11.446	11.548	10.816	10.9	10.844	0.105613	0.98	194.4	1680	19	20	12.8	B2RSU7	GRIP and coiled-coil domain containing 2 OS=Mus musculus GN=Gcc2 PE=1 SV=1
12.502	12.49	13.384	13.434	13.188	0.0770638	-0.79	82.3	715	32	53	52.6	Q9JK30	Origin recognition complex subunit 3 OS=Mus musculus GN=Orc3 PE=1 SV=1
10.748	10.804	10.598	10.684	10.486	0.177132	0.56	33.2	301	9	11	43.2	Q9D6T0	Nitric oxide synthase-interacting protein OS=Mus musculus GN=Nosip PE=1 SV=1
7.72	7.862	6.198	5.819	6.04	0.0473434	2.2	11.9	113	2	2	22.1	Q8QZT4	Protein crumbs homolog 3 OS=Mus musculus GN=Crb3 PE=3 SV=1
8.516	8.536	8.464	8.382	8.086	0.33462	0.69	43.7	395	5	6	18	Q3TC93	HCLS1-binding protein 3 OS=Mus musculus GN=Hs1bp3 PE=1 SV=2
8.946	9.062	6.874	6.72	5.586	0.107635	3.04	131	1182	2	2	2.1	V9H0W7	Pro-Pol-dUTPase polyprotein (Fragment) OS=Mus musculus GN=pro-pol-dUTPase PE=4 SV=1
11.816	11.687	11.034	11.275	10.574	0.155318	1.09	28.4	249	16	21	61	Q8R0A0	General transcription factor IIF subunit 2 OS=Mus musculus GN=Gtf2f2 PE=1 SV=1
12.578	12.396	11.844	11.773	11.358	0.103788	1	49	437	16	26	34.6	Q3TDF8	Putative uncharacterized protein OS=Mus musculus GN=Etf1 PE=2 SV=1
5.73	5.548	4.9	4.754	4.145	0.129515	1.44	48.9	425	1	1	4.5	Q8C2P4	Putative uncharacterized protein OS=Mus musculus GN=Arhgap8 PE=2 SV=1
10.458	10.556	10.45	10.558	10.3	0.605732	0.49	25.1	217	9	22	59	N0E4C5	Casein kinase II subunit beta OS=Mus musculus GN=Csnk2b-Ly6g5b PE=2 SV=1
10.346	10.259	9.67	9.708	8.984	0.173356	1.28	46.4	417	9	12	24.2	A0A0R4J0U2	Serine/threonine-protein phosphatase 4 regulatory subunit 2 OS=Mus musculus GN=Ppp4r2 PE=1 SV=1
6.492	6.378	6.034	6.071	5.476	0.201115	0.94	48	424	1	1	2.4	Q8C5W3	Tubulin-specific chaperone cofactor E-like protein OS=Mus musculus GN=Tbcel PE=1 SV=1
9.036	9.062	8.156	8.318	8.308	0.0624298	1.26	15.6	137	4	4	33.6	P62965	Cellular retinoic acid-binding protein 1 OS=Mus musculus GN=Crabp1 PE=1 SV=2
8.866	8.752	8.276	8.127	7.608	0.152641	1.28	25.5	227	4	5	21.1	O70238	Homeobox protein PSX OS=Mus musculus GN=Rhox6 PE=1 SV=2
8.593	8.613	7.632	7.435	7.54	0.0570266	1.55	147.3	1322	1	1	0.9	E9Q271	WD repeat domain 17 OS=Mus musculus GN=Wdr17 PE=1 SV=2
6.835	6.773	6.81	7.1	6.532	0.97034	0.39	68.9	614	1	24	30	P35922	Synaptic functional regulator FMR1 OS=Mus musculus GN=Fmr1 PE=1 SV=1
10.044	9.972	7.702	7.548	6.297	0.110102	3.25	107.9	945	4	4	4.7	Q52JJ6	Aminopeptidase A OS=Mus musculus GN=Enpep PE=1 SV=1
11.39	11.516	12.45	12.503	12.18	0.0665865	-0.68	31.6	276	11	35	40.6	Q9CZT6	Protein CMSS1 OS=Mus musculus GN=Cmss1 PE=2 SV=1
11.616	11.642	11.136	10.941	10.812	0.100764	0.99	46.5	413	15	21	46.2	Q8R570	Synaptosomal-associated protein 47 OS=Mus musculus GN=Snap47 PE=1 SV=1
9.912	9.82	9.184	9.094	9.036	0.0600773	1.21	125.9	1134	7	7	8.6	E9QJU8	Transformation-related protein 53-binding protein 2 OS=Mus musculus GN=Trp53bp2 PE=1 SV=1
8.548	8.399	8.032	8.013	7.392	0.187444	1.14	47.1	428	1	1	2.8	Q68EF0	Rab-3A-interacting protein OS=Mus musculus GN=Rab3ip PE=1 SV=1
10.734	10.814	10.194	10.23	9.552	0.176005	1.19	56	493	14	19	38.5	Q9JMA1	Ubiquitin carboxyl-terminal hydrolase 14 OS=Mus musculus GN=Usp14 PE=1 SV=3
13.418	13.225	12.366	12.064	12.056	0.0681195	1.21	24.7	225	11	50	52.9	O70251	Elongation factor 1-beta OS=Mus musculus GN=Eef1b PE=1 SV=5
12.14	11.899	11.654	11.664	11.454	0.234317	0.68	39.8	365	13	22	34.2	O54946	DnaJ homolog subfamily B member 6 OS=Mus musculus GN=Dnajb6 PE=1 SV=4
13.204	13.036	13.667	13.565	13.668	0.176773	-0.55	91.5	817	35	67	51.3	Q3UAY3	Putative uncharacterized protein OS=Mus musculus GN=Gtf3c4 PE=2 SV=1
8.749	8.548	7.723	7.47	7.492	0.0831721	1.57	14.7	129	2	4	31.8	Q9CR41	Huntingtin-interacting protein K OS=Mus musculus GN=Hypk PE=1 SV=2
15.082	14.961	13.9	13.838	14.211	0.0683271	0.79	29.9	264	27	105	76.5	P97351	40S ribosomal protein S3a OS=Mus musculus GN=Rps3a PE=1 SV=3
11.926	11.889	13.321	13.3	12.996	0.0693316	-1.15	101.9	913	20	120	51.8	Q9D666	SUN domain-containing protein 1 OS=Mus musculus GN=Sun1 PE=1 SV=2
9.052	8.994	8.786	8.77	8.24	0.2658	0.89	214.3	1868	6	8	4.8	B2RY04	Dedicator of cytokinesis protein 5 OS=Mus musculus GN=Dock5 PE=1 SV=2
10.12	9.98	9.726	9.676	9.174	0.197188	0.96	86.1	782	9	10	14.2	Q3UVL4	Vacuolar protein sorting-associated protein 51 homolog OS=Mus musculus GN=Vps51 PE=1 SV=2
10.588	10.978	8.903	8.912	7.846	0.0919412	2.65	51.6	448	8	8	25	Q549A5	Clusterin OS=Mus musculus GN=Clu PE=1 SV=1
10.23	10.044	11.896	12.124	11.479	0.0693316	-1.37	25	220	2	37	50	Q8CA60	Putative uncharacterized protein (Fragment) OS=Mus musculus GN=Vrk1 PE=2 SV=1
8.912	9.074	8.894	8.984	8.506	0.461988	0.67	49.2	465	3	3	5.4	Q3TPJ7	Midnolin OS=Mus musculus GN=Midn PE=2 SV=1
10.024	9.95	9.094	8.822	8.892	0.0570266	1.49	29.2	275	6	9	22.2	Q8BFY6	Peflin OS=Mus musculus GN=Pef1 PE=1 SV=1
11.084	10.923	10.092	10.112	9.344	0.132057	1.53	33.6	297	11	16	42.4	Q922Y1	UBX domain-containing protein 1 OS=Mus musculus GN=Ubxn1 PE=1 SV=1
11.064	11.309	9.154	9.104	9.434	0.0628553	2.34	32.4	300	4	13	19.3	O88792	Junctional adhesion molecule A OS=Mus musculus GN=F11r PE=1 SV=2
12.773	12.63	12.057	12.064	11.634	0.103615	0.9	39	338	15	27	47.3	Q9DAR7	m7GpppX diphosphatase OS=Mus musculus GN=Dcps PE=1 SV=1
12.87	12.696	11.784	11.634	11.124	0.0932945	1.41	67.3	599	23	38	45.7	P61222	ATP-binding cassette sub-family E member 1 OS=Mus musculus GN=Abce1 PE=1 SV=1
5.678	5.483	7.689	7.822	6.974	0.0872111	-1.51	220.5	1992	1	225	48.2	A0A087WNZ7	E3 ubiquitin-protein ligase TRIP12 OS=Mus musculus GN=Trip12 PE=1 SV=1
7.382	7.512	8.708	9.132	8.485	0.0919412	-0.85	56.3	500	3	86	50.2	Q8R2W6	RNA binding motif protein 28 OS=Mus musculus GN=Rbm28 PE=2 SV=1
10.092	9.902	9.322	9.244	8.65	0.131355	1.39	27.2	257	9	12	50.2	Q9CQ60	6-phosphogluconolactonase OS=Mus musculus GN=Pgls PE=1 SV=1
12.122	11.844	9.97	9.76	8.768	0.0924709	2.8	82.2	729	15	19	25	Q99K30	Epidermal growth factor receptor kinase substrate 8-like protein 2 OS=Mus musculus GN=Eps8l2 PE=1 SV=1
14.056	14.102	13.522	13.512	13.668	0.0649274	0.39	117.4	1032	56	112	44.4	Q569Z5	Probable ATP-dependent RNA helicase DDX46 OS=Mus musculus GN=Ddx46 PE=1 SV=2
12.966	13.06	13.498	13.519	13.412	0.0964396	-0.48	49.7	453	23	61	47	Q571G8	MKIAA1649 protein (Fragment) OS=Mus musculus GN=Poldip3 PE=2 SV=1
9.612	9.636	8.41	8.127	8.358	0.0628553	1.79	55.8	484	2	12	12.6	B1AQZ0	Septin-8 OS=Mus musculus GN=Sept8 PE=1 SV=1
14.564	14.57	11.728	11.423	12.13	0.0693316	2.81	136.4	1191	48	75	45.8	P59242	Cingulin OS=Mus musculus GN=Cgn PE=1 SV=1
12.564	12.379	11.746	11.773	11.753	0.192377	0.91	107	953	24	41	30.7	Q9JIF7	Coatomer subunit beta OS=Mus musculus GN=Copb1 PE=1 SV=1
11.172	11.276	11.16	11.12	10.834	0.346257	0.52	80.4	720	15	34	31.9	Q9CZW4	Long-chain-fatty-acid--CoA ligase 3 OS=Mus musculus GN=Acsl3 PE=1 SV=2
12.472	12.006	10.176	9.778	10.12	0.11646	2.49	33.2	289	9	10	29.8	Q3UZI9	Putative uncharacterized protein OS=Mus musculus GN=Stx3 PE=2 SV=1
14.516	14.682	14.898	14.918	14.923	0.292704	-0.57	98.1	878	46	187	49.3	Q3UAI4	Putative uncharacterized protein OS=Mus musculus GN=Sf3b2 PE=2 SV=1
10.993	11.126	9.102	8.857	7.839	0.106987	2.85	72.5	620	8	11	16	Q80SZ6	Nuclear RNA export factor 7 OS=Mus musculus GN=Nxf7 PE=1 SV=1
11.328	11.323	12.73	12.73	12.312	0.0887038	-1.05	539.9	4904	37	41	9.5	F8WI37	Histone-lysine N-methyltransferase OS=Mus musculus GN=Kmt2c PE=1 SV=1
8.738	8.683	8.326	8.166	8.05	0.094538	1.01	74.2	686	3	6	9.9	Q6P1J1	Crmp1 protein OS=Mus musculus GN=Crmp1 PE=1 SV=1
10.574	10.478	9.92	10.014	9.921	0.0900517	0.99	38.9	350	8	9	18	Q99J36	THUMP domain-containing protein 1 OS=Mus musculus GN=Thumpd1 PE=1 SV=1
7.698	7.575	7.056	7.145	7.066	0.133098	1	25.4	221	4	4	26.7	Q9D1C8	Vacuolar protein sorting-associated protein 28 homolog OS=Mus musculus GN=Vps28 PE=1 SV=1
11.604	11.556	11.294	11.582	11.172	0.327596	0.54	13.2	118	12	20	91.5	P62869	Elongin-B OS=Mus musculus GN=Elob PE=1 SV=1
11.854	11.868	12.426	12.56	12.45	0.0628553	-0.42	85.6	736	17	28	22.1	E9Q5K9	YTH domain-containing protein 1 OS=Mus musculus GN=Ythdc1 PE=1 SV=2
12.542	12.56	11.532	11.542	11.654	0.0473434	1.18	32.8	295	13	51	50.8	B2CY77	Laminin receptor (Fragment) OS=Mus musculus GN=Rpsa PE=2 SV=1
11.583	11.24	10.79	10.86	10.59	0.232276	1	33.4	289	4	48	37.4	Q9EQU5	Protein SET OS=Mus musculus GN=Set PE=1 SV=1
6.776	6.872	5.862	6.078	5.138	0.158893	1.5	162.2	1511	1	1	0.7	Q56A10	Zinc finger protein 608 OS=Mus musculus GN=Znf608 PE=1 SV=1
12.101	12.05	11.273	10.93	10.76	0.0980798	1.35	25.1	224	14	24	37.9	Q62446	Peptidyl-prolyl cis-trans isomerase FKBP3 OS=Mus musculus GN=Fkbp3 PE=1 SV=2
10.45	10.468	11.936	12.006	11.442	0.0988568	-1.01	44.3	420	8	18	26	E9QL43	Nucleoporin-like protein 2 OS=Mus musculus GN=Nupl2 PE=1 SV=1
7.921	7.93	7.86	7.972	7.372	0.537456	0.66	53.7	464	3	4	9.5	Q7TSE6	Serine/threonine-protein kinase 38-like OS=Mus musculus GN=Stk38l PE=1 SV=2
7.512	7.734	6.993	7.023	6.932	0.210153	1.08	94.4	837	3	3	3.3	E9PUQ1	Leucine-zipper-like transcriptional regulator 1 OS=Mus musculus GN=Lztr1 PE=1 SV=1
10.768	10.764	9.822	9.74	9.82	0.0462544	1.38	29.9	277	8	13	28.2	P70195	Proteasome subunit beta type-7 OS=Mus musculus GN=Psmb7 PE=1 SV=1
9.052	8.93	8.062	8.07	8.138	0.108343	1.38	208.4	1846	3	6	3.3	G3X9K3	Brefeldin A-inhibited guanine nucleotide-exchange protein 1 OS=Mus musculus GN=Arfgef1 PE=1 SV=1
8.548	8.516	7.778	7.844	7.853	0.0349024	1.18	37.1	326	3	3	9.2	A0A0R4J024	DNA repair protein XRCC4 OS=Mus musculus GN=Xrcc4 PE=1 SV=1
8.796	8.752	8.464	8.594	7.908	0.294628	0.92	34.6	299	4	4	17.1	Q8CDG8	Putative uncharacterized protein OS=Mus musculus GN=Lztfl1 PE=2 SV=1
10.626	10.39	11.564	11.619	11.296	0.0969251	-0.63	131.6	1209	13	29	17	Q6PFF0	SR-related CTD-associated factor 4 OS=Mus musculus GN=Scaf4 PE=1 SV=1
8.335	8.216	7.768	7.617	7.11	0.153823	1.24	54.6	502	3	3	7.6	Q8CF89	TGF-beta-activated kinase 1 and MAP3K7-binding protein 1 OS=Mus musculus GN=Tab1 PE=1 SV=2
9.626	9.42	9.245	9.23	8.892	0.199497	0.86	94.3	874	11	11	17	Q3TJB5	Putative uncharacterized protein OS=Mus musculus GN=Bcar1 PE=2 SV=1
13.224	13.184	13.612	13.55	13.498	0.0624298	-0.4	36.7	326	16	55	54.6	Q9CWU9	Nucleoporin Nup37 OS=Mus musculus GN=Nup37 PE=1 SV=2
11.99	12.05	12.947	12.956	12.704	0.0681195	-0.72	243	2187	37	41	21.9	G3X8Q1	Calcineurin binding protein 1, isoform CRA_a OS=Mus musculus GN=Cabin1 PE=1 SV=1
14.7	14.447	12.127	11.742	12.365	0.0534798	2.49	202.3	1834	50	80	30.4	B9EKB0	Laminin B1 subunit 1 OS=Mus musculus GN=Lamb1 PE=2 SV=1
6.763	6.612	6.186	6.522	5.784	0.246758	0.92	11.3	101	1	1	14.9	Q9D2P4	Ubiquitin-related modifier 1 OS=Mus musculus GN=Urm1 PE=1 SV=1
11.084	11.114	11.878	11.936	11.878	0.0349024	-0.49	43.7	381	11	23	37.3	G3XA30	MCG1618, isoform CRA_c OS=Mus musculus GN=Nsmce4a PE=1 SV=1
9.998	10.084	9.776	9.797	9.196	0.270665	0.88	21.7	195	5	8	33.8	Q9D0R8	Protein LSM12 homolog OS=Mus musculus GN=Lsm12 PE=1 SV=1
8.108	8.297	8.118	8.318	7.93	0.721003	0.56	37.2	342	5	5	21.9	Q9D9K3	Cell death regulator Aven OS=Mus musculus GN=Aven PE=1 SV=2
5.702	5.19	7.346	7.404	7.147	0.175384	-1.43	20.4	189	4	4	31.2	H3BLD9	Zinc finger protein 428 OS=Mus musculus GN=Zfp428 PE=1 SV=1
9.424	9.258	9.038	8.945	8.604	0.160363	0.95	56.8	499	9	9	19	Q60676	Serine/threonine-protein phosphatase 5 OS=Mus musculus GN=Ppp5c PE=1 SV=3
9.044	8.94	10.202	10.358	9.768	0.100764	-0.67	54.5	473	2	186	61.3	Q3TMM5	Putative uncharacterized protein OS=Mus musculus GN=Nono PE=2 SV=1
11.064	10.842	9.47	9.192	9.41	0.071251	2	59.6	533	10	15	22.1	Q3UJS6	Putative uncharacterized protein OS=Mus musculus GN=Cpne3 PE=2 SV=1
9.39	9.245	8.604	8.518	8.55	0.137526	1.22	34.5	321	5	5	22.1	Q8CHP8	Glycerol-3-phosphate phosphatase OS=Mus musculus GN=Pgp PE=1 SV=1
14.282	14.267	14.928	15.002	14.856	0.0624298	-0.86	75.4	699	22	365	58.2	Q8VIJ6	Splicing factor, proline- and glutamine-rich OS=Mus musculus GN=Sfpq PE=1 SV=1
11.91	11.752	11.396	11.319	10.862	0.148649	0.93	54.2	483	17	34	41	P54823	Probable ATP-dependent RNA helicase DDX6 OS=Mus musculus GN=Ddx6 PE=1 SV=1
10.638	10.611	10.496	10.448	10.25	0.206276	0.63	61.7	531	8	10	18.1	E9Q8D0	DnaJ homolog subfamily C member 21 OS=Mus musculus GN=Dnajc21 PE=1 SV=1
11.492	11.482	9.942	9.602	9.902	0.0647753	2.03	28.7	249	9	9	42.6	P97371	Proteasome activator complex subunit 1 OS=Mus musculus GN=Psme1 PE=1 SV=2
5.93	6.058	5.282	5.046	4.538	0.129172	1.41	105.4	994	1	31	24	Q3TGG2	Ataxin-2-like protein OS=Mus musculus GN=Atxn2l PE=1 SV=1
8.653	8.734	8.093	8.138	8.108	0.118911	1.06	70	648	4	5	9.6	A0A0R4J0G4	Ran-binding protein 10 OS=Mus musculus GN=Ranbp10 PE=1 SV=1
11.604	11.603	12.674	12.655	12.342	0.0900517	-0.73	88.2	779	20	27	26.8	Q8CID0	Cysteine-rich protein 2-binding protein OS=Mus musculus GN=Kat14 PE=1 SV=2
10.084	10.202	11.304	11.527	10.966	0.0919412	-0.75	38.1	369	10	16	33.1	Q7TNS8	Elongin BC and Polycomb repressive complex 2-associated protein OS=Mus musculus GN=Epop PE=1 SV=1
9.436	9.62	8.536	8.527	7.686	0.132496	1.74	75.9	668	6	6	10.6	Q9Z179	SHC SH2 domain-binding protein 1 OS=Mus musculus GN=Shcbp1 PE=1 SV=1
10.004	9.922	10.092	10.184	9.798	0.750988	0.36	238.4	2171	9	11	5.1	Q5SWW4	Mediator of RNA polymerase II transcription subunit 13 OS=Mus musculus GN=Med13 PE=1 SV=1
8.767	8.683	8.584	8.68	8.494	0.261359	0.63	92.8	809	4	4	5.4	F8VPT6	Ecotropic viral integration site 5 protein OS=Mus musculus GN=Evi5 PE=1 SV=1
7.658	7.792	6.771	6.72	6.812	0.10926	1.4	16	139	1	1	10.1	Q9JME7	Trafficking protein particle complex subunit 2-like protein OS=Mus musculus GN=Trappc2l PE=1 SV=1
9.471	9.636	10.946	11.064	10.468	0.0871599	-0.87	225.9	2021	11	11	6.4	B2RX10	Fanconi anemia, complementation group M OS=Mus musculus GN=Fancm PE=2 SV=1
9.826	9.486	8.264	7.672	7.54	0.076395	2.3	13.6	128	2	2	13.3	A0A0G2JEK2	Cysteine-rich protein 1 OS=Mus musculus GN=Crip1 PE=1 SV=1
6.572	6.566	7.792	8.07	7.372	0.119771	-0.75	92.8	812	2	3	3.4	D3YY21	Nuclear GTPase SLIP-GC OS=Mus musculus GN=Nuggc PE=4 SV=1
6.386	6.618	8.616	8.812	7.968	0.08074	-1.55	66	638	2	2	4.4	Q3TW94	Putative uncharacterized protein OS=Mus musculus GN=Zbtb22 PE=2 SV=1
7.148	7.224	7.154	7.445	6.846	0.893604	0.48	126.8	1134	2	2	2.6	Q924W7	Suppression of tumorigenicity 5 protein OS=Mus musculus GN=St5 PE=1 SV=1
7.014	7.31	5.396	5.486	5.644	0.110956	2.07	58.8	512	1	10	6.6	Q3TCS3	Tyrosine-protein kinase OS=Mus musculus GN=Lyn PE=2 SV=1
8.342	8.422	8.556	8.708	8.208	0.655312	0.38	14.5	119	4	6	34.5	Q9CQY2	RNMT-activating mini protein OS=Mus musculus GN=Fam103a1 PE=3 SV=1
10.388	10.319	12.245	12.312	11.686	0.0872111	-1.42	68.4	651	16	26	34.6	Q3UCQ1	Forkhead box protein K2 OS=Mus musculus GN=Foxk2 PE=1 SV=3
8.306	8.478	9.798	10.08	9.372	0.0921382	-0.89	119	1104	7	7	10.1	Q3U0P1	Partner and localizer of BRCA2 OS=Mus musculus GN=Palb2 PE=2 SV=2
14.736	14.682	15.22	14.974	15.436	0.165155	-0.76	119.8	1047	65	254	54.1	G3X956	Suppressor of Ty 16 OS=Mus musculus GN=Supt16 PE=1 SV=1
10.574	10.49	9.678	9.74	8.912	0.155654	1.51	53.3	486	8	9	24.5	Q9QZL0	Receptor-interacting serine/threonine-protein kinase 3 OS=Mus musculus GN=Ripk3 PE=1 SV=2
9.683	9.832	11.474	11.686	10.956	0.0872111	-1.23	95	843	8	11	11.7	Q3ULS5	Putative uncharacterized protein OS=Mus musculus GN=Esco1 PE=2 SV=1
12.735	12.49	11.45	11.064	10.702	0.0822058	1.73	70.4	637	18	22	33.8	B2RRE8	CD2-associated protein OS=Mus musculus GN=Cd2ap PE=2 SV=1
5.498	5.206	4.692	4.943	4.61	0.191188	1.01	94.1	846	1	1	1.1	F8WIU7	Putative protein arginine N-methyltransferase 9 OS=Mus musculus GN=Prmt9 PE=1 SV=1
11.114	11.126	10.734	11.016	10.37	0.28718	0.76	83.9	774	9	15	18.2	Q3UY41	Putative uncharacterized protein OS=Mus musculus GN=Tle4 PE=2 SV=1
8.185	8.604	5.959	6.071	6.442	0.0922083	2.67	55.5	489	1	1	2	B2RRR9	Fucosyltransferase 11 OS=Mus musculus GN=Fut11 PE=1 SV=1
10.157	10.259	10.033	10.058	9.854	0.181406	0.65	72	655	6	6	11.6	Q8CH72	E3 ubiquitin-protein ligase TRIM32 OS=Mus musculus GN=Trim32 PE=1 SV=2
7.542	7.584	7.428	7.364	6.922	0.307805	0.79	25.7	231	3	3	16	Q8BFY7	Protein FAM64A OS=Mus musculus GN=Fam64a PE=1 SV=1
7.534	7.835	5.862	5.076	4.962	0.0713808	2.82	48.5	441	3	3	7.5	I7HPW4	G protein-coupled receptor, family C, group 5, member C OS=Mus musculus GN=Gprc5c PE=1 SV=1
10.85	10.424	9.602	9.306	8.93	0.117066	1.79	36.3	318	11	15	41.5	O55091	Protein IMPACT OS=Mus musculus GN=Impact PE=1 SV=2
8.83	8.494	7.806	7.617	7.608	0.18549	1.46	43.1	386	3	5	7.5	Q8K0G5	Protein TSSC1 OS=Mus musculus GN=Eipr1 PE=1 SV=2
9.56	10.002	8.778	8.67	8.661	0.243249	1.54	37.4	337	5	5	21.7	A0A0R4IZX2	Na(+)/H(+) exchange regulatory cofactor NHE-RF OS=Mus musculus GN=Slc9a3r2 PE=1 SV=1
10.97	10.834	11.819	12.064	11.842	0.0614632	-0.69	46.3	410	15	25	43.7	Q149H7	Myeloid leukemia factor 1 interacting protein OS=Mus musculus GN=Cenpu PE=2 SV=1
9.998	9.75	8.985	8.996	8.964	0.200658	1.32	27.6	240	9	12	38.3	Q8BVF2	Phosducin-like protein 3 OS=Mus musculus GN=Pdcl3 PE=1 SV=1
10.88	10.764	11.712	11.764	11.386	0.0872111	-0.48	74	676	11	17	22.5	A2AQR4	Zinc finger protein 64 OS=Mus musculus GN=Zfp64 PE=1 SV=1
12.14	12.196	11.082	11.064	10.3	0.127341	1.6	32.6	289	15	25	51.2	Q9D819	Inorganic pyrophosphatase OS=Mus musculus GN=Ppa1 PE=1 SV=1
5.206	5.162	4.287	4	3.875	0.0832694	1.52	39.8	349	1	1	4.6	A0A0R4J1W2	F-box and leucine-rich repeat protein 12, isoform CRA_b OS=Mus musculus GN=Fbxl12 PE=1 SV=1
11.764	11.576	11.094	10.924	10.834	0.105601	1.03	129.4	1134	20	24	17.4	A2AS98	Nck-associated protein 1 OS=Mus musculus GN=Nckap1 PE=1 SV=1
13.734	13.76	14.208	14.252	14.138	0.0570266	-0.59	82.5	726	37	102	39.7	Q3TUQ5	Pinin OS=Mus musculus GN=Pnn PE=1 SV=1
8.372	8.348	7.641	7.584	7.637	0.0349024	1.22	26.3	236	1	1	4.7	A0A0J9YQM4	E3 ubiquitin-protein ligase RNF187 OS=Mus musculus GN=Rnf187 PE=1 SV=1
12.18	12.364	11.148	11.01	11.148	0.103185	1.4	88.9	793	13	21	19.2	A0A1B0GRA5	Stromal interaction molecule 1 OS=Mus musculus GN=Stim1 PE=1 SV=1
9.902	9.798	11.105	11.18	11.124	0.082259	-0.89	47.7	413	14	16	28.6	A2AC19	Histone-lysine N-methyltransferase OS=Mus musculus GN=Suv39h1 PE=1 SV=1
13.64	13.6	12.59	12.438	12.02	0.0980364	1.26	59.6	544	30	74	59.9	P80313	T-complex protein 1 subunit eta OS=Mus musculus GN=Cct7 PE=1 SV=1
9.646	9.55	9.46	9.38	8.976	0.281927	0.78	82	723	6	7	11.9	A0A068BGT0	Vacuolar protein sorting 52 OS=Mus musculus GN=Vps52 PE=2 SV=1
8.866	8.613	8.574	8.68	8.348	0.456079	0.69	42.9	377	4	6	13.5	Q99M51	Cytoplasmic protein NCK1 OS=Mus musculus GN=Nck1 PE=1 SV=1
7.396	7.575	7.224	7.224	6.974	0.194007	0.8	39.3	361	1	2	1.9	Q9D997	N-acetyl-D-glucosamine kinase OS=Mus musculus GN=Nagk PE=1 SV=1
9.106	8.954	10.176	10.318	9.778	0.090342	-0.61	74	685	8	9	23.4	A0A0R4J161	Forkhead box protein P4 OS=Mus musculus GN=Foxp4 PE=1 SV=1
10.478	10.673	9.912	9.992	9.912	0.189753	1.05	22.9	205	8	12	39	Q9R1P1	Proteasome subunit beta type-3 OS=Mus musculus GN=Psmb3 PE=1 SV=1
12.14	11.992	10.796	10.468	10.63	0.0504583	1.71	56.9	496	10	20	28.4	O70310	Glycylpeptide N-tetradecanoyltransferase 1 OS=Mus musculus GN=Nmt1 PE=1 SV=1
10.365	10.412	11.01	11.18	10.844	0.103185	-0.24	37.3	330	6	8	14.2	Q9R020	Zinc finger Ran-binding domain-containing protein 2 OS=Mus musculus GN=Zranb2 PE=1 SV=2
9.172	9.14	10.422	10.578	10.458	0.0462544	-0.89	105.5	971	5	7	6.5	P25799	Nuclear factor NF-kappa-B p105 subunit OS=Mus musculus GN=Nfkb1 PE=1 SV=2
11.78	11.764	12.278	12.408	12.18	0.0946618	-0.3	169.3	1506	20	27	17.9	A0EQY3	Jacobsen syndrome region 2 protein OS=Mus musculus GN=Ncapd3 PE=2 SV=1
10.548	10.342	9.542	9.278	9.285	0.0825714	1.5	20.5	180	3	16	45	P84084	ADP-ribosylation factor 5 OS=Mus musculus GN=Arf5 PE=1 SV=2
8.526	8.494	8.486	8.527	8.006	0.544051	0.66	83.6	741	5	19	20.4	A7E215	Rps6ka3 protein (Fragment) OS=Mus musculus GN=Rps6ka3 PE=2 SV=1
12.165	12.298	12.73	12.746	12.736	0.195065	-0.38	52.7	470	19	46	38.9	Q91YU8	Suppressor of SWI4 1 homolog OS=Mus musculus GN=Ppan PE=1 SV=2
12.078	12.064	13.023	12.964	12.747	0.082259	-0.73	113.9	998	34	45	38.8	Q80WQ8	Mis18-binding protein 1 OS=Mus musculus GN=Mis18bp1 PE=1 SV=1
6.472	6.582	4.754	5.322	5.12	0.0780324	1.86	104.1	911	1	2	1.5	Q8BTF7	DNA ligase 4 OS=Mus musculus GN=Lig4 PE=2 SV=2
8.812	9.148	11.424	11.742	10.801	0.071251	-1.95	29.7	282	7	8	24.5	Q3UZZ2	Putative uncharacterized protein OS=Mus musculus GN=Hes1 PE=2 SV=1
5.044	5.073	6.264	6.46	5.794	0.121368	-0.73	73.5	667	1	1	1.5	Q8BTW4	Putative uncharacterized protein OS=Mus musculus GN=Zfp282 PE=2 SV=1
7.512	7.638	7.202	7.1	6.974	0.0979512	0.93	49.7	442	2	2	5.7	E9Q9B3	SPRY domain-containing 3 OS=Mus musculus GN=Spryd3 PE=1 SV=1
10.45	10.662	9.931	10.112	9.32	0.180704	1.18	59.3	570	10	19	30.5	E9Q1P8	Interferon regulatory factor 2-binding protein 2 OS=Mus musculus GN=Irf2bp2 PE=1 SV=1
8.796	8.882	8.168	8.508	7.664	0.209864	1.19	71	617	5	5	14.3	Q6ZPU9	KIF1-binding protein OS=Mus musculus GN=Kif1bp PE=1 SV=2
6.966	6.964	8.422	8.454	8.456	0.0349024	-1.04	43.3	410	1	1	1.7	A0A0R4J0P7	Solute carrier family 22 member 18 OS=Mus musculus GN=Slc22a18 PE=1 SV=1
10.504	10.556	11.424	11.564	11.386	0.0473434	-0.56	39.4	337	9	10	30	Q9D361	U11/U12 small nuclear ribonucleoprotein 48 kDa protein OS=Mus musculus GN=Snrnp48 PE=2 SV=2
14.056	14.006	14.272	14.368	14.63	0.167565	-0.56	50.5	452	42	249	71.9	Q3TS64	Putative uncharacterized protein OS=Mus musculus GN=Rsl1d1 PE=2 SV=1
10.436	10.436	11.532	11.644	11.124	0.111865	-0.64	39.9	346	9	15	27.5	Q9DC33	High mobility group protein 20A OS=Mus musculus GN=Hmg20a PE=1 SV=1
10.111	9.774	11.526	11.45	11.198	0.116744	-1.07	62.6	553	11	13	32.4	A0A0R4J1L3	Zinc finger protein with KRAB and SCAN domains 3 OS=Mus musculus GN=Zkscan3 PE=1 SV=1
7.978	8.14	7.641	7.584	7.478	0.149676	0.96	16.1	139	1	4	14.4	Q9CX13	Protein cornichon homolog 4 OS=Mus musculus GN=Cnih4 PE=2 SV=1
10.417	10.468	10.148	10.149	9.58	0.246748	0.91	531.8	4882	19	20	5.3	O88738	Baculoviral IAP repeat-containing protein 6 OS=Mus musculus GN=Birc6 PE=1 SV=2
10.538	10.37	9.592	9.543	8.786	0.136932	1.57	101.4	897	10	20	19.3	E9PV58	Transportin-2 OS=Mus musculus GN=Tnpo2 PE=1 SV=1
8.666	8.506	8.21	8.19	8.086	0.182036	0.91	48.8	437	3	8	15.1	Q3TDX2	Putative uncharacterized protein OS=Mus musculus GN=Vps4a PE=2 SV=1
11.28	11.392	12.127	12.164	12.164	0.131355	-0.55	44.3	424	8	49	27.8	Q8QZY9	Splicing factor 3B subunit 4 OS=Mus musculus GN=Sf3b4 PE=1 SV=1
11.474	11.058	10.468	10.31	9.978	0.165	1.38	198.8	1767	11	11	6	Q6A009	E3 ubiquitin-protein ligase listerin OS=Mus musculus GN=Ltn1 PE=1 SV=3
9.856	9.75	9.56	9.592	9.014	0.278395	0.86	115.5	1062	9	9	13.5	A0A0R4J0S4	Lethal(2) giant larvae protein homolog 1 OS=Mus musculus GN=Llgl1 PE=1 SV=1
9.39	9.258	10.642	10.705	10.158	0.0917771	-0.75	75	666	7	10	13.8	Q3U288	Zinc finger protein 710 OS=Mus musculus GN=Znf710 PE=2 SV=1
13.64	13.466	12.512	12.13	12.216	0.0624298	1.29	140.1	1263	42	67	41.2	Q790I0	Valyl-tRNA synthetase 2, isoform CRA_b OS=Mus musculus GN=Vars PE=1 SV=1
6.667	6.692	6.22	6.328	6.178	0.0741641	0.83	39.1	351	1	1	4.8	Q9DBL9	1-acylglycerol-3-phosphate O-acyltransferase ABHD5 OS=Mus musculus GN=Abhd5 PE=1 SV=1
9.14	9.245	7.514	7.314	6.234	0.122066	2.61	35.1	315	2	2	6.3	Q3U3I1	Putative uncharacterized protein OS=Mus musculus GN=Car4 PE=2 SV=1
11.126	11.164	11.05	11.036	10.6	0.367259	0.59	58.1	503	12	14	29.6	Q8BN21	Serine/threonine-protein kinase VRK2 OS=Mus musculus GN=Vrk2 PE=1 SV=2
12.3	12.533	10.723	10.478	10.812	0.0647753	1.99	153.8	1403	20	25	20	O88322	Nidogen-2 OS=Mus musculus GN=Nid2 PE=1 SV=2
11.34	11.45	12.114	12.18	11.9	0.0747386	-0.41	103.4	930	11	78	33.5	Q99KG3	RNA-binding protein 10 OS=Mus musculus GN=Rbm10 PE=1 SV=1
11.961	11.664	11.082	10.914	10.458	0.114821	1.29	54.6	509	21	25	36.5	Q99M31	Heat shock 70 kDa protein 14 OS=Mus musculus GN=Hspa14 PE=1 SV=2
11.256	11.114	10.852	10.97	10.78	0.171371	0.65	73	657	13	17	21.3	G3X934	MCG115964 OS=Mus musculus GN=Wdr70 PE=1 SV=1
5.484	5.42	7.026	7.304	7.284	0.0473434	-1.34	22.6	194	1	1	5.2	Q3UWW8	Gm1070 protein OS=Mus musculus GN=Gm1070 PE=2 SV=1
12.502	12.857	14.546	14.774	14.314	0.0886949	-1.89	41.9	385	23	113	49.9	Q9DAE2	Putative uncharacterized protein OS=Mus musculus GN=Rbmxl2 PE=1 SV=1
7.94	7.93	6.694	6.72	5.716	0.141751	1.99	29.2	255	3	3	11.8	A0A1N9M8A6	DCN1-like protein OS=Mus musculus GN=Dcun1d5 PE=1 SV=1
11.138	11.294	12.192	12.42	12.032	0.0693316	-0.75	121.4	1094	22	25	28.4	E9Q444	Zinc finger and BTB domain-containing 21 OS=Mus musculus GN=Zbtb21 PE=1 SV=1
3.874	4.03	5.263	5.254	5.009	0.0585007	-0.87	57.2	504	1	1	3.2	Q8BG28	UDP-GalNAc:beta-1,3-N-acetylgalactosaminyltransferase 2 OS=Mus musculus GN=B3galnt2 PE=1 SV=1
13.698	13.644	14.85	14.87	14.63	0.0570266	-1.29	88.2	782	42	133	54	Q8VDF2	E3 ubiquitin-protein ligase UHRF1 OS=Mus musculus GN=Uhrf1 PE=1 SV=2
13.116	13.173	13.667	13.682	13.564	0.0570223	-0.54	61.4	536	33	83	55.8	A0A0B4J1E2	SNW domain-containing protein 1 OS=Mus musculus GN=Snw1 PE=1 SV=1
9.856	10.059	9.894	9.884	9.57	0.463409	0.62	47.7	441	6	25	25.9	O88712	C-terminal-binding protein 1 OS=Mus musculus GN=Ctbp1 PE=1 SV=2
13.588	13.644	12.574	12.352	12.604	0.0588354	1.1	266.6	2375	51	61	25.5	Q6ZQ08	CCR4-NOT transcription complex subunit 1 OS=Mus musculus GN=Cnot1 PE=1 SV=2
9.062	9.208	7.274	7.373	7.71	0.0570223	2.15	57.2	514	3	3	4.1	Q9DBJ3	Brain-specific angiogenesis inhibitor 1-associated protein 2-like protein 1 OS=Mus musculus GN=Baiap2l1 PE=1 SV=1
8.982	8.774	8.326	8.127	8.04	0.114239	1.19	52.3	481	4	4	7.9	J3QNK8	Abl interactor 1 OS=Mus musculus GN=Abi1 PE=1 SV=1
11.626	11.603	12.092	12.13	12.008	0.0624298	-0.21	47	406	16	30	40.6	A0JLQ7	Pcid2 protein (Fragment) OS=Mus musculus GN=Pcid2 PE=2 SV=1
13.446	13.482	13.979	13.848	13.852	0.0676925	-0.53	70.4	597	32	87	51.3	Q8VCY6	U3 small nucleolar RNA-associated protein 6 homolog OS=Mus musculus GN=Utp6 PE=2 SV=1
9.926	9.798	7.922	7.75	6.556	0.117266	2.89	48.1	433	6	32	33.7	Q9QWL7	Keratin, type I cytoskeletal 17 OS=Mus musculus GN=Krt17 PE=1 SV=3
11.626	11.399	10.842	10.782	10.724	0.18799	1.06	33.3	298	14	17	53.4	Q9CPV4	Glyoxalase domain-containing protein 4 OS=Mus musculus GN=Glod4 PE=1 SV=1
5.702	5.768	7.304	7.34	6.698	0.105294	-0.97	26.3	241	1	12	37.8	A0A0U1RNX8	B-cell CLL/lymphoma 7 protein family member C OS=Mus musculus GN=Bcl7c PE=1 SV=1
11.411	11.392	10.45	10.123	10.182	0.075152	1.52	48.1	416	12	18	33.2	P53798	Squalene synthase OS=Mus musculus GN=Fdft1 PE=1 SV=2
8.558	8.526	8.67	8.68	8.39	0.806039	0.45	46.4	427	7	7	23.2	A6H687	SAC3 domain-containing protein 1 OS=Mus musculus GN=Sac3d1 PE=1 SV=1
9.55	9.42	9.073	8.912	8.474	0.157928	1.14	103.1	916	5	5	7.3	Q9EQQ9	Protein O-GlcNAcase OS=Mus musculus GN=Mgea5 PE=1 SV=2
8.856	8.642	8.01	7.71	7.686	0.0885802	1.42	54.2	492	4	4	10	Q6PDL0	Cytoplasmic dynein 1 light intermediate chain 2 OS=Mus musculus GN=Dync1li2 PE=1 SV=2
8.306	8.478	8.286	8.247	7.846	0.340793	0.75	30.4	269	6	7	34.6	Q9CQQ4	Gem-associated protein 2 OS=Mus musculus GN=Gemin2 PE=2 SV=1
7.42	7.618	5.396	4.824	5.302	0.0562121	2.79	65.4	586	2	4	9.2	Q7TQ39	Gag protein OS=Mus musculus GN=gag PE=4 SV=1
12.76	12.706	11.796	11.676	11.83	0.0462544	1.12	78.1	707	18	36	28.9	Q60865	Caprin-1 OS=Mus musculus GN=Caprin1 PE=1 SV=2
10.864	11	10.033	10.142	10.141	0.101685	1.22	53.5	470	11	14	29.4	Q61382	TNF receptor-associated factor 4 OS=Mus musculus GN=Traf4 PE=1 SV=2
11.807	11.687	11.16	11.228	10.568	0.165155	1.06	58.7	542	11	16	21.6	Q61074	Protein phosphatase 1G OS=Mus musculus GN=Ppm1g PE=1 SV=3
8.185	8.182	8.254	8.247	7.992	0.889628	0.51	62.1	554	4	4	9	Q3TZJ2	Putative uncharacterized protein OS=Mus musculus GN=Rabep2 PE=2 SV=1
8.478	8.744	10.58	10.79	9.97	0.080365	-1.39	51.8	438	4	28	26.9	L7N2E7	Zinc finger protein 977 OS=Mus musculus GN=Zfp977 PE=4 SV=1
12.226	12.34	12.914	12.945	12.757	0.0770695	-0.49	298.4	2664	40	51	14.8	E9Q4F8	Ankyrin repeat domain-containing protein 11 OS=Mus musculus GN=Ankrd11 PE=1 SV=2
9.46	9.434	8.698	8.422	7.88	0.142789	1.56	121.4	1074	9	9	8.9	Q6NVF4	DNA helicase B OS=Mus musculus GN=Helb PE=1 SV=2
6.59	6.295	4.524	5.43	4.63	0.103185	1.96	21.3	193	1	2	13.5	P52482	Ubiquitin-conjugating enzyme E2 E1 OS=Mus musculus GN=Ube2e1 PE=1 SV=1
10.676	10.712	10.65	10.714	10.516	0.501602	0.45	47.5	422	17	26	40.3	Q8C338	Isocitrate dehydrogenase [NADP] OS=Mus musculus GN=Idh1 PE=2 SV=1
13.008	12.938	13.746	13.692	13.55	0.0570266	-0.73	30.5	253	21	46	49.4	Q9CZJ1	Probable U3 small nucleolar RNA-associated protein 11 OS=Mus musculus GN=Utp11 PE=2 SV=1
10.95	10.764	9.97	9.864	9.93	0.141761	1.33	70.8	627	10	12	16.3	Q9JIG7	Coiled-coil domain-containing protein 22 OS=Mus musculus GN=Ccdc22 PE=1 SV=1
8.086	7.968	7.846	7.813	7.646	0.171538	0.73	27.9	249	3	3	13.3	Q9CZZ4	Putative uncharacterized protein OS=Mus musculus GN=Psmd9 PE=2 SV=1
12.782	12.891	11.854	11.728	11.91	0.0567784	1.15	166.6	1503	32	39	24.5	B7ZN04	Gemin5 protein OS=Mus musculus GN=Gemin5 PE=2 SV=1
13.096	13.136	13.979	13.958	13.77	0.0653509	-0.85	349.1	3271	58	87	21.5	A0A087WQ44	Snf2-related CREBBP activator protein OS=Mus musculus GN=Srcap PE=1 SV=1
10.748	10.866	10.79	10.89	10.4	0.650482	0.48	90	855	16	19	25.6	G5E8Z2	Transcription initiation factor TFIID subunit 4B OS=Mus musculus GN=Taf4b PE=2 SV=1
11.836	12.078	12.849	13.064	12.832	0.119927	-0.82	51	465	25	45	63	Q8K4F6	Probable 28S rRNA (cytosine-C(5))-methyltransferase OS=Mus musculus GN=Nsun5 PE=2 SV=2
9.57	9.56	9.245	9.33	8.661	0.274433	0.95	78.8	736	3	4	5	I6L9H1	Dishevelled 2, dsh homolog (Drosophila) OS=Mus musculus GN=Dvl2 PE=2 SV=1
11.738	11.164	10.22	10	9.896	0.216596	1.76	36.1	330	7	12	24.2	A0A1B0GRP7	Proline synthase co-transcribed bacterial homolog protein (Fragment) OS=Mus musculus GN=Prosc PE=1 SV=1
7.43	6.964	6.034	5.758	5.45	0.132201	1.87	34	308	1	1	5.2	Q8C142	Low density lipoprotein receptor adapter protein 1 OS=Mus musculus GN=Ldlrap1 PE=1 SV=3
9.452	9.442	8.985	9.045	8.334	0.218551	1.13	134.5	1216	5	5	5.3	E9QM90	RIKEN cDNA 2310035C23 gene OS=Mus musculus GN=2310035C23Rik PE=1 SV=2
10.23	10.144	9.422	9.198	8.594	0.141761	1.57	123.7	1087	7	7	8.2	Q9EPK7	Exportin-7 OS=Mus musculus GN=Xpo7 PE=1 SV=3
12.912	12.808	12.114	11.913	11.986	0.0570223	0.97	103.3	920	29	33	39.5	Q11011	Puromycin-sensitive aminopeptidase OS=Mus musculus GN=Npepps PE=1 SV=2
14.708	14.874	15.18	15.226	15.176	0.240981	-0.67	60.3	536	34	277	63.6	Q6DFW4	Nucleolar protein 58 OS=Mus musculus GN=Nop58 PE=1 SV=1
13.239	13.432	13.78	13.777	13.947	0.170332	-0.58	117.4	1011	32	57	27	C7G3P2	MKIAA0536 protein (Fragment) OS=Mus musculus GN=Prpf4b PE=2 SV=1
13.332	13.432	14.162	14.187	14.004	0.0614632	-0.84	84.2	758	35	110	37.3	Q8R2M2	Deoxynucleotidyltransferase terminal-interacting protein 2 OS=Mus musculus GN=Dnttip2 PE=1 SV=1
8.938	9.024	8.927	9.032	8.786	0.606697	0.54	66	607	7	7	14.2	E9Q912	RAP1, GTP-GDP dissociation stimulator 1 OS=Mus musculus GN=Rap1gds1 PE=1 SV=1
7.388	7.594	6.983	6.932	6.317	0.164264	1.17	31.8	287	2	2	12.5	Q64205	Homeobox protein DLX-3 OS=Mus musculus GN=Dlx3 PE=2 SV=1
8.272	8.244	7.976	8.048	7.918	0.0871599	0.75	26.8	228	6	6	33.8	Q9D7M1	Glucose-induced degradation protein 8 homolog OS=Mus musculus GN=Gid8 PE=1 SV=1
10.588	10.724	10.512	10.684	10.1	0.465343	0.62	77	682	13	19	27.6	Q9Z2Z9	Glutamine--fructose-6-phosphate aminotransferase [isomerizing] 2 OS=Mus musculus GN=Gfpt2 PE=1 SV=3
10.85	10.804	11.554	11.602	11.248	0.112978	-0.31	31.4	275	11	26	46.5	P97760	DNA-directed RNA polymerase II subunit RPB3 OS=Mus musculus GN=Polr2c PE=1 SV=2
11.884	12.012	12.755	12.914	13.01	0.0614632	-0.78	67.5	603	23	45	49.9	Q9JJF3	Bifunctional lysine-specific demethylase and histidyl-hydroxylase NO66 OS=Mus musculus GN=No66 PE=1 SV=2
9.354	9.476	10.734	10.782	10.237	0.0932945	-0.74	15.1	133	5	10	57.1	P97304	DNA-directed RNA polymerases I and III subunit RPAC2 OS=Mus musculus GN=Polr1d PE=1 SV=1
13.418	13.412	13.928	13.824	14.199	0.133306	-0.65	128.2	1150	54	116	57.7	Q6NZL1	DEAH (Asp-Glu-Ala-His) box polypeptide 37 OS=Mus musculus GN=Dhx37 PE=1 SV=1
7.344	7.43	6.672	7.19	6.756	0.188119	0.96	42	366	2	4	8.7	Q3UIB2	Mitogen-activated protein kinase OS=Mus musculus GN=Mapk13 PE=1 SV=1
10.194	10.376	10.176	10.37	10.06	0.676421	0.51	27.2	233	6	7	23.2	Q9CZB6	Mediator of RNA polymerase II transcription subunit 7 OS=Mus musculus GN=Med7 PE=1 SV=2
8.306	8.376	8.086	8.144	7.492	0.300876	0.92	35.1	305	4	5	18.4	Q9CQR6	Serine/threonine-protein phosphatase 6 catalytic subunit OS=Mus musculus GN=Ppp6c PE=1 SV=1
7.904	7.742	7.612	7.575	7.096	0.255556	0.86	15.9	147	3	4	25.9	Q62084	Protein phosphatase 1 regulatory subunit 14B OS=Mus musculus GN=Ppp1r14b PE=1 SV=2
12.611	12.746	10.852	10.669	11.068	0.0473434	2.03	89.7	815	22	34	36	A0A0R4J293	Protein-glutamine gamma-glutamyltransferase K OS=Mus musculus GN=Tgm1 PE=1 SV=1
9.692	9.516	8.627	8.308	8.466	0.0649274	1.61	73.7	654	4	4	6.4	Q80TF4	Kelch-like protein 13 OS=Mus musculus GN=Klhl13 PE=2 SV=3
11.34	11.436	10.164	10.044	9.154	0.131196	1.96	19.7	180	10	15	82.2	P08030	Adenine phosphoribosyltransferase OS=Mus musculus GN=Aprt PE=1 SV=2
6.276	6.328	8.032	8.288	7.426	0.109941	-1.22	10.4	97	1	14	47.4	A2AJ71	Far upstream element (FUSE)-binding protein 3 (Fragment) OS=Mus musculus GN=Fubp3 PE=1 SV=1
7.512	7.618	8.41	8.628	8.254	0.0763122	-0.38	4.6	42	1	5	52.4	H3BKC5	U6 snRNA-associated Sm-like protein LSm5 (Fragment) OS=Mus musculus GN=Lsm5 PE=1 SV=1
10.004	10.036	8.2	7.798	8.322	0.0724932	2.36	55.5	504	2	2	5.6	Q8CFE6	Sodium-coupled neutral amino acid transporter 2 OS=Mus musculus GN=Slc38a2 PE=1 SV=1
7.148	7.212	6.424	6.048	5.772	0.114656	1.51	48.5	424	2	2	6.4	Q3TGB1	Putative uncharacterized protein OS=Mus musculus GN=Stambp PE=2 SV=1
10.69	10.834	10.496	10.768	10.424	0.350392	0.58	87	792	9	10	15.4	Q924H2	Mediator of RNA polymerase II transcription subunit 15 OS=Mus musculus GN=Med15 PE=1 SV=2
13.162	12.766	11.564	11.319	11.516	0.159242	1.66	18.5	166	12	54	76.5	P18760	Cofilin-1 OS=Mus musculus GN=Cfl1 PE=1 SV=3
11.24	11.188	12.102	12.18	11.812	0.0939007	-0.55	51.7	462	18	26	50.4	Q99L90	Microspherule protein 1 OS=Mus musculus GN=Mcrs1 PE=1 SV=1
11.492	11.216	10.7	10.536	10.438	0.160363	1.15	21.2	200	11	18	63	Q8VCG1	Deoxyuridine triphosphatase OS=Mus musculus GN=Dut PE=1 SV=1
15.066	15.18	15.119	15.028	15.326	0.832554	-0.34	145.7	1304	69	262	56.7	G5E866	Splicing factor 3B subunit 1 OS=Mus musculus GN=Sf3b1 PE=1 SV=1
7.214	7.212	7.026	7.284	6.58	0.481436	0.68	28.3	251	4	4	23.9	Q8C4B4	Protein unc-119 homolog B OS=Mus musculus GN=Unc119b PE=1 SV=1
4.68	4.568	5.53	5.69	5.346	0.0681104	-0.5	100.7	917	2	2	4.1	G5E8D8	MLX interacting protein, isoform CRA_a OS=Mus musculus GN=Mlxip PE=1 SV=1
7.442	7.36	6.396	6.242	6.378	0.0462544	1.47	25.4	226	2	2	16.4	Q3TLN5	Putative uncharacterized protein OS=Mus musculus GN=Prrg4 PE=2 SV=1
8.252	8.182	6.846	6.51	6.84	0.0624298	1.93	81.6	739	3	3	4.3	Q62273	Sulfate transporter OS=Mus musculus GN=Slc26a2 PE=1 SV=1
7.396	7.341	8.276	8.318	8.06	0.0681104	-0.38	84.9	751	1	90	43.8	E9Q914	Sphingomyelin phosphodiesterase 4 OS=Mus musculus GN=Smpd4 PE=1 SV=1
7.192	7.066	7.11	7.156	6.711	0.574962	0.57	23.1	200	4	4	34.5	Q9JM14	5'(3')-deoxyribonucleotidase, cytosolic type OS=Mus musculus GN=Nt5c PE=1 SV=1
9.346	9.434	8.536	8.698	8.708	0.0570223	1.2	86.7	770	7	7	9.2	Q3TC46	Protein PAT1 homolog 1 OS=Mus musculus GN=Patl1 PE=1 SV=2
11.272	11.072	9.756	9.592	9.854	0.071251	1.82	22.7	208	6	10	46.6	Q9DCT8	Cysteine-rich protein 2 OS=Mus musculus GN=Crip2 PE=1 SV=1
9.062	8.812	7.894	7.646	7.81	0.11188	1.63	133.6	1171	2	6	2.7	F8WIG5	Protein diaphanous homolog 3 OS=Mus musculus GN=Diaph3 PE=1 SV=2
8.982	8.744	8.627	8.572	8.268	0.244356	0.84	33.5	301	7	8	28.6	Q9CWY8	Ribonuclease H2 subunit A OS=Mus musculus GN=Rnaseh2a PE=1 SV=2
8.902	8.676	7.894	7.656	7.768	0.110459	1.49	35	323	3	4	8.7	A0A1B0GRV0	3'(2'),5'-bisphosphate nucleotidase 1 OS=Mus musculus GN=Bpnt1 PE=1 SV=1
10.004	9.988	11.094	11.016	10.75	0.0872111	-0.56	38.9	350	9	12	37.4	E9QNB8	Histone-lysine N-methyltransferase OS=Mus musculus GN=Kmt5a PE=1 SV=1
8.558	8.376	7.996	7.832	7.294	0.160862	1.24	102.7	943	5	6	6.2	B1AR74	Breast carcinoma-amplified sequence 3 homolog OS=Mus musculus GN=Bcas3 PE=1 SV=1
7.784	7.45	6.711	6.36	5.984	0.102732	1.69	67.8	589	4	4	8.7	A4UUI2	Guanylate binding protein 1 OS=Mus musculus GN=Gbp2b PE=1 SV=1
9.436	9.47	8.786	8.477	8.516	0.0866816	1.33	8.8	75	2	3	25.3	Q91VR8	Protein BRICK1 OS=Mus musculus GN=Brk1 PE=1 SV=1
12.87	12.924	14.422	14.63	14.162	0.0724482	-1.55	49.7	440	17	89	61.4	Q80X41	Serine/threonine-protein kinase VRK1 OS=Mus musculus GN=Vrk1 PE=1 SV=2
12.063	11.83	11.526	11.358	11.136	0.141761	0.87	145.1	1253	17	21	16.3	Q7TMB8	Cytoplasmic FMR1-interacting protein 1 OS=Mus musculus GN=Cyfip1 PE=1 SV=1
10.024	9.922	11.172	11.34	10.75	0.100764	-0.73	43.5	414	8	15	24.2	Q9Z2E1	Methyl-CpG-binding domain protein 2 OS=Mus musculus GN=Mbd2 PE=2 SV=2
11.694	11.962	9.97	9.874	8.747	0.104989	2.63	50.1	452	6	23	31.9	Q6IFX2	Keratin, type I cytoskeletal 42 OS=Mus musculus GN=Krt42 PE=1 SV=1
11.694	11.618	11.358	11.542	11.318	0.157974	0.54	167	1575	25	27	19.9	Q925J9	Mediator of RNA polymerase II transcription subunit 1 OS=Mus musculus GN=Med1 PE=1 SV=2
12.41	12.196	11.708	11.542	11.502	0.139698	0.93	56.6	523	23	31	41.7	Q3TWG5	Dynein cytoplasmic 1 light intermediate chain 1 OS=Mus musculus GN=Dync1li1 PE=1 SV=1
13.532	13.382	13.721	13.702	13.737	0.302544	-0.34	117.9	1041	49	100	53.3	Q7TPD0	Integrator complex subunit 3 OS=Mus musculus GN=Ints3 PE=1 SV=2
8.946	8.862	8.562	8.466	8.41	0.0785613	0.9	21.1	194	3	3	14.4	Q9CR27	WASH complex subunit 3 OS=Mus musculus GN=Washc3 PE=1 SV=1
5.128	4.754	4.11	3.976	3.714	0.159507	1.39	31.5	292	1	1	3.4	Q99JZ0	Syntenin-2 OS=Mus musculus GN=Sdcbp2 PE=2 SV=1
7.185	7.166	6.837	6.86	6.756	0.0676885	0.79	27.4	244	3	3	12.7	Q5U452	MCG14616 OS=Mus musculus GN=2810408M09Rik PE=1 SV=1
11.114	10.988	10.65	10.438	10.12	0.137998	1.02	102.6	901	10	12	15.1	Q6P1Y9	Exocyst complex component 1 OS=Mus musculus GN=Exoc1 PE=1 SV=1
9.856	9.808	8.556	8.488	8.738	0.0569347	1.69	47	418	7	10	23.4	Q545N7	Creatine kinase, mitochondrial 1, ubiquitous, isoform CRA_a OS=Mus musculus GN=Ckmt1 PE=1 SV=1
11.044	11.094	10.4	10.058	9.73	0.1274	1.39	53.4	476	12	17	31.7	Q3U343	Putative uncharacterized protein OS=Mus musculus GN=Zfp622 PE=2 SV=1
7.324	7.369	7.546	7.71	7.372	0.308863	0.26	32	297	3	4	13.5	Q91V64	Isochorismatase domain-containing protein 1 OS=Mus musculus GN=Isoc1 PE=1 SV=1
11.328	11.082	10.672	10.456	10.212	0.119771	1.12	82.9	738	21	25	42	Q3UDD5	Dipeptidyl peptidase 3 OS=Mus musculus GN=Dpp3 PE=2 SV=1
9.536	9.504	8.372	8.34	7.361	0.146339	1.96	17.7	150	4	4	24.7	Q8QZY3	Developmental pluripotency-associated protein 3 OS=Mus musculus GN=Dppa3 PE=1 SV=1
10.144	10.052	9.628	9.592	8.93	0.195712	1.16	57.9	547	9	11	22.7	Q91XC0	LIM domain-containing protein ajuba OS=Mus musculus GN=Ajuba PE=1 SV=1
6.776	7.334	9.184	9.543	8.828	0.109765	-1.69	48.7	439	3	5	8.2	P70255	Nuclear factor 1 C-type OS=Mus musculus GN=Nfic PE=1 SV=1
9.38	9.55	10.618	10.982	10.674	0.0614632	-0.87	38.8	347	5	10	17.9	A8CA96	Tissue-specific transcription factor S-II OS=Mus musculus GN=Tcea3 PE=2 SV=1
8.372	8.232	7.618	7.522	6.794	0.159438	1.46	17.4	155	1	1	5.8	Q8CFV9	Riboflavin kinase OS=Mus musculus GN=Rfk PE=1 SV=2
8.653	9.258	7.949	8.06	7.822	0.301255	1.49	166.5	1487	3	3	2.4	A0A0G2JGM8	Adhesion G protein-coupled receptor L2 OS=Mus musculus GN=Adgrl2 PE=1 SV=1
8.526	8.658	9.443	9.602	9.234	0.0754821	-0.36	68.4	604	4	6	8.3	E9Q2S7	Zinc finger protein 266 OS=Mus musculus GN=Zfp266 PE=1 SV=1
8.626	8.826	7.913	7.782	7.872	0.145172	1.34	117.9	1051	6	8	7.4	A0A1D5RM83	IQ motif and SEC7 domain-containing protein 1 OS=Mus musculus GN=Iqsec1 PE=1 SV=1
14.416	14.543	14.564	14.682	14.788	0.250789	-0.39	74.1	634	49	175	65.3	Q99ME9	Nucleolar GTP-binding protein 1 OS=Mus musculus GN=Gtpbp4 PE=1 SV=3
5.512	5.59	7.294	7.861	6.907	0.106767	-1.39	115.9	1077	1	5	4.3	F6M2J9	Nuclear receptor coactivator-6 beta OS=Mus musculus GN=Ncoa6 PE=2 SV=1
10.504	10.556	12.485	12.503	11.866	0.0916637	-1.46	17.9	162	11	19	51.9	O54790	Transcription factor MafG OS=Mus musculus GN=Mafg PE=1 SV=1
9.288	9.322	10.544	10.79	10.112	0.116143	-0.75	32.1	285	3	81	64.6	Q9Z2D8	Methyl-CpG-binding domain protein 3 OS=Mus musculus GN=Mbd3 PE=1 SV=1
10.478	10.242	11.436	11.474	11.158	0.0962545	-0.63	38.3	341	7	11	24.9	Q99LQ1	MAP3K12-binding inhibitory protein 1 OS=Mus musculus GN=Mbip PE=1 SV=1
10.458	10.57	11.887	11.926	11.386	0.0924552	-0.88	52.8	465	10	14	24.1	Q8BG15	CTD small phosphatase-like protein 2 OS=Mus musculus GN=Ctdspl2 PE=1 SV=1
12.34	12.414	13.462	13.46	13.15	0.0720883	-0.93	134.6	1229	33	70	31.9	A2CG76	Histone-lysine N-methyltransferase EHMT2 OS=Mus musculus GN=Ehmt2 PE=1 SV=1
8.058	8.324	7.274	7.656	6.711	0.160756	1.45	14.2	127	2	399	65.4	A0JNS9	Histone H2B OS=Mus musculus GN=Hist1h2ba PE=2 SV=1
11.084	11.216	12.102	12.312	11.91	0.0720883	-0.69	44.2	396	15	28	38.9	E0CYH0	MCG16685, isoform CRA_d OS=Mus musculus GN=Wtap PE=1 SV=1
12.312	12.278	11.926	11.825	11.796	0.0624298	0.64	91.2	792	25	33	33.8	Q6ZQ84	MKIAA0617 protein (Fragment) OS=Mus musculus GN=mKIAA0617 PE=3 SV=1
6.789	6.71	6.296	6.556	5.772	0.266593	0.93	26.5	235	1	7	24.3	Q540H0	N-acetyltransferase ARD1 homolog (S. cerevisiae), isoform CRA_e OS=Mus musculus GN=Naa10 PE=1 SV=1
9.398	9.28	10.834	10.914	10.956	0.0628553	-1.15	64	560	9	11	16.6	P45448	Nuclear receptor subfamily 5 group A member 2 OS=Mus musculus GN=Nr5a2 PE=1 SV=3
6.707	6.964	5.496	5.45	5.612	0.134653	1.71	34.4	309	1	1	4.5	Q3TCN7	Putative uncharacterized protein OS=Mus musculus GN=Tmbim1 PE=2 SV=1
15.75	15.722	17.146	17.146	17.146	0.0724419	-1.51	350.7	3177	210	566	61.8	E9PVX6	Proliferation marker protein Ki-67 OS=Mus musculus GN=Mki67 PE=1 SV=1
6.974	6.929	6.912	7.18	6.84	0.878142	0.38	59.1	525	3	3	8.2	Q8BIY1	G patch domain-containing protein 3 OS=Mus musculus GN=Gpatch3 PE=2 SV=1
10.356	10.319	9.884	9.893	9.196	0.214535	1.1	40.7	364	8	10	29.1	Q9QXB9	Developmentally-regulated GTP-binding protein 2 OS=Mus musculus GN=Drg2 PE=1 SV=1
8.593	8.364	8.464	8.584	8.198	0.803242	0.55	61.7	529	4	13	24.4	Q8C0L3	Putative uncharacterized protein OS=Mus musculus GN=Zfp869 PE=2 SV=1
13.204	13.119	12.266	12.18	12.371	0.0473434	0.95	52.8	475	27	53	51.6	Q8BVQ9	26S protease regulatory subunit 7 OS=Mus musculus GN=Psmc2 PE=1 SV=1
8.316	8.193	7.641	7.47	6.846	0.157974	1.4	87.7	806	1	1	1.9	Q9WVS8	Mitogen-activated protein kinase 7 OS=Mus musculus GN=Mapk7 PE=1 SV=1
9.612	9.76	8.658	8.812	8.874	0.0723504	1.36	56.9	508	5	5	10.4	Q91ZJ5	UTP--glucose-1-phosphate uridylyltransferase OS=Mus musculus GN=Ugp2 PE=1 SV=3
11.604	11.392	11.094	11.002	10.581	0.153558	0.93	65.9	603	13	17	25.9	E9PV22	Leucine-rich repeat-containing protein 47 OS=Mus musculus GN=Lrrc47 PE=1 SV=1
10.494	10.598	10.256	10.198	9.658	0.226777	0.92	62.8	570	14	18	38.2	Q61211	Eukaryotic translation initiation factor 2D OS=Mus musculus GN=Eif2d PE=1 SV=3
5.484	5.65	6.556	6.746	6.45	0.0681104	-0.63	70.9	632	1	146	50.6	Q3UMT8	Putative uncharacterized protein OS=Mus musculus GN=Hnrnpr PE=2 SV=1
12.693	12.462	11.936	11.809	11.442	0.10613	1	27.8	245	18	76	76.7	P63101	14-3-3 protein zeta/delta OS=Mus musculus GN=Ywhaz PE=1 SV=1
7.658	7.474	7.174	7.128	6.502	0.201281	1.07	21.3	199	2	2	17.6	P56873	Sjoegren syndrome/scleroderma autoantigen 1 homolog OS=Mus musculus GN=Sssca1 PE=1 SV=1
10.346	10.3	9.542	9.421	9.504	0.0405361	1.26	134	1159	9	9	9.7	Q8C2E7	WASH complex subunit 5 OS=Mus musculus GN=Washc5 PE=1 SV=2
7.833	7.783	6.859	6.62	5.882	0.142789	1.79	13.7	125	2	2	14.4	Q9WV95	Pleckstrin homology-like domain family A member 3 OS=Mus musculus GN=Phlda3 PE=1 SV=1
7.813	7.652	7.224	7.24	6.502	0.194463	1.18	42.4	389	1	1	2.1	E9PUA6	BTB/POZ domain-containing protein KCTD9 OS=Mus musculus GN=Kctd9 PE=1 SV=1
9.218	9.288	8.382	8.786	7.81	0.192198	1.39	108.1	1023	6	6	7.8	B9EKK8	Uncharacterized protein OS=Mus musculus GN=1700017B05Rik PE=2 SV=1
9.678	9.842	10.97	11.036	10.504	0.091707	-0.67	51.3	443	9	9	26.9	Q8CHV6	Transcriptional adapter 2-alpha OS=Mus musculus GN=Tada2a PE=1 SV=1
8.584	8.708	8.306	8.392	8.28	0.175994	0.8	35.3	320	5	13	19.1	Q0VE46	Myadm protein OS=Mus musculus GN=Myadm PE=1 SV=1
8.856	8.872	8.812	8.72	8.485	0.318884	0.67	82.6	725	3	5	6.1	B1AQZ2	Kinesin-like protein OS=Mus musculus GN=Kif3a PE=1 SV=1
12.112	12.024	11.868	11.844	11.492	0.216125	0.55	63	564	26	33	47.9	A2A7S7	Tyrosine--tRNA ligase OS=Mus musculus GN=Yars PE=1 SV=1
12.14	12.205	12.71	12.84	12.844	0.0529055	-0.49	97.7	859	32	40	37.6	Q62187	Transcription termination factor 1 OS=Mus musculus GN=Ttf1 PE=1 SV=2
6.22	6.762	5.222	5.046	4.872	0.199494	1.81	60.6	537	1	15	10.8	P39688	Tyrosine-protein kinase Fyn OS=Mus musculus GN=Fyn PE=1 SV=4
10.365	10.202	10.068	10.226	9.97	0.325665	0.62	23.6	208	5	6	25	Q9CZ82	Mediator of RNA polymerase II transcription subunit 18 OS=Mus musculus GN=Med18 PE=1 SV=1
7.148	7.066	6.36	6.378	5.561	0.169026	1.4	25.7	224	3	3	25.4	A0A0D2X7Z2	Protein-lysine N-methyltransferase N6AMT2 OS=Mus musculus GN=Eef1akmt1 PE=1 SV=1
10.286	10.084	9.56	9.38	8.812	0.138535	1.37	13.8	126	5	6	38.9	P70349	Histidine triad nucleotide-binding protein 1 OS=Mus musculus GN=Hint1 PE=1 SV=3
11.424	11.336	9.96	9.521	9.854	0.0628553	1.97	20.1	175	8	12	41.7	Q52L78	Cryab protein OS=Mus musculus GN=Cryab PE=1 SV=1
5.63	5.112	7.846	7.758	8.04	0.14607	-2.08	37.4	334	1	20	35.3	A0A0G2JFR8	Transcriptional regulator ATRX (Fragment) OS=Mus musculus GN=Atrx PE=1 SV=1
5.012	5.007	6.664	6.759	6.858	0.0473434	-1.35	191.9	1730	1	3	0.8	Q8BJ34	Meiosis arrest female protein 1 OS=Mus musculus GN=Marf1 PE=1 SV=3
10.378	10.202	12.008	12.044	11.422	0.0816278	-1.21	32.8	317	6	11	23	Q91WA4	CXXC-type zinc finger protein 5 OS=Mus musculus GN=Cxxc5 PE=2 SV=1
6.118	6.228	5.574	5.956	5.12	0.238949	0.96	34.4	300	1	2	6	Q3UFY7	7-methylguanosine phosphate-specific 5'-nucleotidase OS=Mus musculus GN=Nt5c3b PE=1 SV=3
7.156	6.9	6.378	6.734	6.388	0.180504	0.91	77.2	691	3	3	4.3	Q8CGU1	Calcium-binding and coiled-coil domain-containing protein 1 OS=Mus musculus GN=Calcoco1 PE=1 SV=2
7.992	8.158	6.584	6.198	6.604	0.0570223	2.05	63.3	557	1	1	1.4	Q8K3P5	CCR4-NOT transcription complex subunit 6 OS=Mus musculus GN=Cnot6 PE=1 SV=2
7.493	7.341	7.336	7.416	7.156	0.507328	0.58	127.5	1132	2	2	1.9	Q8CDA1	Phosphatidylinositide phosphatase SAC2 OS=Mus musculus GN=Inpp5f PE=1 SV=1
9.97	10.059	10.97	11.126	10.6	0.109765	-0.48	28	240	8	12	22.9	Q8R2N0	Thyroid transcription factor 1-associated protein 26 OS=Mus musculus GN=Ccdc59 PE=2 SV=2
13.537	13.644	13.928	13.944	13.88	0.184844	-0.44	108.6	951	41	129	41.5	Q9DBR1	5'-3' exoribonuclease 2 OS=Mus musculus GN=Xrn2 PE=1 SV=1
10.618	10.436	9.96	9.805	9.768	0.121251	1.09	81	716	10	12	14.7	Q6PGF7	Exocyst complex component 8 OS=Mus musculus GN=Exoc8 PE=1 SV=1
8.646	8.695	8.75	8.882	8.334	0.955066	0.49	129.9	1165	7	7	7.2	Q7TME2	Sperm-associated antigen 5 OS=Mus musculus GN=Spag5 PE=1 SV=1
12.802	12.658	11.796	11.602	11.768	0.0681104	1.16	56.1	505	15	55	44.2	Q571F9	MKIAA4115 protein (Fragment) OS=Mus musculus GN=G3bp1 PE=2 SV=1
9.886	10.176	9.64	9.73	9.54	0.322425	0.83	73.3	655	11	17	24.7	D6Q0F5	Cytoplasmic dynein intermediate chain 2 isoform 2.1 OS=Mus musculus GN=Dync1i2 PE=2 SV=1
8.194	8.108	9.174	9.374	8.786	0.114219	-0.48	41	372	6	6	23.4	Q61858	G patch domain and ankyrin repeat-containing protein 1 OS=Mus musculus GN=Gpank1 PE=2 SV=2
9.198	9.302	7.744	7.852	8.126	0.0614632	1.8	72.5	671	6	6	9.7	Q91YU6	Leucine zipper putative tumor suppressor 2 OS=Mus musculus GN=Lzts2 PE=1 SV=3
9.998	9.874	9.038	8.846	8.118	0.13955	1.71	43.7	386	8	8	24.9	Q91XD6	Vacuolar protein-sorting-associated protein 36 OS=Mus musculus GN=Vps36 PE=1 SV=1
8.584	8.613	8.072	7.722	7.348	0.154296	1.36	64.8	584	4	6	9.6	Q921I2	Kelch domain-containing protein 4 OS=Mus musculus GN=Klhdc4 PE=2 SV=2
6.616	6.539	8.486	8.584	7.768	0.105563	-1.27	53	458	1	22	28.4	Q6ZQK4	MKIAA0044 protein (Fragment) OS=Mus musculus GN=Ppp2r5c PE=2 SV=1
6.818	6.912	7.949	8.33	7.698	0.105887	-0.7	12.3	108	2	3	34.3	Q9CQZ7	DNA-directed RNA polymerase III subunit RPC10 OS=Mus musculus GN=Polr3k PE=3 SV=1
8.982	9.198	8.888	9.21	8.638	0.560743	0.65	126.8	1138	6	8	6.1	Q5RJH6	Protein SMG7 OS=Mus musculus GN=Smg7 PE=2 SV=1
5.769	6.041	7.136	7.274	6.744	0.0919412	-0.74	44.3	403	1	1	4.5	Q3UPL9	Putative uncharacterized protein OS=Mus musculus GN=Stac PE=2 SV=1
7.086	6.786	6.378	6.271	6.106	0.195834	1.06	69.9	635	2	3	3.8	Q8R0H9	ADP-ribosylation factor-binding protein GGA1 OS=Mus musculus GN=Gga1 PE=1 SV=1
13.564	13.616	12.45	12.164	12.461	0.0647753	1.24	65.7	589	28	45	49.7	Q9WUA2	Phenylalanine--tRNA ligase beta subunit OS=Mus musculus GN=Farsb PE=1 SV=2
14.043	14.138	14.379	14.3	14.425	0.135201	-0.42	158.1	1402	45	138	42.9	Q9Z0W3	Nuclear pore complex protein Nup160 OS=Mus musculus GN=Nup160 PE=1 SV=2
13.681	13.76	14.148	14.162	14.046	0.0816278	-0.55	105.7	962	41	121	47.3	Q0VBL3	RNA binding motif protein 15 OS=Mus musculus GN=Rbm15 PE=1 SV=1
8.012	8.13	6.792	6.502	6.812	0.0532685	1.82	100	929	1	11	11.4	F6U2C2	Ataxin-2 (Fragment) OS=Mus musculus GN=Atxn2 PE=1 SV=1
6.424	6.436	7.894	7.98	7.284	0.118162	-0.88	50.3	457	3	4	12.7	Q499D0	Forkhead box protein N3 OS=Mus musculus GN=Foxn3 PE=1 SV=1
9.106	9.168	10.126	10.432	9.82	0.118038	-0.55	31.6	281	8	11	36.7	Q148T0	Williams Beuren syndrome chromosome region 22 OS=Mus musculus GN=Wbscr22 PE=2 SV=1
6.88	6.886	8.412	8.628	7.839	0.116623	-0.97	60.8	562	2	2	3.4	Q80VM4	Zinc finger protein 579 OS=Mus musculus GN=Znf579 PE=1 SV=1
10.714	10.866	10.3	10.286	10.237	0.188854	0.91	135	1189	8	9	8.7	Q62130	Tyrosine-protein phosphatase non-receptor type 14 OS=Mus musculus GN=Ptpn14 PE=1 SV=2
7.224	7.087	7.136	7.386	6.788	0.85947	0.49	483.8	4418	2	3	0.5	E9Q2E4	Uncharacterized protein OS=Mus musculus GN=Gm15800 PE=1 SV=2
8.14	7.968	7.88	7.782	7.54	0.214686	0.79	47.5	424	3	3	10.6	B2M0R4	TU4 isoform A OS=Mus musculus GN=Triml2 PE=2 SV=1
8.486	8.341	8.138	7.93	7.768	0.133289	0.96	17.6	151	1	38	56.3	A2BE92	Protein SET (Fragment) OS=Mus musculus GN=Set PE=1 SV=1
9.072	9.024	8.878	8.956	8.334	0.373317	0.8	75.2	672	7	7	9.8	Q9D2R0	Acetoacetyl-CoA synthetase OS=Mus musculus GN=Aacs PE=1 SV=1
11.256	11.516	12.674	13.136	12.934	0.0698122	-1.33	59.6	532	24	49	39.1	H7BX94	Lysine-rich nucleolar protein 1 OS=Mus musculus GN=Knop1 PE=1 SV=2
5.49	5.278	6.284	6.472	5.984	0.0980798	-0.48	49.7	440	1	1	1.6	P35396	Peroxisome proliferator-activated receptor delta OS=Mus musculus GN=Ppard PE=2 SV=1
14.002	13.852	12.59	12.493	11.9	0.0872111	1.56	58	539	25	53	58.8	P80315	T-complex protein 1 subunit delta OS=Mus musculus GN=Cct4 PE=1 SV=3
10.61	10.662	11.492	11.542	11.114	0.118302	-0.39	19.3	172	9	11	52.9	P62488	DNA-directed RNA polymerase II subunit RPB7 OS=Mus musculus GN=Polr2g PE=1 SV=1
12.266	12.396	11.412	11.394	10.63	0.135003	1.4	34.6	310	10	20	41.9	O35593	26S proteasome non-ATPase regulatory subunit 14 OS=Mus musculus GN=Psmd14 PE=1 SV=2
9.044	9.114	10.356	10.37	10.286	0.0473434	-0.8	36.3	336	4	11	9.5	Q91W52	Transmembrane protein 19 OS=Mus musculus GN=Tmem19 PE=1 SV=1
9.265	9.42	11.094	11.198	11.386	0.0462544	-1.48	47.6	418	5	6	14.1	Q8BP40	Lysophosphatidic acid phosphatase type 6 OS=Mus musculus GN=Acp6 PE=1 SV=1
7.48	7.52	8.708	8.882	8.756	0.0462544	-0.81	26.9	236	3	3	15.7	Q6P7X3	D19Ertd737e protein OS=Mus musculus GN=Fam204a PE=2 SV=1
7.034	7.087	6.694	6.812	6.068	0.271513	0.93	120.6	1086	3	3	2.7	Q6ZPG3	MKIAA1891 protein (Fragment) OS=Mus musculus GN=Usp38 PE=2 SV=1
7.504	7.54	8.927	9.104	8.41	0.112122	-0.81	82.8	721	2	20	10.8	Q7M6X3	Regulator of sex-limitation candidate 8 OS=Mus musculus GN=Zfp759 PE=2 SV=1
13.966	13.835	14.774	14.941	14.682	0.0624298	-1.12	112.7	1014	20	558	70.6	Q921K2	Poly [ADP-ribose] polymerase OS=Mus musculus GN=Parp1 PE=1 SV=1
12.3	12.438	11.324	11.3	10.495	0.127533	1.55	133.2	1173	21	25	22.8	Q6NWW1	Ubiquitination factor E4B, UFD2 homolog (S. cerevisiae) OS=Mus musculus GN=Ube4b PE=2 SV=1
11.854	11.764	11.034	10.97	11.057	0.080365	1.09	71.8	634	18	24	33.8	Q3U3X7	Putative uncharacterized protein OS=Mus musculus GN=Trim25 PE=2 SV=1
8.938	9.174	8.19	8.199	8.268	0.189639	1.31	32.7	299	4	4	17.4	Q3TDI5	Peroxisome biogenesis factor 19, isoform CRA_e OS=Mus musculus GN=Pex19 PE=2 SV=1
7.164	7.166	8.799	8.763	8.166	0.105887	-0.95	35	316	2	2	12	O35235	Tumor necrosis factor ligand superfamily member 11 OS=Mus musculus GN=Tnfsf11 PE=1 SV=2
7.078	7.341	6.584	7.01	6.27	0.219694	1.01	22.6	199	2	2	19.1	Q549T4	CASP2 and RIPK1 domain containing adaptor with death domain, isoform CRA_a OS=Mus musculus GN=Cradd PE=1 SV=1
10.557	10.448	9.516	9.421	9.587	0.0576028	1.42	27	239	5	6	27.6	Q5SVP3	MCG22048, isoform CRA_c OS=Mus musculus GN=PSME2b PE=1 SV=1
9.983	10.036	12.114	12.246	12.786	0.0739655	-2.04	92.8	845	21	29	42.4	B1AVB4	Sex comb on midleg-like 2 (Drosophila) OS=Mus musculus GN=Scml2 PE=1 SV=1
11.884	11.855	12.4	12.42	12.202	0.100458	-0.27	70	615	21	46	38.9	Q8BZR9	Nuclear cap-binding protein subunit 3 OS=Mus musculus GN=Ncbp3 PE=1 SV=1
8.884	8.722	7.618	7.404	7.686	0.0614632	1.7	20	181	3	3	29.3	Q9R0P4	Small acidic protein OS=Mus musculus GN=Smap PE=1 SV=1
6.228	5.83	7.641	7.532	7.334	0.149676	-1.07	31.4	276	1	1	6.9	D3Z3K2	E3 ubiquitin-protein ligase CCNB1IP1 OS=Mus musculus GN=Ccnb1ip1 PE=1 SV=1
14.376	14.594	14.712	14.794	14.898	0.291511	-0.52	74.1	660	36	174	52.7	B2RUM8	RNA helicase OS=Mus musculus GN=Ddx18 PE=1 SV=1
5.73	5.618	5.45	5.363	4.984	0.206802	0.8	32.4	294	2	2	7.5	E9QL22	Putative deoxyribonuclease TATDN3 OS=Mus musculus GN=Tatdn3 PE=1 SV=1
10.184	10.242	9.374	9.21	9.32	0.0462544	1.35	21	186	8	8	46.8	Q9Z0Y1	Dynactin subunit 3 OS=Mus musculus GN=Dctn3 PE=1 SV=2
10.4	10.136	11.506	11.516	11.124	0.0921382	-0.75	20.4	191	8	13	64.4	Q8BHA0	INO80 complex subunit C OS=Mus musculus GN=Ino80c PE=1 SV=1
9.052	9.024	8.742	8.639	8.578	0.0860359	0.86	61.5	568	4	4	7	Q60928	Gamma-glutamyltranspeptidase 1 OS=Mus musculus GN=Ggt1 PE=1 SV=1
2.852	2.952	1.63	1.609	1.9	0.0570223	1.59	43.6	380	1	1	5.5	Q9WUE4	Nitrogen permease regulator 2-like protein OS=Mus musculus GN=Nprl2 PE=2 SV=1
6.844	6.582	5.783	5.574	5.612	0.13667	1.45	126.7	1201	2	4	3.7	Q8VHK1	Caskin-2 OS=Mus musculus GN=Caskin2 PE=1 SV=3
6.514	6.798	8.086	8.508	7.822	0.0816278	-1.06	21.9	202	1	1	3.5	P11403	Fibroblast growth factor 4 OS=Mus musculus GN=Fgf4 PE=2 SV=2
10.6	10.512	9.884	9.932	9.094	0.184863	1.33	85.2	780	7	14	17.7	P47857	ATP-dependent 6-phosphofructokinase, muscle type OS=Mus musculus GN=Pfkm PE=1 SV=3
8.154	8.14	7.754	7.532	7.466	0.109034	1.04	47.3	414	3	3	9.9	O88829	Lactosylceramide alpha-2,3-sialyltransferase OS=Mus musculus GN=St3gal5 PE=2 SV=2
12.278	12.396	12.947	12.945	12.757	0.0841167	-0.46	27.4	248	15	61	59.3	Q9CPS7	RNA-binding protein PNO1 OS=Mus musculus GN=Pno1 PE=1 SV=1
11.28	11.114	10.628	10.598	10.568	0.188107	0.95	120.1	1058	15	21	16.2	Q3URX8	Putative uncharacterized protein OS=Mus musculus GN=Gemin4 PE=2 SV=1
10.12	9.95	9.726	9.805	9.142	0.266517	0.91	41.3	361	10	10	27.4	Q3UM45	Protein phosphatase 1 regulatory subunit 7 OS=Mus musculus GN=Ppp1r7 PE=1 SV=2
11.78	11.881	11.336	11.482	11.368	0.092866	0.71	236.9	2070	29	30	15	D3YU89	Citron Rho-interacting kinase OS=Mus musculus GN=Cit PE=1 SV=1
11.446	11.24	10.834	10.724	10.202	0.146076	1.1	64.2	559	19	25	43.3	Q8BP47	Asparagine--tRNA ligase, cytoplasmic OS=Mus musculus GN=Nars PE=1 SV=2
10.312	9.922	9.496	9.442	8.874	0.172729	1.28	47.9	431	7	13	33.2	Q3U3T6	Putative uncharacterized protein OS=Mus musculus GN=Stk24 PE=2 SV=1
4.816	4.781	7.846	7.617	6.653	0.103972	-2.15	58.6	526	2	11	10.3	Q08874	Microphthalmia-associated transcription factor OS=Mus musculus GN=Mitf PE=1 SV=3
7.303	7.212	6.652	6.416	5.831	0.159846	1.38	82.5	742	2	2	4.2	A1A5B6	TBC1 domain family member 25 OS=Mus musculus GN=Tbc1d25 PE=1 SV=1
14.108	14.086	13.106	13.02	12.643	0.0927543	1.06	243.1	2225	56	89	36.4	B2RQC6	CAD protein OS=Mus musculus GN=Cad PE=1 SV=1
11.272	11.229	9.85	9.616	9.962	0.0628553	1.82	94.9	862	10	13	15.8	P35951	Low-density lipoprotein receptor OS=Mus musculus GN=Ldlr PE=1 SV=2
11.28	11.216	9.96	9.854	10.12	0.0504583	1.64	61	539	10	11	15.2	Q3UHD6	Sorting nexin-27 OS=Mus musculus GN=Snx27 PE=1 SV=2
7.356	7.294	7.274	7.224	6.762	0.417788	0.69	139	1231	3	3	2.7	Q69ZW3	EH domain-binding protein 1 OS=Mus musculus GN=Ehbp1 PE=1 SV=3
10.014	9.98	9.443	9.296	9.285	0.0624298	1.1	123.8	1091	10	12	10.5	A2AI52	Ubiquitin carboxyl-terminal hydrolase 8 OS=Mus musculus GN=Usp8 PE=1 SV=1
8.874	8.882	10.71	10.768	9.996	0.109546	-1.19	44.7	416	12	15	46.9	B2RS36	Adrenocortical dysplasia OS=Mus musculus GN=Acd PE=2 SV=1
11.926	11.71	11.612	11.527	11.273	0.237845	0.63	290.5	2559	33	38	16.1	P70398	Probable ubiquitin carboxyl-terminal hydrolase FAF-X OS=Mus musculus GN=Usp9x PE=1 SV=2
12.542	12.49	11.262	11.146	11.396	0.052723	1.46	41.5	361	14	29	52.4	P42208	Septin-2 OS=Mus musculus GN=Sept2 PE=1 SV=2
6.88	7.014	6.276	6.392	5.552	0.182673	1.26	150.6	1369	1	1	0.6	E9PU87	Serine/threonine-protein kinase SIK3 OS=Mus musculus GN=Sik3 PE=1 SV=1
13.338	13.315	11.997	11.913	11.136	0.116143	1.71	69.3	586	30	72	60.6	Q3UL48	Putative uncharacterized protein OS=Mus musculus GN=Ezr PE=2 SV=1
7.192	6.94	6.084	5.812	5.866	0.105425	1.55	45.6	405	2	2	10.1	Q62392	Pleckstrin homology-like domain family A member 1 OS=Mus musculus GN=Phlda1 PE=1 SV=2
7.784	7.835	9.262	9.162	9.048	0.0462544	-0.88	74	671	3	3	5.2	A2A3Z3	Zinc finger and BTB domain containing 33 OS=Mus musculus GN=Zbtb33 PE=2 SV=1
5.19	5.366	4.308	4.943	3.912	0.202625	1.28	57.3	497	1	2	4	Q6PD28	Serine/threonine-protein phosphatase 2A 56 kDa regulatory subunit beta isoform OS=Mus musculus GN=Ppp2r5b PE=1 SV=1
10.813	10.842	10.194	10.198	10.212	0.071251	1.03	149.1	1291	25	29	20.1	Q6Y7W8	GRB10-interacting GYF protein 2 OS=Mus musculus GN=Gigyf2 PE=1 SV=2
8.634	8.838	9.884	10.168	9.53	0.0935903	-0.66	134.1	1197	7	9	6	Q3LR78	CtBP-interacting BTB zinc finger protein OS=Mus musculus GN=Zbtb38 PE=1 SV=1
11.31	11.436	10.914	11.208	10.944	0.157171	0.68	80.5	724	15	20	26.7	Q9QWV9	Cyclin-T1 OS=Mus musculus GN=Ccnt1 PE=1 SV=3
10.244	10.276	9.884	9.958	9.22	0.260132	1	79.8	709	11	13	22.4	Q8K268	ATP-binding cassette sub-family F member 3 OS=Mus musculus GN=Abcf3 PE=1 SV=1
7.617	7.638	6.928	6.678	6.782	0.0736024	1.28	202	1791	3	6	4.4	A0A087WQE8	Kinesin-like protein KIF1A OS=Mus musculus GN=Kif1a PE=1 SV=1
9.502	9.38	10.496	10.496	10.112	0.0832617	-0.49	50	445	8	9	29.4	H3BKF8	Homeobox-containing protein 1 (Fragment) OS=Mus musculus GN=Hmbox1 PE=1 SV=2
11.72	11.91	10.69	10.626	10.812	0.0986199	1.43	144.7	1271	23	25	21.6	Q9JJ28	Protein flightless-1 homolog OS=Mus musculus GN=Flii PE=1 SV=1
12.34	12.024	10.982	10.89	10.032	0.109546	1.8	40.4	370	11	16	33.5	Q3ULZ3	Phosphoserine aminotransferase OS=Mus musculus GN=Psat1 PE=2 SV=1
9.233	9.31	11.071	11.358	10.486	0.10548	-1.3	95	849	5	6	8.1	A0A0R4J1C4	RIKEN cDNA 6330408A02 gene OS=Mus musculus GN=6330408A02Rik PE=4 SV=1
5.37	5.476	4.769	4.648	4.588	0.0624298	1.17	76.1	672	1	19	34.1	Q8K2C7	Protein OS-9 OS=Mus musculus GN=Os9 PE=1 SV=2
11.872	11.962	12.657	12.581	12.67	0.080365	-0.52	59.4	546	18	53	50.2	Q8R3F7	Achalasia, adrenocortical insufficiency, alacrimia OS=Mus musculus GN=Aaas PE=2 SV=1
7.214	7.369	6.46	6.502	6.544	0.143337	1.21	94.1	828	1	1	1.6	E9QL65	Conserved oligomeric Golgi complex subunit 3 OS=Mus musculus GN=Cog3 PE=1 SV=1
12.542	12.462	11.629	11.555	11.708	0.0473434	1.07	13	115	4	20	44.3	P62855	40S ribosomal protein S26 OS=Mus musculus GN=Rps26 PE=1 SV=3
6.789	7.066	5.832	5.819	5.895	0.185337	1.49	43.5	397	1	1	2	A2A9F4	Keratinocyte differentiation factor 1 OS=Mus musculus GN=Kdf1 PE=1 SV=1
13.762	13.69	13.462	13.481	13.46	0.191385	0.16	60.2	564	25	111	53.5	Q3UEB3	Poly(U)-binding-splicing factor PUF60 OS=Mus musculus GN=Puf60 PE=1 SV=2
8.058	8.064	7.136	7.212	7.334	0.0676493	1.3	86	789	3	3	4.4	Q91X43	SH3 domain-containing protein 19 OS=Mus musculus GN=Sh3d19 PE=1 SV=2
8.036	7.968	7.967	8.013	7.822	0.516245	0.54	172.4	1544	4	4	3.2	F8VQN6	Rho guanine nucleotide exchange factor 12 OS=Mus musculus GN=Arhgef12 PE=1 SV=1
7.854	8.086	11.54	11.358	10.237	0.0898625	-2.66	164.9	1544	7	12	7.3	Q0VGT2	Zinc finger protein GLI2 OS=Mus musculus GN=Gli2 PE=1 SV=2
12.438	12.456	11.386	11.208	11.434	0.0624298	1.31	40.5	367	15	25	49.3	P32233	Developmentally-regulated GTP-binding protein 1 OS=Mus musculus GN=Drg1 PE=1 SV=1
12.078	12.172	13.047	13.036	12.757	0.071251	-0.71	187.1	1709	33	38	21	A2A7B5	PR domain-containing 2, with ZNF domain OS=Mus musculus GN=Prdm2 PE=1 SV=1
7.118	7.116	5.733	5.227	5.544	0.0799506	2.03	59	521	3	3	10.7	Q61146	Occludin OS=Mus musculus GN=Ocln PE=1 SV=1
8.194	8.1	8.022	7.946	7.426	0.332043	0.83	114.3	1021	5	8	7.8	Q6P9R4	Rho guanine nucleotide exchange factor 18 OS=Mus musculus GN=Arhgef18 PE=1 SV=2
6.31	5.874	5.112	5.363	5.16	0.246748	1.27	59	525	2	2	6.7	Q8C2A2	tRNA-splicing endonuclease subunit Sen54 OS=Mus musculus GN=Tsen54 PE=2 SV=2
10.338	10.412	12.081	12.14	11.492	0.0964396	-1.21	52.7	480	13	29	43.3	Q8CFE3	REST corepressor 1 OS=Mus musculus GN=Rcor1 PE=1 SV=3
7.42	7.389	7.458	7.492	7.237	0.947356	0.48	42.8	391	2	2	5.9	Q9D818	Suppressor APC domain-containing protein 2 OS=Mus musculus GN=Sapcd2 PE=2 SV=1
8.1	8.13	7.632	7.844	6.994	0.259774	1.09	36.3	338	3	3	8.3	Q8C0D0	Probable tRNA pseudouridine synthase 1 OS=Mus musculus GN=Trub1 PE=1 SV=1
12.078	11.844	13.958	13.928	13.398	0.0628553	-1.72	119.6	1082	32	47	32.3	J3QPN0	MCG141317 OS=Mus musculus GN=Zfp518b PE=1 SV=1
13.498	13.628	14.564	14.756	14.456	0.0595651	-1.17	30.5	305	23	235	63	Q9CX86	Heterogeneous nuclear ribonucleoprotein A0 OS=Mus musculus GN=Hnrnpa0 PE=1 SV=1
5.262	5.498	6.435	6.536	6.147	0.0921382	-0.61	34.5	298	2	2	9.1	Q3UC65	Arginine/serine-rich protein 1 OS=Mus musculus GN=Rsrp1 PE=1 SV=1
9.59	9.636	8.032	8.006	8.41	0.0736024	1.94	42.1	381	4	7	13.9	Q9QZM4	Tumor necrosis factor receptor superfamily member 10B OS=Mus musculus GN=Tnfrsf10b PE=2 SV=3
11.594	11.368	12.474	12.493	12.23	0.105425	-0.68	26.6	226	12	24	47.3	A0A0R4J045	Ribosomal RNA-processing protein 36 homolog OS=Mus musculus GN=Rrp36 PE=1 SV=1
7.264	7.404	8.799	9.184	8.372	0.103185	-0.98	288.6	2561	4	12	3.7	E9PX29	Spectrin beta chain OS=Mus musculus GN=Sptbn4 PE=1 SV=1
12.204	12.18	10.164	9.948	10.504	0.0724832	2.26	108.8	978	21	27	27.8	A0A0J9YUR2	Cytospin-B OS=Mus musculus GN=Specc1 PE=1 SV=1
14.145	14.046	13.412	13.533	13.606	0.0693316	0.45	63.5	589	37	77	56.2	P46061	Ran GTPase-activating protein 1 OS=Mus musculus GN=Rangap1 PE=1 SV=2
9.288	9.174	8.812	8.77	8.738	0.153971	0.92	36.5	332	2	29	44	Q3THB4	L-lactate dehydrogenase OS=Mus musculus GN=Ldha PE=2 SV=1
9.184	9.266	10.102	10.268	10.018	0.0570223	-0.47	44.3	420	4	4	7.9	Q8R1G1	Threonine aspartase 1 OS=Mus musculus GN=Tasp1 PE=2 SV=1
6.692	6.798	5.998	6.126	6.096	0.08074	1.04	81.8	736	2	2	2.9	P48410	ATP-binding cassette sub-family D member 1 OS=Mus musculus GN=Abcd1 PE=1 SV=1
9.323	9.28	10.478	10.578	9.984	0.119008	-0.61	35.7	316	6	7	21.8	Q8C108	Putative uncharacterized protein OS=Mus musculus GN=Polr3f PE=2 SV=1
14.162	14.108	12.914	12.786	12.286	0.0954343	1.39	59.6	541	28	73	54.7	P80316	T-complex protein 1 subunit epsilon OS=Mus musculus GN=Cct5 PE=1 SV=1
8.006	8.168	6.859	6.8	7.073	0.0624298	1.63	96.8	861	3	4	5.8	E9QK41	Actin-binding LIM protein 1 OS=Mus musculus GN=Ablim1 PE=1 SV=1
6.208	6.242	8.306	8.56	7.556	0.110459	-1.52	59.6	525	2	3	8.6	Q0VBL1	Tigger transposable element-derived protein 2 OS=Mus musculus GN=Tigd2 PE=2 SV=1
5.81	5.833	5.044	5.262	4.229	0.204642	1.38	26.7	232	1	1	6	Q99P51	Ras association domain-containing protein 3 OS=Mus musculus GN=Rassf3 PE=2 SV=1
7.996	8.182	9.208	9.434	9.174	0.0707883	-0.72	47.3	415	6	24	41	Q9DC28	Casein kinase I isoform delta OS=Mus musculus GN=Csnk1d PE=1 SV=2
5.287	5.302	6.584	6.746	6.722	0.0473434	-0.98	28.5	249	3	3	20.5	Q8K1L2	Spindlin-4 OS=Mus musculus GN=Spin4 PE=2 SV=1
7.596	7.492	9.052	8.896	8.584	0.071251	-0.82	77.2	684	1	1	1	P54818	Galactocerebrosidase OS=Mus musculus GN=Galc PE=1 SV=2
6.06	5.73	7.136	7.512	7.264	0.108343	-1.01	25.1	218	1	1	3.2	Q8R0C0	DNA-directed RNA polymerase III subunit RPC7-like OS=Mus musculus GN=Polr3gl PE=2 SV=2
14.893	14.854	12.41	12.13	12.966	0.0850114	2.27	131.2	1167	49	90	42.4	Q9Z0U1	Tight junction protein ZO-2 OS=Mus musculus GN=Tjp2 PE=1 SV=2
10.734	10.598	10.202	10.033	9.978	0.0887983	1	79.9	697	11	12	20.9	O35250	Exocyst complex component 7 OS=Mus musculus GN=Exoc7 PE=1 SV=2
9.59	9.454	9.132	9.074	8.456	0.203772	1.12	16.7	144	4	4	20.8	O08969	Pleckstrin homology-like domain family A member 2 OS=Mus musculus GN=Phlda2 PE=1 SV=1
13.564	13.609	13.946	13.903	13.852	0.0624298	-0.43	100.9	887	55	116	71.5	Q3UNK6	Exosome component 10, isoform CRA_c OS=Mus musculus GN=Exosc10 PE=2 SV=1
5.278	4.89	4.548	4.585	4.191	0.240352	1.04	532.3	4859	1	1	0.2	E9PZP8	HECT and RLD domain-containing E3 ubiquitin protein ligase family member 1 OS=Mus musculus GN=Herc1 PE=1 SV=1
12.502	12.598	13.55	13.533	13.268	0.0647753	-0.86	148.9	1407	39	48	36.3	Q3TUF7	YEATS domain-containing protein 2 OS=Mus musculus GN=Yeats2 PE=1 SV=2
8.506	8.57	7.31	7.352	7.608	0.0628553	1.6	50.6	463	2	2	6.5	K3W4Q9	Golgi-associated PDZ and coiled-coil motif-containing protein OS=Mus musculus GN=Gopc PE=1 SV=1
7.008	6.826	6.556	6.441	5.895	0.191188	1.01	32.8	296	2	2	6.8	B9EHM1	Zinc finger CCCH-type, antiviral 1-like OS=Mus musculus GN=Zc3hav1l PE=2 SV=1
12.18	12.164	11.954	11.913	11.554	0.2191	0.56	102.6	887	24	37	34.2	B2RSC8	Neural cell expressed, developmentally down-regulated 4 OS=Mus musculus GN=Nedd4 PE=1 SV=1
10.9	10.712	10.502	10.488	9.93	0.222935	0.88	34.3	303	11	58	52.8	F6VW30	14-3-3 protein theta (Fragment) OS=Mus musculus GN=Ywhaq PE=1 SV=1
9.323	8.882	7.392	7.145	7.608	0.122066	2.19	62.7	545	3	3	6.2	Q3U0K8	Prolyl 3-hydroxylase OGFOD1 OS=Mus musculus GN=Ogfod1 PE=1 SV=1
12.517	12.428	11.396	11.308	10.495	0.133408	1.61	19.4	169	11	15	50.9	Q6PGB6	N-alpha-acetyltransferase 50 OS=Mus musculus GN=Naa50 PE=1 SV=1
5.748	5.858	4.769	4.513	4.624	0.0473434	1.59	54.1	488	2	2	6.1	E9PUE1	R3H and coiled-coil domain-containing protein 1 OS=Mus musculus GN=R3hcc1 PE=1 SV=2
9.692	9.91	10.904	11.12	10.546	0.0923233	-0.65	74.8	662	11	12	19.9	Q0VEE6	Zinc finger protein 800 OS=Mus musculus GN=Znf800 PE=1 SV=1
11.39	11.336	10.319	10.21	10.39	0.0462544	1.41	9.1	83	6	16	67.5	Q9CQR2	40S ribosomal protein S21 OS=Mus musculus GN=Rps21 PE=1 SV=1
8.666	8.786	8.508	8.822	8.126	0.487956	0.71	75.6	660	5	5	8.2	Q9Z2C9	Myotubularin-related protein 7 OS=Mus musculus GN=Mtmr7 PE=1 SV=2
7.606	7.54	7.154	6.998	6.974	0.0653921	0.98	36	330	5	6	19.7	P10518	Delta-aminolevulinic acid dehydratase OS=Mus musculus GN=Alad PE=1 SV=1
10.172	10.166	9.612	9.504	9.56	0.0585007	1.05	42	376	11	12	28.2	Q9QYI4	DnaJ homolog subfamily B member 12 OS=Mus musculus GN=Dnajb12 PE=1 SV=2
10.172	10.136	9.69	9.592	9.587	0.0473434	0.97	39.4	349	12	17	47.9	Q9Z0P5	Twinfilin-2 OS=Mus musculus GN=Twf2 PE=1 SV=1
10.436	10.468	11.172	11.192	10.872	0.111605	-0.24	55.6	485	9	9	14.6	Q99KZ6	Zinc finger protein 639 OS=Mus musculus GN=Znf639 PE=1 SV=1
13.293	13.204	14.162	14.282	13.934	0.0736024	-0.96	83.7	736	32	99	46.1	Q61164	Transcriptional repressor CTCF OS=Mus musculus GN=Ctcf PE=1 SV=2
10.111	10.251	9.998	10.08	9.422	0.36672	0.77	103.6	943	13	13	15	Q8K1A6	Coiled-coil and C2 domain-containing protein 1A OS=Mus musculus GN=Cc2d1a PE=1 SV=2
9.96	9.902	9.58	9.602	9.516	0.0707883	0.8	60.2	534	9	11	22.5	Q3UK27	NEDD8-activating enzyme E1 regulatory subunit OS=Mus musculus GN=Nae1 PE=1 SV=1
7.108	7.324	8.742	8.963	8.222	0.0904784	-0.98	27.2	244	2	2	11.1	O35739	Krueppel-like factor 9 OS=Mus musculus GN=Klf9 PE=2 SV=1
12.502	12.696	13.374	13.393	13.17	0.113737	-0.67	130.4	1178	34	48	26.8	Q99MU3	Double-stranded RNA-specific adenosine deaminase OS=Mus musculus GN=Adar PE=1 SV=2
9.678	9.672	11.094	11.12	10.516	0.112461	-0.83	49.1	436	6	20	24.8	Q3USK5	Putative uncharacterized protein OS=Mus musculus GN=Tead1 PE=1 SV=1
13.653	13.67	13.15	13.064	13.246	0.0820515	0.45	24.3	211	18	87	55	P47963	60S ribosomal protein L13 OS=Mus musculus GN=Rpl13 PE=1 SV=3
15.422	15.196	15.904	16.012	16.012	0.195559	-0.97	13.5	128	4	492	53.9	B2RVP5	Histone H2A OS=Mus musculus GN=H2afv PE=2 SV=1
9.014	8.94	8.464	8.422	8.485	0.0976502	1	66	591	6	6	9.5	Q8N7N5	DDB1- and CUL4-associated factor 8 OS=Mus musculus GN=Dcaf8 PE=1 SV=1
11.482	11.504	12.792	12.696	12.335	0.0943388	-0.9	147.6	1386	24	67	32.3	A0A0G2JFW6	Regulation of nuclear pre-mRNA domain-containing protein 2 (Fragment) OS=Mus musculus GN=Rprd2 PE=1 SV=1
11.926	11.946	11.81	11.773	11.386	0.306312	0.52	57.7	521	8	31	40.1	O35344	Importin subunit alpha-4 OS=Mus musculus GN=Kpna3 PE=1 SV=1
8.698	8.763	8.69	8.612	8.186	0.41021	0.71	90.7	841	5	6	7.3	E9QK48	Echinoderm microtubule-associated protein-like 2 OS=Mus musculus GN=Eml2 PE=1 SV=1
9.626	9.28	8.646	8.318	8.372	0.154509	1.48	22.5	199	2	14	22.1	Q9R1Q8	Transgelin-3 OS=Mus musculus GN=Tagln3 PE=1 SV=1
7.649	7.812	7.493	7.522	6.886	0.296207	0.89	97.3	863	2	2	2.5	Q9JMD1	Scm-like with four MBT domains protein 1 OS=Mus musculus GN=Sfmbt1 PE=1 SV=1
12.154	11.992	12.923	12.863	12.654	0.0865197	-0.61	53.4	469	14	35	31.1	Q9JI13	Something about silencing protein 10 OS=Mus musculus GN=Utp3 PE=1 SV=1
10.676	10.39	10.202	10.176	9.658	0.226219	0.94	64	555	8	12	15.7	Q9Z1K5	E3 ubiquitin-protein ligase ARIH1 OS=Mus musculus GN=Arih1 PE=1 SV=3
12.935	12.982	13.746	13.797	13.55	0.072513	-0.78	116.8	1074	41	94	41.7	O88532	Zinc finger RNA-binding protein OS=Mus musculus GN=Zfr PE=1 SV=2
7.096	7.026	9.422	9.46	8.516	0.105887	-1.63	22	193	2	3	8.3	Q3UES7	Putative uncharacterized protein OS=Mus musculus GN=Tcl1 PE=2 SV=1
9.471	9.53	11.057	10.97	10.438	0.103185	-0.91	46.2	419	8	13	21	Q3UMZ4	Putative uncharacterized protein OS=Mus musculus GN=Tinf2 PE=2 SV=1
10.714	10.775	10.033	10.044	10.088	0.0720883	1.08	173.8	1563	9	11	9.3	F8VPK0	Tetratricopeptide repeat domain 37 OS=Mus musculus GN=Ttc37 PE=1 SV=1
14.452	14.516	14.47	14.486	14.666	0.604694	-0.23	143	1295	59	181	47.3	Q6P5B0	RRP12-like protein OS=Mus musculus GN=Rrp12 PE=1 SV=1
8.612	8.882	10.268	10.75	9.962	0.085175	-1.13	50.4	466	4	17	14.8	Q62521	Zinc finger protein ZIC 3 OS=Mus musculus GN=Zic3 PE=1 SV=2
10.95	11.026	10.164	10	10.141	0.0473434	1.27	201.5	1818	14	14	11.3	A2A863	Integrin beta-4 OS=Mus musculus GN=Itgb4 PE=1 SV=1
9.124	8.954	8.68	8.594	8.006	0.20343	1.08	33.2	292	4	4	12.3	Q3TDF3	Putative uncharacterized protein OS=Mus musculus GN=Ttc1 PE=2 SV=1
13.106	13.278	12.73	12.792	12.786	0.233863	0.45	23.5	217	10	47	43.8	Q9CR57	60S ribosomal protein L14 OS=Mus musculus GN=Rpl14 PE=1 SV=3
9.14	9.014	8.888	8.752	8.594	0.155507	0.81	43.7	400	4	4	12	Q8BPK2	Putative uncharacterized protein OS=Mus musculus GN=Zcchc3 PE=1 SV=1
6.667	6.65	6.096	5.992	5.286	0.18771	1.26	24.2	225	2	3	10.7	Q9D7E3	Esterase OVCA2 OS=Mus musculus GN=Ovca2 PE=1 SV=1
9.39	9.442	8.76	8.822	7.942	0.197905	1.35	25.8	232	5	5	21.1	Q3TJC2	Platelet-activating factor acetylhydrolase, isoform 1b, alpha1 subunit, isoform CRA_a OS=Mus musculus GN=Pafah1b3 PE=1 SV=1
10.638	10.724	10.642	10.804	10.556	0.918357	0.4	22.7	193	5	7	31.1	Q8BTU1	Cilia- and flagella-associated protein 20 OS=Mus musculus GN=Cfap20 PE=1 SV=1
10.157	10.002	9.832	9.715	9.208	0.230576	0.94	35.1	319	6	7	20.1	Q3UZG4	Aminoacyl tRNA synthase complex-interacting multifunctional protein 1 OS=Mus musculus GN=Aimp1 PE=1 SV=1
7.056	7.389	6.672	6.771	6.068	0.192715	1.13	16.6	147	1	1	4.8	P61080	Ubiquitin-conjugating enzyme E2 D1 OS=Mus musculus GN=Ube2d1 PE=2 SV=1
6.198	6.058	5.783	5.628	5.386	0.122748	0.89	39.7	366	2	2	8.2	E9QMB7	N-alpha-acetyltransferase 30 OS=Mus musculus GN=Naa30 PE=1 SV=1
5.112	5.324	6.724	7.456	6.566	0.0976133	-1.29	85.6	752	1	1	0.9	E9QM16	Leucine-rich repeat-containing protein 49 OS=Mus musculus GN=Lrrc49 PE=1 SV=1
12.024	12.124	11.837	11.994	11.854	0.21238	0.41	13.3	117	8	32	43.6	Q9D1R9	60S ribosomal protein L34 OS=Mus musculus GN=Rpl34 PE=1 SV=2
5.835	5.888	5.384	5.302	5.204	0.0624298	0.96	18.8	165	1	1	4.8	Q9CPS6	Histidine triad nucleotide-binding protein 3 OS=Mus musculus GN=Hint3 PE=1 SV=1
9.072	8.882	8.646	8.628	8.56	0.267913	0.84	88.3	780	9	9	16.5	Q3TDD9	Protein phosphatase 1 regulatory subunit 21 OS=Mus musculus GN=Ppp1r21 PE=1 SV=2
11.864	12.024	12.849	12.846	12.565	0.0787167	-0.66	21.8	184	11	34	67.4	Q921Y2	U3 small nucleolar ribonucleoprotein protein IMP3 OS=Mus musculus GN=Imp3 PE=2 SV=1
11.864	11.83	12.474	12.46	12.511	0.0461479	-0.42	65.1	580	15	35	27.9	A0A0R4J098	Zinc finger protein 326 OS=Mus musculus GN=Zfp326 PE=1 SV=1
13.6	13.51	11.468	11.056	11.72	0.0712684	2.24	81.7	745	23	55	44.3	Q02257	Junction plakoglobin OS=Mus musculus GN=Jup PE=1 SV=3
8.272	8.086	7.689	7.47	6.912	0.16329	1.29	60.7	545	2	5	8.4	O88643	Serine/threonine-protein kinase PAK 1 OS=Mus musculus GN=Pak1 PE=1 SV=1
11.458	11.492	12.315	12.332	11.992	0.10474	-0.49	37.6	323	15	22	43	Q3U1T3	Breast cancer metastasis-suppressor 1-like protein OS=Mus musculus GN=Brms1l PE=2 SV=1
11.664	11.294	10.422	10	10.112	0.122507	1.66	18.5	165	7	23	56.4	Q9R0P5	Destrin OS=Mus musculus GN=Dstn PE=1 SV=3
13.008	12.994	13.572	13.498	13.384	0.087466	-0.52	219.7	1992	51	92	36.1	Q80TX5	MKIAA0572 protein (Fragment) OS=Mus musculus GN=Mcm3ap PE=2 SV=1
10.6	10.412	10.41	10.328	9.978	0.331788	0.68	135.5	1235	12	15	12.6	Q6ZQ73	Cullin-associated NEDD8-dissociated protein 2 OS=Mus musculus GN=Cand2 PE=1 SV=2
9.776	9.988	11.918	12.064	11.216	0.0872111	-1.51	53.3	487	9	11	23	Q3TV65	MPN domain-containing protein OS=Mus musculus GN=Mpnd PE=2 SV=2
10.97	11.137	11.752	11.844	11.516	0.0974259	-0.35	29.5	268	11	27	55.2	O88796	Ribonuclease P protein subunit p30 OS=Mus musculus GN=Rpp30 PE=1 SV=1
4.962	4.948	4.537	4.906	4.57	0.264139	0.68	49.8	442	1	1	5	Q99PL6	UBX domain-containing protein 6 OS=Mus musculus GN=Ubxn6 PE=1 SV=1
15.035	14.934	15.561	15.462	15.408	0.0853045	-0.8	143.1	1233	101	252	67.5	Q9CU62	Structural maintenance of chromosomes protein 1A OS=Mus musculus GN=Smc1a PE=1 SV=4
9.256	9.158	10.092	10.168	9.82	0.0799245	-0.37	84.3	753	8	24	27.6	Q03141	MAP/microtubule affinity-regulating kinase 3 OS=Mus musculus GN=Mark3 PE=1 SV=2
9.256	8.722	8.276	8.208	7.968	0.296207	1.31	102	924	3	3	5.1	A0A0R4J0V3	Phosphatidate phosphatase LPIN1 OS=Mus musculus GN=Lpin1 PE=1 SV=1
11.616	11.576	10.768	10.676	9.884	0.158197	1.49	50	456	15	17	41.9	P46664	Adenylosuccinate synthetase isozyme 2 OS=Mus musculus GN=Adss PE=1 SV=2
6.416	6.471	5.974	5.924	5.204	0.21076	1.11	38.3	356	2	2	8.1	Q3UE37	Ubiquitin-conjugating enzyme E2 Z OS=Mus musculus GN=Ube2z PE=1 SV=2
8.326	8.478	8.361	8.358	7.839	0.479629	0.69	41.9	390	4	6	17.4	P43136	Nuclear receptor subfamily 2 group F member 6 OS=Mus musculus GN=Nr2f6 PE=1 SV=2
8.634	8.613	9.798	9.856	9.267	0.124872	-0.55	21.8	218	3	7	21.6	Q8K0H5	Transcription initiation factor TFIID subunit 10 OS=Mus musculus GN=Taf10 PE=1 SV=1
9.38	9.352	9.184	9.154	9.014	0.130851	0.71	21.4	195	5	10	43.6	Q3TXV4	Putative uncharacterized protein OS=Mus musculus GN=Rab31 PE=1 SV=1
12.327	12.542	13.072	13.176	13.006	0.169164	-0.56	39.3	358	16	51	58.7	Q6PE01	U5 small nuclear ribonucleoprotein 40 kDa protein OS=Mus musculus GN=Snrnp40 PE=1 SV=1
7.992	8.022	7.304	7.314	7.403	0.0462544	1.14	19.1	160	3	3	18.8	Q8BW87	AP-1 complex subunit sigma-2 OS=Mus musculus GN=Ap1s2 PE=1 SV=1
11.99	11.899	10.75	10.738	10.966	0.0473434	1.42	91.6	825	15	17	16.1	Q3UKX8	Putative uncharacterized protein OS=Mus musculus GN=Ap1g1 PE=2 SV=1
7.678	7.882	7.192	7.428	7.306	0.175869	0.93	66.9	613	2	13	12.9	Q68FL4	Putative adenosylhomocysteinase 3 OS=Mus musculus GN=Ahcyl2 PE=1 SV=1
11.764	11.721	11.502	11.386	10.956	0.224672	0.75	110.7	977	19	21	23.1	Q69ZD1	MKIAA1699 protein (Fragment) OS=Mus musculus GN=Exoc4 PE=2 SV=1
12.088	12.093	12.973	13.006	12.696	0.0939833	-0.69	141.7	1314	25	34	19.9	Q80WC1	Ubinuclein-2 OS=Mus musculus GN=Ubn2 PE=1 SV=2
5.93	5.759	7.734	7.798	6.954	0.103185	-1.25	27.3	258	1	1	3.9	Q9QXV0	ProSAAS OS=Mus musculus GN=Pcsk1n PE=1 SV=2
11.583	11.752	11.45	11.602	11.078	0.33771	0.6	48.6	448	13	15	25.7	Q8K1J5	Protein SDE2 homolog OS=Mus musculus GN=Sde2 PE=1 SV=1
7.465	7.404	4.9	4.414	5.254	0.0789218	3.04	80.1	703	1	1	2.1	Q8CG71	Prolyl 3-hydroxylase 2 OS=Mus musculus GN=P3h2 PE=1 SV=1
12.773	12.904	13.268	13.251	13.162	0.165	-0.37	69.8	641	24	58	30.3	Q3U6Q1	Putative uncharacterized protein OS=Mus musculus GN=Wbp11 PE=2 SV=1
8.516	8.486	8.178	8.048	8.04	0.0741641	0.9	169	1491	6	7	6.1	Q5BLK4	Terminal uridylyltransferase 7 OS=Mus musculus GN=Zcchc6 PE=1 SV=3
12.358	12.278	11.712	11.572	11.026	0.149738	1.08	57.7	512	24	44	55.5	Q3UPA3	Rab GDP dissociation inhibitor (Fragment) OS=Mus musculus GN=Gdi2 PE=2 SV=1
7.996	7.978	7.702	7.861	7.734	0.140538	0.68	35.8	326	1	1	2.5	B9EKE7	Tmed8 protein OS=Mus musculus GN=Tmed8 PE=2 SV=1
11.037	11.164	10.7	10.982	10.734	0.184735	0.65	42.7	372	9	22	30.4	Q99J95	Cyclin-dependent kinase 9 OS=Mus musculus GN=Cdk9 PE=1 SV=1
11.005	10.94	9.214	8.932	9.47	0.071251	2.16	11.4	101	4	6	40.6	A0A0R4J0R1	Vesicle-associated membrane protein 8 OS=Mus musculus GN=Vamp8 PE=1 SV=1
9.172	9.114	8.768	8.752	8.722	0.103807	0.87	26.8	240	5	5	17.5	Q8C845	EF-hand domain-containing protein D2 OS=Mus musculus GN=Efhd2 PE=1 SV=1
11.434	11.358	10.544	10.478	10.61	0.0473434	1.21	29.5	261	10	15	40.2	Q9R1P0	Proteasome subunit alpha type-4 OS=Mus musculus GN=Psma4 PE=1 SV=1
11.126	11.188	12.315	12.358	11.91	0.0954977	-0.77	105	932	20	28	24.6	A2ASY1	TAF3 RNA polymerase II, TATA box binding protein (TBP)-associated factor OS=Mus musculus GN=Taf3 PE=2 SV=1
11.411	11.474	12.542	12.532	12.14	0.0939007	-0.73	120.9	1200	24	54	25.3	Q8K3Z9	Nuclear envelope pore membrane protein POM 121 OS=Mus musculus GN=Pom121 PE=1 SV=2
8.612	8.536	8.41	8.44	7.784	0.36511	0.85	157.1	1376	4	4	3.9	A0A1L1SV73	Ubiquitin carboxyl-terminal hydrolase 47 OS=Mus musculus GN=Usp47 PE=1 SV=1
9.482	9.31	9.262	9.248	8.73	0.346575	0.77	58.9	536	7	9	16.4	Q3U893	Putative uncharacterized protein OS=Mus musculus GN=Cpne1 PE=2 SV=1
11.583	11.45	10.65	10.648	10.75	0.103185	1.17	28.5	264	13	21	43.6	O55234	Proteasome subunit beta type-5 OS=Mus musculus GN=Psmb5 PE=1 SV=3
8.118	8.064	9.798	9.676	9.798	0.0349024	-1.2	113.6	1038	7	31	17.3	Q64518	Sarcoplasmic/endoplasmic reticulum calcium ATPase 3 OS=Mus musculus GN=Atp2a3 PE=1 SV=3
8.382	8.302	9.57	9.767	9.066	0.120955	-0.66	64.5	566	2	5	7.6	Q8R2Q3	Zinc finger protein 940 OS=Mus musculus GN=Zfp940 PE=2 SV=1
5.223	4.874	6.584	6.58	6.03	0.0973269	-0.96	184.2	1684	1	65	23.4	O88286	Protein Wiz OS=Mus musculus GN=Wiz PE=1 SV=2
13.614	13.835	14.105	14.066	14.402	0.176578	-0.59	36.2	317	20	153	61.5	Q91VE6	MKI67 FHA domain-interacting nucleolar phosphoprotein OS=Mus musculus GN=Nifk PE=1 SV=1
10.468	10.502	10.356	10.432	9.798	0.422014	0.7	58.8	526	11	14	23	G3UXW9	COP9 signalosome complex subunit 1 OS=Mus musculus GN=Gps1 PE=1 SV=1
11.694	11.618	11.351	11.3	10.75	0.227015	0.83	33.9	301	13	23	55.8	P10711	Transcription elongation factor A protein 1 OS=Mus musculus GN=Tcea1 PE=1 SV=2
12.122	12.124	13.072	13.162	13.48	0.0890662	-1	370.4	3329	47	52	17.3	P97929	Breast cancer type 2 susceptibility protein homolog OS=Mus musculus GN=Brca2 PE=1 SV=2
8.467	8.466	7.84	7.664	7.784	0.0695586	1.19	146.1	1321	6	7	7.5	Q58A65	C-Jun-amino-terminal kinase-interacting protein 4 OS=Mus musculus GN=Spag9 PE=1 SV=2
7.658	7.606	9.69	9.786	8.874	0.110709	-1.35	59.9	522	3	21	50.4	Q08BU3	OTTMUSG00000016588 protein OS=Mus musculus GN=Zfp970 PE=2 SV=1
8.264	8.276	7.346	6.86	7.085	0.0927501	1.63	16.2	151	1	6	29.8	Q3TKM9	Actin-related protein 2/3 complex subunit 5 OS=Mus musculus GN=Arpc5 PE=2 SV=1
9.424	9.245	11.273	11.331	11.674	0.0473434	-1.67	52.5	472	12	18	36.4	Q53ZY9	Adrenal hypoplasia congenita-like protein OS=Mus musculus GN=Nr0b1 PE=2 SV=1
13.418	13.466	13.6	13.64	13.777	0.133289	-0.31	90.8	806	50	118	61.3	Q9Z315	U4/U6.U5 tri-snRNP-associated protein 1 OS=Mus musculus GN=Sart1 PE=1 SV=1
6.88	6.786	7.846	7.852	7.434	0.0980798	-0.45	82.6	752	3	7	11.3	Q8CIP4	MAP/microtubule affinity-regulating kinase 4 OS=Mus musculus GN=Mark4 PE=1 SV=1
7.185	7.36	7.066	7.128	6.932	0.29818	0.67	39.4	370	2	2	6.8	Q8CG72	Poly(ADP-ribose) glycohydrolase ARH3 OS=Mus musculus GN=Adprhl2 PE=1 SV=1
14.6	14.636	15.002	14.928	14.856	0.0839279	-0.56	158.5	1423	57	201	44.8	Q6ZQ45	MKIAA0791 protein (Fragment) OS=Mus musculus GN=Nup155 PE=2 SV=1
9.338	9.964	8.698	8.8	8.638	0.331505	1.39	48.1	442	8	10	33.7	Q64337	Sequestosome-1 OS=Mus musculus GN=Sqstm1 PE=1 SV=1
14.81	14.788	15.326	15.226	15.134	0.0924709	-0.72	225.5	2007	101	176	54	Q6P5D8	Structural maintenance of chromosomes flexible hinge domain-containing protein 1 OS=Mus musculus GN=Smchd1 PE=1 SV=2
5.667	5.858	5.156	4.783	4.538	0.10802	1.34	143	1290	1	19	15.8	Q62417	Sorbin and SH3 domain-containing protein 1 OS=Mus musculus GN=Sorbs1 PE=1 SV=2
8.058	7.982	7.976	7.832	7.446	0.363969	0.74	36.9	342	3	3	9.9	Q99J09	Methylosome protein 50 OS=Mus musculus GN=Wdr77 PE=1 SV=1
10.165	10.103	9.47	9.58	8.673	0.201906	1.35	49.4	444	7	15	27	Q3U8P5	Putative uncharacterized protein OS=Mus musculus GN=Vps4b PE=2 SV=1
10.217	10.242	9.602	9.428	9.53	0.0624298	1.15	197.8	1804	13	14	8.9	D3YYU8	Obscurin-like protein 1 OS=Mus musculus GN=Obsl1 PE=1 SV=1
8.728	8.63	8.616	8.477	8.178	0.310872	0.72	94.4	832	6	7	10.3	Q3TJT1	Putative uncharacterized protein OS=Mus musculus GN=Vps53 PE=2 SV=1
10.835	10.946	12.378	12.544	11.926	0.0887983	-1.12	42.9	385	15	38	55.8	Q3UHX9	Putative methyltransferase C9orf114 homolog OS=Mus musculus GN=D2Wsu81e PE=1 SV=1
12.358	12.34	11.273	11.094	11.332	0.0628553	1.34	27.4	246	14	44	52.4	Q9QUM9	Proteasome subunit alpha type-6 OS=Mus musculus GN=Psma6 PE=1 SV=1
9.218	9.234	9.34	9.47	9.196	0.438555	0.34	76	676	9	11	16.3	Q8BH57	WD repeat-containing protein 48 OS=Mus musculus GN=Wdr48 PE=1 SV=1
4.78	5.162	6.186	6.51	5.994	0.120188	-0.88	82.3	730	2	136	59.9	M1VMF6	Metastasis-associated protein MTA1 isoform 9 OS=Mus musculus GN=Mta1 PE=2 SV=1
10.805	10.842	9.931	9.922	8.964	0.170257	1.62	29.8	262	8	13	40.5	O35621	Phosphomannomutase 1 OS=Mus musculus GN=Pmm1 PE=1 SV=1
10.538	10.662	11.564	11.709	11.188	0.103825	-0.54	25.2	235	12	21	69.8	Q9CRA8	Exosome complex component RRP46 OS=Mus musculus GN=Exosc5 PE=1 SV=1
6.789	6.582	4.9	4.207	4.694	0.0631995	2.48	97.1	867	1	1	1	G5E8G5	Prominin 1, isoform CRA_a OS=Mus musculus GN=Prom1 PE=1 SV=1
13.047	12.832	11.918	11.784	12.008	0.106704	1.16	139.3	1233	31	52	34.5	F8WHL2	Coatomer subunit alpha OS=Mus musculus GN=Copa PE=1 SV=1
10.302	10.226	9.904	9.616	9.47	0.129243	1.03	74.1	680	6	7	14.6	A2A5V4	SH3 domain-binding protein 1 OS=Mus musculus GN=Sh3bp1 PE=1 SV=1
9.118	9.504	8.475	8.318	8.444	0.239631	1.36	46.2	417	4	4	14.1	Q9QZB7	Actin-related protein 10 OS=Mus musculus GN=Actr10 PE=1 SV=2
12.258	12.133	11.482	11.367	10.702	0.147118	1.25	57.6	503	18	19	37	Q99L48	60S ribosomal export protein NMD3 OS=Mus musculus GN=Nmd3 PE=1 SV=1
7.512	7.704	7.493	7.456	6.954	0.359471	0.77	106.3	931	3	3	5.4	Q3UDU1	Signal transducer and activator of transcription OS=Mus musculus GN=Stat2 PE=2 SV=1
10.813	10.448	9.33	9.244	9.494	0.163314	1.71	84.8	749	11	12	14.7	Q8R1F1	Niban-like protein 1 OS=Mus musculus GN=Fam129b PE=1 SV=2
8.991	8.93	8.34	8.432	7.54	0.208297	1.33	13.7	120	3	3	20.8	Q9CR46	Spindle and kinetochore-associated protein 2 OS=Mus musculus GN=Ska2 PE=1 SV=1
7.448	7.424	10.242	10.536	9.22	0.110063	-2.12	99	921	3	3	3.4	B2RWW3	Zfp839 protein OS=Mus musculus GN=Zfp839 PE=2 SV=1
11.016	10.824	10.4	10.438	9.676	0.194463	1.13	40.9	372	13	18	45.2	Q3UVN5	Putative uncharacterized protein OS=Mus musculus GN=Nsfl1c PE=2 SV=1
7.968	7.874	7.322	7.128	7.212	0.0614632	1.16	72.6	629	2	11	14.5	Q7TQK5	Coiled-coil domain-containing protein 93 OS=Mus musculus GN=Ccdc93 PE=1 SV=1
8.326	8.516	7.904	8.218	7.334	0.261359	1.09	51.2	456	3	3	7.9	Q9QZR0	E3 ubiquitin-protein ligase RNF25 OS=Mus musculus GN=Rnf25 PE=1 SV=2
15.226	15.259	13.359	13.12	13.852	0.0924709	1.62	141.7	1268	58	119	52.8	Q3V1M8	Putative uncharacterized protein OS=Mus musculus GN=Hdlbp PE=2 SV=1
9.942	10.194	8.857	8.594	8.94	0.0865565	1.71	77	686	7	8	11.2	P21981	Protein-glutamine gamma-glutamyltransferase 2 OS=Mus musculus GN=Tgm2 PE=1 SV=4
10.724	10.752	12.149	12.19	11.62	0.105887	-0.95	47.8	445	17	29	55.1	E9Q6W4	Zinc finger protein 296 OS=Mus musculus GN=Znf296 PE=1 SV=1
8.064	8.14	7.184	6.746	7.008	0.080365	1.58	22.1	196	4	4	21.4	Q542N5	Bcl-2-like protein 11 OS=Mus musculus GN=Bcl2l11 PE=2 SV=1
7.224	7.442	7.212	7.386	6.788	0.529054	0.65	16.3	151	1	48	41.7	Q3UJS5	Putative uncharacterized protein OS=Mus musculus GN=Rps14 PE=2 SV=1
7.526	7.492	7.11	7.128	7.11	0.0932945	0.84	78.5	714	2	3	3.4	Q9ESJ4	NCK-interacting protein with SH3 domain OS=Mus musculus GN=Nckipsd PE=1 SV=2
5.558	5.748	5.36	5.392	5.16	0.207974	0.75	61.5	552	2	3	7.1	Q9WV34	MAGUK p55 subfamily member 2 OS=Mus musculus GN=Mpp2 PE=1 SV=1
8.4	8.348	8.24	8.374	7.672	0.461084	0.76	50.5	458	3	3	6.6	Q3U3H5	Putative uncharacterized protein OS=Mus musculus GN=Galk2 PE=1 SV=1
12.088	12.064	12.584	12.544	12.558	0.0385407	-0.32	46.9	420	21	44	44.3	Q8BHS3	Pre-mRNA-splicing factor RBM22 OS=Mus musculus GN=Rbm22 PE=1 SV=1
11.526	11.582	10.97	10.824	10.892	0.0473434	1	150.5	1360	20	24	22.6	Q3UJD6	Ubiquitin carboxyl-terminal hydrolase 19 OS=Mus musculus GN=Usp19 PE=1 SV=1
10.032	9.964	10.782	10.89	10.662	0.0585007	-0.38	46.8	421	12	18	28.7	Q8VEK6	Inhibitor of growth protein 3 OS=Mus musculus GN=Ing3 PE=1 SV=2
9.76	9.42	9.197	9.045	8.714	0.21235	1.07	94.1	810	9	9	14.8	A6H5Z3	Exocyst complex component 6B OS=Mus musculus GN=Exoc6b PE=1 SV=1
10.45	10.468	9.434	9.46	9.648	0.0660569	1.38	55.9	508	6	9	16.1	Q8K2D3	Enhancer of mRNA-decapping protein 3 OS=Mus musculus GN=Edc3 PE=1 SV=1
13.224	13.074	12.322	12.3	11.753	0.106704	1.08	76.7	693	33	49	52.5	Q3THK7	GMP synthase [glutamine-hydrolyzing] OS=Mus musculus GN=Gmps PE=1 SV=2
8.278	8.286	8.222	8.031	7.758	0.306312	0.76	99.1	908	6	6	8.5	Q80YR4	E3 ubiquitin-protein ligase ZNF598 OS=Mus musculus GN=Znf598 PE=1 SV=1
8.991	8.912	8.138	8.031	8.222	0.0500386	1.28	61	548	4	5	12	P59108	Copine-2 OS=Mus musculus GN=Cpne2 PE=1 SV=1
14.717	14.788	15.241	15.33	15.196	0.0624298	-0.8	34.3	327	24	247	55.7	P35550	rRNA 2'-O-methyltransferase fibrillarin OS=Mus musculus GN=Fbl PE=1 SV=2
4.901	4.984	4.448	4.297	4.205	0.0684641	1.04	35.5	318	1	1	4.4	P97865	Peroxisomal targeting signal 2 receptor OS=Mus musculus GN=Pex7 PE=1 SV=1
9.912	10.094	9.856	10.21	9.648	0.734077	0.53	165.9	1481	7	7	4.8	F8VPZ5	Excision repair cross-complementing rodent repair deficiency, complementation group 6 OS=Mus musculus GN=Ercc6 PE=1 SV=1
10.111	10.242	7.702	7.428	8.308	0.0811755	2.81	49.8	428	3	3	8.4	Q5D0D8	Gcnt1 protein OS=Mus musculus GN=Gcnt1 PE=2 SV=1
12.832	12.616	12.034	11.825	11.946	0.134898	0.93	310.7	2846	43	57	17.3	Q3TLH4	Protein PRRC2C OS=Mus musculus GN=Prrc2c PE=1 SV=3
12.101	12.15	13.231	13.036	12.868	0.0838456	-0.81	48.1	421	18	42	43.7	Q7TSK8	Telomeric repeat binding factor 1 OS=Mus musculus GN=Terf1 PE=2 SV=1
11.256	11.178	11	10.982	10.424	0.284116	0.75	117.9	1053	17	19	20.8	Q8C7R4	Ubiquitin-like modifier-activating enzyme 6 OS=Mus musculus GN=Uba6 PE=1 SV=1
10.388	10.37	9.245	9.184	9.434	0.0653509	1.52	107.5	962	8	9	10	Q921I6	SH3 domain-binding protein 4 OS=Mus musculus GN=Sh3bp4 PE=1 SV=1
9.53	9.46	10.22	10.418	10.1	0.0809252	-0.32	23.1	212	5	9	33	D3YY09	Dr1-associated corepressor OS=Mus musculus GN=Drap1 PE=1 SV=1
8.604	8.594	8.168	8.218	8.208	0.0462544	0.88	62	563	6	7	13.9	Q9DBL7	Bifunctional coenzyme A synthase OS=Mus musculus GN=Coasy PE=1 SV=2
10.092	10.184	11.336	11.358	10.824	0.107894	-0.65	13.1	114	5	9	47.4	A2AC07	Centromere protein X OS=Mus musculus GN=Cenpx PE=1 SV=1
8.14	8.264	7.556	7.504	6.653	0.186786	1.43	52.8	481	2	13	14.6	Q8VCA7	Tead3 protein (Fragment) OS=Mus musculus GN=Tead3 PE=2 SV=1
6.25	6.156	4.883	4.104	4.145	0.0974259	2.19	57.8	506	2	9	21.9	A0A1B0GRH6	Uncharacterized protein OS=Mus musculus GN=Zscan4-ps3 PE=4 SV=1
10.365	10.824	10.026	10.276	9.612	0.28426	1.03	19.8	174	9	13	50.6	Q9D1M4	Eukaryotic translation elongation factor 1 epsilon-1 OS=Mus musculus GN=Eef1e1 PE=1 SV=1
14.002	14.127	13.268	13.338	13.498	0.0713808	0.59	22.1	194	14	73	65.5	Q4FZE6	Putative uncharacterized protein OS=Mus musculus GN=Rps7 PE=2 SV=1
7.912	8.294	7.702	7.904	7.284	0.317499	0.94	46.3	406	1	26	51.7	Q3TIJ1	Putative uncharacterized protein OS=Mus musculus GN=Cops4 PE=2 SV=1
9.658	9.74	11.412	11.542	10.734	0.110173	-1.14	30.5	271	9	12	36.9	Q8R1J3	Zinc finger CCHC domain-containing protein 9 OS=Mus musculus GN=Zcchc9 PE=2 SV=2
11.114	10.914	10.524	10.456	9.788	0.179678	1.13	22.4	196	9	12	37.8	P61759	Prefoldin subunit 3 OS=Mus musculus GN=Vbp1 PE=1 SV=2
15.035	14.928	12.755	12.42	13.262	0.0838674	2.03	233.3	2013	95	188	51.7	Q3UH59	Myosin-10 OS=Mus musculus GN=Myh10 PE=1 SV=1
10.057	10.31	9.85	10	9.267	0.294437	0.9	85.2	770	9	10	15.1	Q68FF6	ARF GTPase-activating protein GIT1 OS=Mus musculus GN=Git1 PE=1 SV=1
11.368	11.309	10.761	10.714	10.76	0.0806986	0.93	160.8	1413	17	17	12.5	A0A0R4J0S7	Uveal autoantigen with coiled-coil domains and ankyrin repeats OS=Mus musculus GN=Uaca PE=1 SV=1
8.698	8.594	8.432	8.176	7.81	0.214817	0.99	11.9	104	3	5	47.1	A2AVR9	Dynein light chain roadblock-type 1 OS=Mus musculus GN=Dynlrb1 PE=1 SV=1
10.144	10.4	9.816	9.658	9.628	0.210969	1.02	28.2	245	4	6	19.2	Q8BMB3	Eukaryotic translation initiation factor 4E type 2 OS=Mus musculus GN=Eif4e2 PE=1 SV=1
12.531	12.288	11.424	11.18	11.386	0.10965	1.3	138.4	1249	21	24	19.3	Q3TW28	Putative uncharacterized protein OS=Mus musculus GN=Tpp2 PE=2 SV=1
9.73	9.648	8.786	8.698	8.902	0.0480406	1.35	85.6	749	6	6	10.5	Q91WR3	Activating signal cointegrator 1 complex subunit 2 OS=Mus musculus GN=Ascc2 PE=1 SV=1
6.138	5.858	5.832	5.831	5.31	0.361812	0.71	30.6	279	2	2	12.9	Q6P5C5	Single-strand selective monofunctional uracil DNA glycosylase OS=Mus musculus GN=Smug1 PE=1 SV=1
5.902	5.748	5.552	5.42	5.188	0.144956	0.82	41.8	381	2	2	6.8	Q80UY2	E3 ubiquitin-protein ligase KCMF1 OS=Mus musculus GN=Kcmf1 PE=1 SV=1
8.372	8.558	7.894	7.822	7.88	0.197188	1.08	13.7	117	3	3	27.4	P60521	Gamma-aminobutyric acid receptor-associated protein-like 2 OS=Mus musculus GN=Gabarapl2 PE=1 SV=1
11.474	11.336	10.75	11.056	10.226	0.20059	1.06	153.8	1391	12	13	11.9	B2RRI2	Protein strawberry notch homolog 1 OS=Mus musculus GN=Sbno1 PE=1 SV=1
16.696	16.592	14.177	13.711	14.87	0.099926	2.33	277.7	2602	120	498	64.9	Q80X90	Filamin-B OS=Mus musculus GN=Flnb PE=1 SV=3
7.334	7.274	7.237	7.1	6.886	0.273219	0.68	63	555	1	1	1.4	Q8VEG6	CCR4-NOT transcription complex subunit 6-like OS=Mus musculus GN=Cnot6l PE=1 SV=2
8.756	8.892	9.062	9.192	8.8	0.38262	0.28	55.9	491	6	6	16.3	Q9WV86	Katanin p60 ATPase-containing subunit A1 OS=Mus musculus GN=Katna1 PE=1 SV=1
12.4	12.449	11.819	11.796	11.172	0.163896	1	52.4	450	13	24	32	Q3V3N6	Putative uncharacterized protein OS=Mus musculus GN=Cops2 PE=2 SV=1
9.96	9.612	8.838	8.454	8.65	0.136093	1.59	22.3	198	3	8	26.8	Q3TXJ4	Putative uncharacterized protein OS=Mus musculus GN=Sar1a PE=2 SV=1
11.16	11.072	10.618	10.568	10.574	0.124772	0.89	43.8	378	11	15	24.6	Q8K4X7	1-acyl-sn-glycerol-3-phosphate acyltransferase delta OS=Mus musculus GN=Agpat4 PE=1 SV=1
8.558	8.422	7.382	7.136	7.492	0.0614632	1.63	49.6	434	2	17	22.6	Q9R1T4	Septin-6 OS=Mus musculus GN=Sept6 PE=1 SV=4
8.796	8.892	7.894	7.917	8.118	0.0570223	1.34	9.3	83	1	3	12	P48771	Cytochrome c oxidase subunit 7A2, mitochondrial OS=Mus musculus GN=Cox7a2 PE=1 SV=2
4.538	4.418	4.51	4.614	3.979	0.734184	0.52	55.7	481	1	3	6.2	Q3TY95	MCG22777, isoform CRA_a OS=Mus musculus GN=Akt2 PE=1 SV=1
10.813	10.583	10.068	9.884	9.942	0.161481	1.14	36.5	334	9	13	30.8	P14152	Malate dehydrogenase, cytoplasmic OS=Mus musculus GN=Mdh1 PE=1 SV=3
12.717	12.966	13.517	13.615	13.412	0.181126	-0.68	80	687	38	111	55.5	Q3UFZ4	Putative uncharacterized protein OS=Mus musculus GN=Nol10 PE=2 SV=1
9.856	9.832	8.985	8.996	8.022	0.176578	1.63	27.8	243	6	6	12.3	Q9CQK7	RWD domain-containing protein 1 OS=Mus musculus GN=Rwdd1 PE=1 SV=1
11.526	11.424	12.293	12.312	11.986	0.0872111	-0.47	127.6	1133	18	18	15.2	P59470	DNA-directed RNA polymerase III subunit RPC2 OS=Mus musculus GN=Polr3b PE=1 SV=2
3.83	3.908	3.686	3.953	3.018	0.504682	0.62	81.2	715	1	1	1.7	A8Y5H7	SEC14-like protein 1 OS=Mus musculus GN=Sec14l1 PE=1 SV=1
12.462	12.396	13.522	13.629	13.229	0.0822058	-0.99	71.5	648	25	53	56	Q8BUI3	Leucine-rich repeat and WD repeat-containing protein 1 OS=Mus musculus GN=LRWD1 PE=2 SV=1
13.762	13.772	14.404	14.424	14.254	0.0770695	-0.74	237.3	2101	85	148	48	Q8K284	General transcription factor 3C polypeptide 1 OS=Mus musculus GN=Gtf3c1 PE=1 SV=2
9.706	9.591	9.592	9.616	9.03	0.477729	0.69	25.7	227	6	8	31.7	A0A0R4J093	UMP-CMP kinase OS=Mus musculus GN=Cmpk1 PE=1 SV=1
7.596	7.686	8.584	8.846	8.23	0.122174	-0.45	9.3	80	1	1	8.8	Q8BTE5	Protein CEBPZOS OS=Mus musculus GN=Cebpzos PE=3 SV=2
3.111	3.48	1.831	1.609	2.065	0.109408	1.79	29.4	280	1	1	5	Q3U5F4	YrdC domain-containing protein, mitochondrial OS=Mus musculus GN=Yrdc PE=1 SV=1
10.057	9.672	9.48	9.47	8.964	0.265596	0.99	86.5	777	9	10	13.3	G3X8R5	Glutamine-rich protein 1 OS=Mus musculus GN=Qrich1 PE=1 SV=1
6.208	6.454	5.6	5.831	5.682	0.176578	0.98	45.9	406	1	1	1.7	Q4G5Y1	Kelch domain-containing protein 2 OS=Mus musculus GN=Klhdc2 PE=2 SV=3
10.388	10.683	9.262	9.074	9.392	0.110235	1.71	66.1	594	10	12	18.9	Q99KG5	Lipolysis-stimulated lipoprotein receptor OS=Mus musculus GN=Lsr PE=1 SV=1
12.131	12.037	12.792	12.73	12.539	0.0741641	-0.45	99	881	23	40	30.3	G5E8S0	PHD finger protein 14 OS=Mus musculus GN=Phf14 PE=1 SV=1
9.983	9.832	11.642	11.634	10.944	0.0973269	-1.13	125.3	1127	9	12	8.9	Q8BMQ3	Zinc finger protein basonuclin-2 OS=Mus musculus GN=Bnc2 PE=1 SV=3
7.921	7.848	7.723	7.792	7.11	0.390102	0.8	52.1	465	1	5	9.7	P70340	Mothers against decapentaplegic homolog 1 OS=Mus musculus GN=Smad1 PE=1 SV=2
10.95	10.93	11.918	12.029	11.53	0.118038	-0.58	104.5	930	19	22	25.2	P51612	DNA repair protein complementing XP-C cells homolog OS=Mus musculus GN=Xpc PE=1 SV=2
7.096	6.582	5.862	6.184	5.902	0.275858	1.23	31.7	292	1	1	2.7	P47878	Insulin-like growth factor-binding protein 3 OS=Mus musculus GN=Igfbp3 PE=2 SV=2
10.993	10.958	10.68	10.626	9.996	0.257547	0.91	64.6	593	13	18	31.5	Q8BTW9	Serine/threonine-protein kinase PAK 4 OS=Mus musculus GN=Pak4 PE=1 SV=1
12.884	12.364	11.458	11.154	10.536	0.121574	1.76	16.8	154	10	65	66.9	P63242	Eukaryotic translation initiation factor 5A-1 OS=Mus musculus GN=Eif5a PE=1 SV=2
8.178	7.71	6.688	6.67	6.872	0.219451	1.65	11	98	3	3	29.6	Q62426	Cystatin-B OS=Mus musculus GN=Cstb PE=1 SV=1
8.767	8.57	10.362	10.448	9.69	0.0958513	-1.04	183.2	1619	2	260	59.8	Q3UHZ3	DNA (cytosine-5)-methyltransferase OS=Mus musculus GN=Dnmt1 PE=2 SV=1
7.512	7.769	7.514	7.758	7.361	0.722442	0.56	31.2	288	2	4	16	P97801	Survival motor neuron protein OS=Mus musculus GN=Smn1 PE=1 SV=1
8.108	8.206	7.913	8.022	7.264	0.346647	0.9	40.1	366	3	4	12	Q3UGP9	Leucine-rich repeat-containing protein 58 OS=Mus musculus GN=Lrrc58 PE=2 SV=1
11.074	11.094	11.712	11.836	11.694	0.0624298	-0.35	49.8	474	11	22	24.9	Q91V81	RNA-binding protein 42 OS=Mus musculus GN=Rbm42 PE=1 SV=1
8.717	8.804	8.636	8.628	8.536	0.208749	0.64	110.7	970	3	3	3.8	E9PWW6	Zinc finger CCCH type-containing 7 A OS=Mus musculus GN=Zc3h7a PE=1 SV=1
9.38	8.848	8.286	8.022	7.466	0.165599	1.66	26.2	226	3	3	19.9	Q9CQ79	Thioredoxin domain-containing protein 9 OS=Mus musculus GN=Txndc9 PE=1 SV=1
9.46	9.538	11.04	11.234	10.448	0.112461	-1	190.4	1781	13	16	9.7	A2AQH4	BCL-6 corepressor-like protein 1 OS=Mus musculus GN=Bcorl1 PE=2 SV=1
6.912	6.86	6.792	6.872	6.22	0.470847	0.65	118.2	1042	1	1	1.4	Q3UGP2	Putative uncharacterized protein OS=Mus musculus GN=Fbxo18 PE=2 SV=1
5.398	5.57	7.001	7.284	6.365	0.117823	-1.01	29	258	2	44	60.5	F6RMJ1	SUN domain-containing protein 1 (Fragment) OS=Mus musculus GN=Sun1 PE=1 SV=1
9.912	9.55	9.288	9.47	8.8	0.269105	0.99	32.5	299	1	2	2.3	Q91WK7	Ankyrin repeat domain-containing protein 54 OS=Mus musculus GN=Ankrd54 PE=1 SV=1
11.424	11.358	10.39	10.168	10.412	0.0570223	1.43	243	2230	19	23	12.3	F8WHT3	Protein PRRC2B OS=Mus musculus GN=Prrc2b PE=1 SV=1
8.796	8.804	8.612	8.752	8.612	0.208749	0.62	66.4	614	7	9	15.6	Q9QYY8	Spastin OS=Mus musculus GN=Spast PE=1 SV=3
10.864	10.904	12.358	12.493	11.866	0.101854	-1.09	36.8	328	13	17	47.6	Q99LB0	Deoxynucleotidyltransferase terminal-interacting protein 1 OS=Mus musculus GN=Dnttip1 PE=1 SV=1
11.72	11.664	12.633	12.634	12.286	0.0954977	-0.61	27.8	240	11	22	33.3	Q9D8Y8	Inhibitor of growth protein 5 OS=Mus musculus GN=Ing5 PE=1 SV=1
10.286	10.342	11.351	11.319	10.892	0.112122	-0.49	91.9	913	9	14	9.3	Q5PRE5	Proline and serine-rich protein 1 OS=Mus musculus GN=Proser1 PE=1 SV=1
6.127	6.023	4.866	4.968	5.093	0.0473434	1.45	86.2	773	1	1	1.3	Q9D486	C-Maf-inducing protein OS=Mus musculus GN=Cmip PE=1 SV=3
12.005	11.962	12.957	12.996	12.632	0.0935903	-0.75	116.8	1023	28	35	32.1	Q6PAR7	Phf20 protein OS=Mus musculus GN=Phf20 PE=2 SV=1
8.653	8.536	9.904	10.123	10.06	0.0462544	-0.97	38.8	355	3	21	12.1	Q8BLM0	Krueppel-like factor 8 OS=Mus musculus GN=Klf8 PE=2 SV=1
8.036	8.244	8.072	8.19	7.594	0.564447	0.68	293.9	2618	6	6	3	E9PV45	Ubiquitin carboxyl-terminal hydrolase 24 OS=Mus musculus GN=Usp24 PE=1 SV=1
10.662	10.881	9.822	9.902	10.018	0.134653	1.26	53.6	477	7	9	14.5	Q8C440	Putative uncharacterized protein OS=Mus musculus GN=Tmcc3 PE=2 SV=1
12.693	12.712	13.334	13.276	13.096	0.0976502	-0.5	599.9	5588	63	77	14.9	A0A0A0MQ73	Histone-lysine N-methyltransferase OS=Mus musculus GN=Kmt2d PE=1 SV=1
8.938	8.994	8.584	8.496	8.54	0.0624298	0.9	32.5	283	6	7	26.1	G3XA48	Isopentenyl-diphosphate Delta-isomerase 1 OS=Mus musculus GN=Idi1 PE=1 SV=1
7.804	7.606	7.237	6.846	6.688	0.117721	1.23	44.1	403	4	4	14.1	Q9JMA2	Queuine tRNA-ribosyltransferase catalytic subunit 1 OS=Mus musculus GN=Qtrt1 PE=1 SV=2
7.866	7.606	6.89	6.688	6.872	0.146828	1.36	25.1	225	2	2	9.8	Q99LS3	Phosphoserine phosphatase OS=Mus musculus GN=Psph PE=1 SV=1
9.452	9.258	10.319	10.568	10.286	0.0782445	-0.61	32.3	274	2	7	15.3	Q91VL6	Zinc finger protein 825 OS=Mus musculus GN=Zfp825 PE=1 SV=1
9.59	9.75	10.989	11.12	10.448	0.103807	-0.77	73.8	676	5	5	7.7	G3X8S2	BRF1 homolog, subunit of RNA polymerase III transcription initiation factor IIIB (S. cerevisiae) OS=Mus musculus GN=Brf1 PE=1 SV=1
7.755	7.769	7.336	7.404	6.532	0.265906	1.12	43.6	395	2	2	4.1	Q9EPK5	WW domain-containing transcription regulator protein 1 OS=Mus musculus GN=Wwtr1 PE=1 SV=2
12.154	12.263	11.72	11.527	11.582	0.0726757	0.81	114.9	1029	29	37	32.8	Q9DBR7	Protein phosphatase 1 regulatory subunit 12A OS=Mus musculus GN=Ppp1r12a PE=1 SV=2
13.802	13.69	14.312	14.14	14.597	0.126505	-0.73	194	1717	74	129	50.6	O35134	DNA-directed RNA polymerase I subunit RPA1 OS=Mus musculus GN=Polr1a PE=1 SV=2
9.036	8.872	10.852	10.578	10.79	0.0473434	-1.36	57	502	6	10	20.1	Q9ERA0	Alpha-globin transcription factor CP2 OS=Mus musculus GN=Tfcp2 PE=1 SV=1
5.001	4.694	6.46	6.253	6.178	0.114729	-1.07	76.8	692	1	1	1.6	Q14B70	Highly divergent homeobox OS=Mus musculus GN=Hdx PE=2 SV=1
9.536	9.648	9.374	9.676	8.922	0.479281	0.72	95.9	865	4	5	6.9	Q8C0P0	Serine/threonine-protein kinase greatwall OS=Mus musculus GN=Mastl PE=2 SV=2
9.233	9.516	8.846	9.016	8.902	0.291511	0.92	37.3	332	4	4	13.6	E9PY43	Glutamate-rich 1 OS=Mus musculus GN=Erich1 PE=1 SV=1
6	6.104	5.332	5.302	4.356	0.188855	1.42	23.9	210	1	1	7.1	B1AV75	RIKEN cDNA 2610301B20 gene OS=Mus musculus GN=2610301B20Rik PE=1 SV=1
11.796	11.626	12.657	12.82	13.057	0.0653509	-0.94	26.9	255	5	115	41.6	O08583	THO complex subunit 4 OS=Mus musculus GN=Alyref PE=1 SV=3
12.611	12.616	11.784	11.654	11.888	0.0726757	1.02	72.2	660	21	52	39.1	Q6PHQ9	Polyadenylate-binding protein OS=Mus musculus GN=Pabpc4 PE=1 SV=1
9.53	9.56	11.358	11.502	10.64	0.114729	-1.23	89.2	753	8	60	42.6	B8JJZ4	Zinc finger protein 80 OS=Mus musculus GN=Zfp808 PE=4 SV=1
8.194	8.39	7.546	7.562	7.686	0.1539	1.17	46.1	409	4	4	11	Q3UKS3	Putative uncharacterized protein OS=Mus musculus GN=Sigirr PE=2 SV=1
8.467	8.494	9.798	10.101	9.276	0.131355	-0.77	110.3	959	7	9	8.1	Q66X05	NACHT, LRR and PYD domains-containing protein 4F OS=Mus musculus GN=Nlrp4f PE=2 SV=1
13.148	13.324	13.928	13.958	13.77	0.120955	-0.71	47.6	432	28	73	67.4	Q6PAQ4	RNA exonuclease 4 OS=Mus musculus GN=Rexo4 PE=2 SV=2
7.382	7.265	6.846	6.746	6.788	0.124772	0.96	211.3	1906	3	3	1.7	A6H8H2	DENN domain-containing protein 4C OS=Mus musculus GN=Dennd4c PE=1 SV=1
11.961	12.196	12.966	12.982	12.71	0.118911	-0.69	60.5	520	25	41	46.2	Q8R2T8	General transcription factor 3C polypeptide 5 OS=Mus musculus GN=Gtf3c5 PE=2 SV=2
9.542	8.872	8.372	8.308	7.918	0.294296	1.48	30.1	266	5	9	19.9	B9EJS2	Uncharacterized protein OS=Mus musculus GN=Gm4340 PE=2 SV=1
13.192	13.204	14.027	14.041	13.777	0.0900517	-0.81	87.5	802	43	89	63	A0A140T8S5	Chromosome alignment-maintaining phosphoprotein 1 OS=Mus musculus GN=Champ1 PE=1 SV=2
8.902	9.658	7.294	7.08	7.608	0.198137	2.4	53.8	485	2	2	3.3	Q8K2P7	Sodium-coupled neutral amino acid transporter 1 OS=Mus musculus GN=Slc38a1 PE=1 SV=1
8.128	8.466	10.033	9.922	10.004	0.15994	-1.23	104	919	3	4	3.7	B1AS29	Glutamate receptor ionotropic, kainate 3 OS=Mus musculus GN=Grik3 PE=1 SV=1
7.264	7.465	8.828	9.162	8.348	0.0980798	-0.95	39.9	349	2	14	37.2	A2ARR8	Uncharacterized protein OS=Mus musculus GN=Gm14409 PE=4 SV=1
11.54	11.216	10.896	10.738	10.25	0.168805	1.1	30	268	11	15	49.6	Q3U4H0	Microtubule-associated protein, RP/EB family, member 1 OS=Mus musculus GN=Mapre1 PE=1 SV=1
11.272	11.376	12.438	12.519	12.032	0.0937804	-0.78	48.9	432	19	24	44.2	Q8R0L9	Transcriptional adapter 3 OS=Mus musculus GN=Tada3 PE=1 SV=1
12.327	12.05	10.502	9.902	10.468	0.0649274	2.18	33.1	305	13	30	57.7	Q08093	Calponin-2 OS=Mus musculus GN=Cnn2 PE=1 SV=1
9.036	9.208	10.242	10.66	10.37	0.0624298	-0.87	85.4	763	7	7	8.9	Q61214	Dual specificity tyrosine-phosphorylation-regulated kinase 1A OS=Mus musculus GN=Dyrk1a PE=1 SV=1
10.648	10.528	10.468	10.468	9.884	0.381057	0.73	57.9	524	11	17	36.6	Q8CIN4	Serine/threonine-protein kinase PAK 2 OS=Mus musculus GN=Pak2 PE=1 SV=1
12.394	12.278	12.902	13.006	12.774	0.0817588	-0.47	40.9	370	22	58	55.7	Q3UI84	Putative uncharacterized protein OS=Mus musculus GN=Rfc4 PE=1 SV=1
13.755	13.702	14.042	13.944	14.33	0.187958	-0.5	94	830	33	97	45.2	Q3U821	WD repeat-containing protein 75 OS=Mus musculus GN=Wdr75 PE=1 SV=1
7.404	7.348	7.066	6.998	6.964	0.0647753	0.81	65.2	582	2	2	3.4	Q8BX57	PX domain-containing protein kinase-like protein OS=Mus musculus GN=Pxk PE=1 SV=2
11.138	11.102	10.555	10.546	9.73	0.20591	1.21	61.2	556	13	14	27	E9PUB7	Protein misato homolog 1 OS=Mus musculus GN=Msto1 PE=1 SV=1
10.45	10.644	10.256	10.168	10.07	0.215743	0.8	23.7	207	7	35	57	Q0PD50	RAB8A, member RAS oncogene family, isoform CRA_a OS=Mus musculus GN=Rab8a PE=1 SV=1
15.098	14.886	13.572	13.412	12.966	0.0666697	1.46	95.3	858	49	160	61.2	P58252	Elongation factor 2 OS=Mus musculus GN=Eef2 PE=1 SV=2
7.724	7.848	7.31	7.324	6.46	0.233088	1.2	73.8	664	2	2	3.9	Q810L3	E3 ubiquitin-protein ligase CHFR OS=Mus musculus GN=Chfr PE=1 SV=1
4.138	4.288	5.332	5.69	4.872	0.131672	-0.69	63.2	586	1	1	3.2	Q9DCM7	Nucleus accumbens-associated protein 2 OS=Mus musculus GN=Nacc2 PE=2 SV=1
10.924	10.824	10.45	10.21	10.182	0.0838993	0.98	81.7	708	10	10	16.7	Q3TPX4	Exocyst complex component 5 OS=Mus musculus GN=Exoc5 PE=1 SV=2
7.658	7.465	7.392	7.416	6.794	0.351818	0.81	21.8	195	2	4	18.5	Q6P3D0	U8 snoRNA-decapping enzyme OS=Mus musculus GN=Nudt16 PE=1 SV=1
12.832	12.779	11.946	12.072	11.318	0.14751	1.13	86.4	773	19	42	45	Q810V8	Rps6ka1 protein (Fragment) OS=Mus musculus GN=Rps6ka1 PE=2 SV=1
12.292	12.218	10.982	10.941	11.248	0.0624298	1.44	121.1	1072	29	45	37.6	Q6ZQ58	La-related protein 1 OS=Mus musculus GN=Larp1 PE=1 SV=3
15.462	15.508	15.75	15.958	16.288	0.190589	-0.8	30.8	285	26	316	57.5	Q99020	Heterogeneous nuclear ribonucleoprotein A/B OS=Mus musculus GN=Hnrnpab PE=1 SV=1
8.486	8.422	7.768	8.06	8.006	0.106267	0.99	96.1	897	7	12	13.2	Q80TC1	MKIAA1547 protein (Fragment) OS=Mus musculus GN=Tle3 PE=2 SV=1
10.436	10.458	11.358	11.358	10.944	0.12202	-0.39	28.4	273	12	22	39.6	Q8BTW3	Exosome complex component MTR3 OS=Mus musculus GN=Exosc6 PE=1 SV=1
12.216	11.855	11.396	11.413	11.386	0.306914	0.89	157	1376	16	19	13.4	E9QNV2	Mediator of RNA polymerase II transcription subunit 23 OS=Mus musculus GN=Med23 PE=1 SV=1
12.957	13.173	13.48	13.533	13.65	0.207236	-0.51	34.7	306	18	74	48.4	Q9D903	Probable rRNA-processing protein EBP2 OS=Mus musculus GN=Ebna1bp2 PE=2 SV=1
8.558	8.312	9.716	9.658	9.442	0.100186	-0.7	32.2	283	6	26	33.6	Q3TDE8	Zinc finger protein 691 OS=Mus musculus GN=Znf691 PE=2 SV=1
5.93	5.748	7.216	7.34	6.604	0.10926	-0.81	96.1	861	1	1	0.8	E9Q6T9	BTB/POZ domain-containing protein KCTD1 OS=Mus musculus GN=Kctd1 PE=1 SV=1
8.646	8.594	8.486	8.708	7.968	0.528931	0.71	11.9	110	2	3	22.7	F6TQQ9	Cysteine-rich PDZ-binding protein (Fragment) OS=Mus musculus GN=Cript PE=1 SV=1
9.172	9.234	9.354	9.521	9.22	0.330999	0.29	149.4	1335	6	7	4.8	A2ACM0	Putative uncharacterized protein OS=Mus musculus GN=Rptor PE=1 SV=1
7.556	7.379	6.664	7.01	6.907	0.108968	1.05	38.2	330	2	2	3.3	A0A0R4J205	tRNA methyltransferase 10 homolog A OS=Mus musculus GN=Trmt10a PE=1 SV=1
9.75	9.864	9.34	9.045	9.048	0.0866816	1.12	40.2	350	3	7	14	Q3TIQ3	Putative uncharacterized protein (Fragment) OS=Mus musculus GN=Pitpna PE=2 SV=1
15.26	15.22	15.859	15.75	15.722	0.0570266	-0.86	95.2	852	56	353	53.5	Q6ZQ61	MCG121979, isoform CRA_c (Fragment) OS=Mus musculus GN=Matr3 PE=2 SV=1
9.218	9.062	8.927	8.752	8.308	0.229049	0.95	111.1	964	7	7	10.2	Q8CI71	Syndetin OS=Mus musculus GN=Vps50 PE=1 SV=2
12.49	12.172	11.316	11.136	11.332	0.16843	1.3	57.1	511	21	24	36.6	Q3U4S9	Coatomer subunit delta OS=Mus musculus GN=Arcn1 PE=2 SV=1
9.502	9.399	8.799	9.338	8.456	0.272738	1.06	75.1	682	8	8	17.9	Q69ZS7	HBS1-like protein OS=Mus musculus GN=Hbs1l PE=1 SV=2
8.458	8.448	7.042	6.788	7.318	0.0878859	1.86	80.2	752	7	7	22.7	H3BIV5	A-kinase anchor protein 5 OS=Mus musculus GN=Akap5 PE=1 SV=1
11.826	11.889	12.438	12.493	12.524	0.0595915	-0.42	52.2	463	13	22	33.7	O70422	General transcription factor IIH subunit 4 OS=Mus musculus GN=Gtf2h4 PE=1 SV=1
13.192	13.264	12.755	12.69	12.855	0.0675253	0.49	105.1	928	27	64	27.4	Q3URQ0	Testis-expressed protein 10 OS=Mus musculus GN=Tex10 PE=1 SV=1
10.244	10.251	9.33	9.256	9.47	0.0681104	1.34	53	467	8	8	31	Q8CBY8	Dynactin subunit 4 OS=Mus musculus GN=Dctn4 PE=1 SV=1
12.935	12.956	14.084	13.98	13.71	0.0892355	-1.03	161.7	1441	46	82	33.9	E9PWW9	Remodeling and spacing factor 1 OS=Mus musculus GN=Rsf1 PE=1 SV=2
8.486	8.193	7.744	7.698	6.886	0.179678	1.37	48.8	440	4	4	11.8	Q99LG4	Tetratricopeptide repeat protein 5 OS=Mus musculus GN=Ttc5 PE=1 SV=2
12.34	12.288	12.102	12.114	11.753	0.2231	0.49	83	732	26	38	45.2	P27641	X-ray repair cross-complementing protein 5 OS=Mus musculus GN=Xrcc5 PE=1 SV=4
10.85	10.782	10.044	10.112	9.128	0.189639	1.45	36.8	318	8	11	29.9	Q8BGR9	Ubiquitin-like domain-containing CTD phosphatase 1 OS=Mus musculus GN=Ublcp1 PE=1 SV=1
9.38	9.39	10.558	10.638	10.61	0.0385407	-0.79	70.2	606	8	9	14.5	Q8C8N2	Protein SCAI OS=Mus musculus GN=Scai PE=1 SV=2
11.446	11.24	10.989	10.79	10.674	0.145836	0.87	46.9	418	8	11	24.4	Q9DBU8	Putative uncharacterized protein OS=Mus musculus GN=Ap3m1 PE=2 SV=1
2.366	2.458	1.63	2.686	1.456	0.467751	1.08	85.5	766	1	1	1.7	Q3U1T9	DENN domain-containing protein 1B OS=Mus musculus GN=Dennd1b PE=1 SV=3
12.946	12.982	13.334	13.291	13.468	0.0872111	-0.41	27.5	239	20	67	69.5	A2AMU9	Mrto4 protein OS=Mus musculus GN=Mrto4 PE=1 SV=1
5.864	6.03	7.438	7.274	6.872	0.0816278	-0.85	93.5	836	1	1	0.8	Q3UCW2	Putative uncharacterized protein OS=Mus musculus GN=Hif1a PE=2 SV=1
6.922	6.872	5.714	5.6	5.882	0.0614632	1.56	35.4	322	1	1	3.4	Q9D9V3	Ethylmalonyl-CoA decarboxylase OS=Mus musculus GN=Echdc1 PE=1 SV=2
10.272	10.583	9.816	9.818	9.82	0.289083	1.04	44.7	407	2	42	50.9	Q9CY58	Plasminogen activator inhibitor 1 RNA-binding protein OS=Mus musculus GN=Serbp1 PE=1 SV=2
12.484	12.598	10.628	10.31	10.966	0.0719234	2.14	240.6	2114	30	39	20.7	A0A0N4SVX9	Dysferlin OS=Mus musculus GN=Dysf PE=1 SV=1
13.475	13.466	13.653	13.711	13.907	0.173212	-0.37	77.4	683	39	86	56.7	Q922U1	U4/U6 small nuclear ribonucleoprotein Prp3 OS=Mus musculus GN=Prpf3 PE=1 SV=1
5.794	5.82	6.424	6.759	6.244	0.147633	-0.28	398.5	3644	2	107	24.8	Q62504	Msx2-interacting protein OS=Mus musculus GN=Spen PE=1 SV=2
7.48	7.43	7.095	6.734	6.653	0.139232	1.07	31.8	289	3	3	12.5	Q9R059	Four and a half LIM domains protein 3 OS=Mus musculus GN=Fhl3 PE=1 SV=2
8.708	8.516	9.602	9.715	9.234	0.0927987	-0.44	14.5	127	4	7	22.8	P61219	DNA-directed RNA polymerases I, II, and III subunit RPABC2 OS=Mus musculus GN=Polr2f PE=2 SV=1
9.006	9.114	8.296	8.28	8.466	0.0635228	1.19	73	657	4	4	5.6	A0A0R4J0L5	Conserved oligomeric Golgi complex subunit 6 OS=Mus musculus GN=Cog6 PE=1 SV=1
8.44	8.297	8.032	7.972	7.968	0.214228	0.86	29.7	253	3	3	17.8	Q3TC47	Putative uncharacterized protein OS=Mus musculus GN=Bin3 PE=2 SV=1
11.562	11.594	11.04	11.016	10.258	0.202142	1.13	31.3	271	10	16	36.2	Q7TQI3	Ubiquitin thioesterase OTUB1 OS=Mus musculus GN=Otub1 PE=1 SV=2
6.522	6.295	5.054	4.898	5.24	0.0739655	1.74	38.1	341	1	1	4.7	Q8VCH7	Retinol dehydrogenase 10 OS=Mus musculus GN=Rdh10 PE=1 SV=2
4.852	4.852	5.462	5.612	5.188	0.144956	-0.18	91.7	809	1	1	3	E9PUD6	Zinc finger and SCAN domain-containing 18 OS=Mus musculus GN=Zscan18 PE=1 SV=1
11.516	10.814	9.58	8.922	9.254	0.169164	2.3	11.1	98	4	9	48	P50543	Protein S100-A11 OS=Mus musculus GN=S100a11 PE=1 SV=1
12.693	12.754	12.075	11.946	12.114	0.0545049	0.82	69.6	636	27	49	41.4	Q9DBG7	Signal recognition particle receptor subunit alpha OS=Mus musculus GN=Srpra PE=1 SV=1
4.889	4.767	4.41	4.355	4.244	0.102154	0.9	12.3	117	1	1	10.3	Q3TII9	Putative uncharacterized protein OS=Mus musculus GN=Eif4ebp1 PE=2 SV=1
11.216	11.323	11.01	11.126	10.468	0.312093	0.73	79.6	715	16	21	27.7	E9Q585	Solute carrier family 4 (anion exchanger), member 1, adaptor protein OS=Mus musculus GN=Slc4a1ap PE=1 SV=1
6.396	6.295	5.312	5.137	5.386	0.0504583	1.44	198.8	1798	2	2	1.6	A2AKG8	Focadhesin OS=Mus musculus GN=Focad PE=1 SV=1
8.717	8.826	8.286	8.144	8.24	0.0898625	1.03	88.5	796	5	6	8.5	E9QAU9	Leucine-rich repeat and calponin homology domain-containing protein 3 OS=Mus musculus GN=Lrch3 PE=1 SV=1
10.084	10.094	9.97	10.068	9.902	0.278652	0.54	31	283	10	13	37.8	Q9CQ65	S-methyl-5'-thioadenosine phosphorylase OS=Mus musculus GN=Mtap PE=1 SV=1
12.693	12.754	13.49	13.506	13.246	0.0809252	-0.67	215.7	1902	47	61	27.5	D3YZK4	Transcription initiation factor TFIID subunit OS=Mus musculus GN=Taf1 PE=1 SV=1
10.786	10.712	10.58	10.714	10.06	0.411504	0.68	201.4	1889	20	21	15.5	Q5QGZ6	Retinoic acid induced 1 OS=Mus musculus GN=Rai1 PE=2 SV=1
10.074	9.82	9.354	8.922	8.874	0.107013	1.34	22.3	198	7	9	43.9	Q9CQW1	Synaptobrevin homolog YKT6 OS=Mus musculus GN=Ykt6 PE=1 SV=1
10.9	10.834	10.608	10.66	9.97	0.306345	0.83	142.2	1285	16	16	13.9	Q5DTQ4	MKIAA4062 protein (Fragment) OS=Mus musculus GN=Diaph1 PE=2 SV=1
10.312	10.094	9.146	9.074	9.306	0.105887	1.46	25.4	238	7	12	52.1	Q60692	Proteasome subunit beta type-6 OS=Mus musculus GN=Psmb6 PE=1 SV=3
8.43	8.244	7.822	7.606	6.886	0.186786	1.37	45.3	411	4	4	11.4	Q8C263	Spindle and kinetochore-associated protein 3 OS=Mus musculus GN=Ska3 PE=2 SV=1
7.72	7.404	7.256	7.056	6.688	0.215982	1.02	106.3	951	4	4	5.4	E9QPR5	Serine/threonine-protein phosphatase 4 regulatory subunit 1 OS=Mus musculus GN=Ppp4r1 PE=1 SV=1
6.06	6.27	5.892	6.153	5.518	0.379618	0.66	167.6	1491	1	3	1.3	Q8C115	Pleckstrin homology domain-containing family H member 2 OS=Mus musculus GN=Plekhh2 PE=1 SV=3
11.104	11.082	10.75	10.738	10.044	0.255023	0.94	48.2	420	10	11	26.4	B2WTI2	Phosphatidylserine receptor transcript variant 2 OS=Mus musculus GN=Jmjd6 PE=2 SV=1
6.386	6.516	5.748	5.702	5.754	0.145816	1.09	30	259	1	2	10	Q8BZJ7	DCN1-like protein 2 OS=Mus musculus GN=Dcun1d2 PE=1 SV=3
9.16	8.695	8.486	8.382	7.88	0.264139	1.15	128.8	1184	4	4	3.8	Q6P1G0	HEAT repeat-containing protein 6 OS=Mus musculus GN=Heatr6 PE=1 SV=1
8.991	9.14	8.508	8.572	7.672	0.215743	1.28	37.5	342	2	4	8.5	Q8R003	Muscleblind-like protein 3 OS=Mus musculus GN=Mbnl3 PE=2 SV=1
11.946	11.91	12.882	12.884	12.539	0.0976502	-0.69	140.1	1323	29	65	31.6	Q6P5E3	Sal-like 1 (Drosophila) OS=Mus musculus GN=Sall1 PE=1 SV=1
11.604	11.696	10.45	10.198	10.568	0.0624298	1.6	21.2	191	7	19	42.4	P60766	Cell division control protein 42 homolog OS=Mus musculus GN=Cdc42 PE=1 SV=2
7.43	7.734	7.192	7.584	7.136	0.42536	0.74	31.9	285	2	2	8.1	Q9CY28	GTP-binding protein 8 OS=Mus musculus GN=Gtpbp8 PE=2 SV=1
9.856	9.728	11.642	11.346	10.908	0.0926459	-1.13	36.5	334	7	10	25.1	P16125	L-lactate dehydrogenase B chain OS=Mus musculus GN=Ldhb PE=1 SV=2
9.39	9.46	9.303	9.428	8.73	0.469508	0.73	44.2	402	7	7	18.2	Q78JE5	F-box only protein 22 OS=Mus musculus GN=Fbxo22 PE=1 SV=2
8.218	8.232	7.468	6.966	7.188	0.104296	1.48	104.6	931	3	4	4.4	O35375	Neuropilin-2 OS=Mus musculus GN=Nrp2 PE=1 SV=2
11.72	12.15	10.872	10.914	11.044	0.242716	1.27	56.5	511	18	32	42.3	P62814	V-type proton ATPase subunit B, brain isoform OS=Mus musculus GN=Atp6v1b2 PE=1 SV=1
9.323	9.41	8.69	9.054	8.912	0.12652	0.94	45.3	396	6	7	15.2	Q4VC33	Macrophage erythroblast attacher OS=Mus musculus GN=Maea PE=1 SV=1
9.856	10.226	9.612	9.715	8.956	0.261422	1.06	35.1	307	7	10	36.8	Q3UNF2	Serine/threonine-protein phosphatase OS=Mus musculus GN=Ppp4c PE=1 SV=1
6.078	6.186	6.118	6.298	5.944	0.948181	0.35	59.7	537	2	2	6.5	A0A1B0GSJ1	TELO2-interacting protein 2 OS=Mus musculus GN=Tti2 PE=1 SV=1
9.256	9.33	9.197	9.421	8.714	0.597458	0.65	42.9	393	7	8	27.2	Q8C3I8	Protein HGH1 homolog OS=Mus musculus GN=Hgh1 PE=1 SV=1
12.18	12.15	11.712	11.572	11.026	0.183779	0.95	36.4	330	14	38	59.1	Q9DAW9	Calponin-3 OS=Mus musculus GN=Cnn3 PE=1 SV=1
5.42	5.45	7.578	8.19	6.886	0.122066	-1.7	57.9	498	1	35	44.6	A2AW67	Uncharacterized protein OS=Mus musculus GN=Gm14325 PE=4 SV=1
8.24	8.642	7.458	7.792	6.674	0.170697	1.59	37.4	359	1	1	2.8	P53566	CCAAT/enhancer-binding protein alpha OS=Mus musculus GN=Cebpa PE=1 SV=2
11.126	11.036	10.939	10.85	10.724	0.153971	0.61	23.4	216	7	35	56.5	Q3TJ39	Putative uncharacterized protein OS=Mus musculus GN=Rab5c PE=1 SV=1
14.918	14.918	15.259	15.259	15.134	0.103185	-0.63	141.5	1217	87	232	58.4	Q1HL32	Structural maintenance of chromosomes protein OS=Mus musculus GN=Smc3 PE=1 SV=1
7.066	6.72	6.502	6.426	5.852	0.219047	1.03	36.9	326	1	1	2.5	Q8R001	Microtubule-associated protein RP/EB family member 2 OS=Mus musculus GN=Mapre2 PE=1 SV=1
9.152	9.399	9.038	8.912	8.8	0.282023	0.83	17.2	152	2	28	67.8	P15532	Nucleoside diphosphate kinase A OS=Mus musculus GN=Nme1 PE=1 SV=1
9.084	9.074	8.286	8.488	7.386	0.210153	1.5	29.5	264	4	4	13.3	Q9EST4	Proteasome assembly chaperone 2 OS=Mus musculus GN=Psmg2 PE=1 SV=1
13.574	13.335	13.006	12.88	12.832	0.210382	0.52	23	209	21	78	71.3	Q545F4	Hspb1 protein OS=Mus musculus GN=Hspb1 PE=2 SV=1
5.476	5.683	5.438	5.438	4.86	0.364692	0.72	40.3	363	1	1	4.4	Q3UR97	Sorting nexin-21 OS=Mus musculus GN=Snx21 PE=1 SV=1
10.813	10.37	9.236	8.698	9.114	0.116744	1.99	22	204	9	16	60.3	Q64152	Transcription factor BTF3 OS=Mus musculus GN=Btf3 PE=1 SV=3
11.72	11.516	11	10.79	10.141	0.1539	1.3	38.3	332	15	22	42.2	O35685	Nuclear migration protein nudC OS=Mus musculus GN=Nudc PE=1 SV=1
6.994	6.812	6.34	6.36	5.518	0.19898	1.21	44.5	397	1	1	4.5	D3YWA2	Kinase OS=Mus musculus GN=Ipmk PE=1 SV=1
10.203	10.268	11.564	11.442	10.996	0.106449	-0.72	63.5	596	10	16	26.3	Q99NB8	Ubiquilin-4 OS=Mus musculus GN=Ubqln4 PE=1 SV=1
13.814	13.772	14.648	14.756	14.466	0.0765698	-0.99	69.4	669	26	210	45.3	Q8C2Q3	RNA-binding protein 14 OS=Mus musculus GN=Rbm14 PE=1 SV=1
11.262	11.294	10.598	10.85	9.902	0.216125	1.18	49.6	440	11	18	32.7	Q9D0D5	General transcription factor IIE subunit 1 OS=Mus musculus GN=Gtf2e1 PE=1 SV=1
10.759	11.036	9.696	9.778	10.004	0.116398	1.46	142.8	1353	16	20	17	Q6ZQ33	MKIAA0857 protein (Fragment) OS=Mus musculus GN=Rab11fip5 PE=2 SV=1
11.9	11.899	11.474	11.358	11.41	0.0679894	0.77	92	855	20	31	30.6	Q1PSW8	E3 ubiquitin-protein ligase TRIM71 OS=Mus musculus GN=Trim71 PE=1 SV=1
7.617	7.528	6.928	6.72	6.9	0.0614632	1.16	24.4	219	3	3	15.1	Q544R8	Putative uncharacterized protein OS=Mus musculus GN=Trappc4 PE=1 SV=1
12.817	12.73	11.436	11.154	11.608	0.0693316	1.56	65.5	583	23	33	36.9	Q80UG5	Septin-9 OS=Mus musculus GN=Sept9 PE=1 SV=1
6.17	6.198	5.384	5.852	5.6	0.153578	0.93	66.9	591	3	3	6.8	Q99MP8	BRCA1-associated protein OS=Mus musculus GN=Brap PE=1 SV=1
11.54	11.603	12.84	12.904	12.396	0.0974259	-0.96	105.2	1042	23	37	32.4	E9QAP7	TATA-box-binding protein-associated factor 4 OS=Mus musculus GN=Taf4 PE=1 SV=1
9.95	9.486	9.288	9.21	8.812	0.29846	1.08	33.8	304	6	8	24	Q64010	Adapter molecule crk OS=Mus musculus GN=Crk PE=1 SV=1
5.614	5.41	4.852	5.392	4.902	0.223616	0.85	103.3	907	1	1	1.1	Q3TA31	Putative uncharacterized protein OS=Mus musculus GN=Fig4 PE=2 SV=1
9.983	9.884	9.422	9.248	8.524	0.19637	1.33	60.1	580	8	10	22.4	A0A087WR52	Arf-GAP domain and FG repeat-containing protein 1 (Fragment) OS=Mus musculus GN=Agfg1 PE=1 SV=1
10.157	10.029	11.01	11.084	10.63	0.100182	-0.41	80.7	784	8	16	12.1	O89090	Transcription factor Sp1 OS=Mus musculus GN=Sp1 PE=1 SV=2
11.458	11.248	10.005	9.856	10.268	0.0657699	1.68	160.5	1388	23	28	20.5	F8VPK5	Rho-associated protein kinase OS=Mus musculus GN=Rock2 PE=1 SV=1
11.016	11.216	11.136	11.216	10.844	0.830943	0.39	73	648	13	22	27.8	O70551	SRSF protein kinase 1 OS=Mus musculus GN=Srpk1 PE=1 SV=2
12.063	12.006	14.128	14.082	13.384	0.0969251	-1.77	48	432	23	59	46.8	A0A0R4J0B4	Cytidine monophospho-N-acetylneuraminic acid synthetase OS=Mus musculus GN=Cmas PE=1 SV=1
9.218	9.258	8.846	8.822	8.05	0.249435	1.13	36.3	335	5	5	17.9	Q8BWU5	Probable tRNA N6-adenosine threonylcarbamoyltransferase OS=Mus musculus GN=Osgep PE=1 SV=2
7.978	7.474	7.192	7.116	6.846	0.320488	1.13	23.6	210	2	3	17.1	P19157	Glutathione S-transferase P 1 OS=Mus musculus GN=Gstp1 PE=1 SV=2
8.022	8.081	7.546	7.428	7.54	0.0536492	1.03	26.5	237	1	1	3.4	Q9D2C7	Bax inhibitor 1 OS=Mus musculus GN=Tmbim6 PE=1 SV=1
9.626	9.062	8.69	8.56	8.444	0.33771	1.26	54	470	3	5	8.1	Q6NSQ7	Protein LTV1 homolog OS=Mus musculus GN=Ltv1 PE=1 SV=2
10.85	10.914	10.126	9.984	10.169	0.0517478	1.18	131.9	1198	14	18	17.5	Q8BX90	Fibronectin type-III domain-containing protein 3A OS=Mus musculus GN=Fndc3a PE=1 SV=3
11.816	11.784	12.86	13.02	12.558	0.0979084	-0.84	147.8	1323	31	44	28.6	Q6PCM1	Lysine-specific demethylase 3A OS=Mus musculus GN=Kdm3a PE=1 SV=1
5.12	5.273	7.237	7.428	6.328	0.120614	-1.4	247.7	2152	1	44	20.2	Q6DFZ2	Nesprin-2 (Fragment) OS=Mus musculus GN=Syne2 PE=1 SV=1
11.77	12.024	13.278	13.384	12.868	0.080365	-1.15	208.4	1872	31	51	23.3	Q8BRB7	Histone acetyltransferase KAT6B OS=Mus musculus GN=Kat6b PE=1 SV=3
13.116	13.036	12.315	12.202	11.644	0.131127	1.09	57.1	501	28	44	56.3	Q3TF87	Putative uncharacterized protein OS=Mus musculus GN=Dars PE=2 SV=1
7.688	7.71	6.276	6.36	6.756	0.0924709	1.67	103.8	950	2	2	1.7	Q80TH1	Discs, large homolog 3 (Drosophila), isoform CRA_c (Fragment) OS=Mus musculus GN=Dlg3 PE=2 SV=1
12.122	11.664	10.806	10.358	10.59	0.15994	1.61	51.5	474	17	24	51.1	Q3U0U5	Adenylyl cyclase-associated protein OS=Mus musculus GN=Cap1 PE=2 SV=1
7.526	7.202	6.378	6.17	6.414	0.160862	1.46	316.9	2856	3	3	1.1	Q9ESE1	Lipopolysaccharide-responsive and beige-like anchor protein OS=Mus musculus GN=Lrba PE=1 SV=1
7.256	7.096	7.08	7.352	6.653	0.665384	0.58	62.8	596	1	1	2.9	Q8BHB9	Chloride intracellular channel protein 6 OS=Mus musculus GN=Clic6 PE=1 SV=1
11.294	11.196	12.315	12.322	11.9	0.0933827	-0.67	154.3	1401	22	33	25.8	O70546	Lysine-specific demethylase 6A OS=Mus musculus GN=Kdm6a PE=1 SV=2
11.626	11.642	10.7	10.724	10.914	0.0707883	1.18	409.7	3602	15	16	4.2	F6WJB7	Ubiquitin carboxyl-terminal hydrolase 34 (Fragment) OS=Mus musculus GN=Usp34 PE=1 SV=1
9.856	9.504	9.102	8.752	8.73	0.173212	1.28	29.7	281	7	12	37	Q4VAA2	Protein CDV3 OS=Mus musculus GN=Cdv3 PE=1 SV=2
9.482	9.602	8.646	8.65	8.864	0.0625164	1.28	25.4	236	4	5	16.5	Q91VT4	Carbonyl reductase family member 4 OS=Mus musculus GN=Cbr4 PE=1 SV=2
17.146	17.146	14.948	14.424	15.702	0.121019	2.17	603.9	5656	307	597	80.1	E9Q616	AHNAK nucleoprotein (desmoyokin) OS=Mus musculus GN=Ahnak PE=1 SV=1
11.016	11.229	12.503	12.581	11.998	0.0866816	-0.98	44.4	413	15	25	43.6	G5E8E3	RIKEN cDNA 2310022A10 gene OS=Mus musculus GN=2310022A10Rik PE=1 SV=1
12.358	12.364	10.904	10.684	11.158	0.0814371	1.68	136.5	1245	13	21	11.8	P10493	Nidogen-1 OS=Mus musculus GN=Nid1 PE=1 SV=2
11.24	11.45	10.555	10.768	9.778	0.181483	1.32	38	361	10	19	35.2	Q3U8X1	Eukaryotic translation initiation factor 3 subunit F OS=Mus musculus GN=Eif3f PE=2 SV=1
9.902	9.902	10.005	10	9.76	0.879119	0.41	74.1	660	11	11	21.5	Q9D706	RNA polymerase II-associated protein 3 OS=Mus musculus GN=Rpap3 PE=1 SV=1
8.226	8.15	7.768	7.492	7.566	0.0865565	1.07	22.5	212	1	1	3.3	Q6P8S1	Aspartyl/asparaginyl beta-hydroxylase OS=Mus musculus GN=Asph PE=1 SV=1
11.764	11.482	10.45	10.184	10.536	0.0993282	1.57	50.6	437	17	28	31.4	E9Q1G8	Septin-7 OS=Mus musculus GN=Sept7 PE=1 SV=2
11.654	11.687	11.216	11.308	10.546	0.234762	0.96	46.6	410	15	24	46.6	P63005	Platelet-activating factor acetylhydrolase IB subunit alpha OS=Mus musculus GN=Pafah1b1 PE=1 SV=2
7.833	7.652	7.641	7.638	7.046	0.40978	0.76	47.7	424	3	4	13	Q569Z9	Putative uncharacterized protein OS=Mus musculus GN=Skp2 PE=2 SV=1
7.367	7.042	8.34	8.572	8.05	0.109028	-0.66	63	540	1	19	6.3	Q8K2A4	MCG140700, isoform CRA_c OS=Mus musculus GN=Zfp87 PE=2 SV=1
9.036	9.188	8.496	8.477	8.604	0.135982	1.06	191.4	1708	6	6	4.3	Q6QI06	Rapamycin-insensitive companion of mTOR OS=Mus musculus GN=Rictor PE=1 SV=2
7.688	7.742	7.566	7.656	7.556	0.171587	0.59	182.2	1588	3	3	1.9	B2RX00	RB1-inducible coiled-coil 1 OS=Mus musculus GN=Rb1cc1 PE=2 SV=1
6.396	6.356	5.126	5.166	5.44	0.071251	1.52	11.5	103	2	11	39.8	P63024	Vesicle-associated membrane protein 3 OS=Mus musculus GN=Vamp3 PE=1 SV=1
11.654	11.687	12.462	12.472	12.14	0.108889	-0.46	68	617	17	29	31.4	A0A0R4J1I3	Menin OS=Mus musculus GN=Men1 PE=1 SV=1
15.508	15.561	13.572	13.488	14.3	0.10548	1.55	74.2	665	54	194	68.1	P48678	Prelamin-A/C OS=Mus musculus GN=Lmna PE=1 SV=2
7.344	7.256	6.534	6.286	6.516	0.0624298	1.27	83	763	2	2	3.4	Q921Q7	Ras and Rab interactor 1 OS=Mus musculus GN=Rin1 PE=1 SV=1
5.36	5.286	5.112	4.968	4.811	0.13975	0.78	95	892	2	3	4.4	Q3U2K0	Protein FAM193B OS=Mus musculus GN=Fam193b PE=1 SV=2
8.064	8.14	9.454	9.492	8.856	0.116471	-0.68	48	427	5	12	18.7	A0A0R4IZY5	Transcriptional enhancer factor TEF-3 OS=Mus musculus GN=Tead4 PE=4 SV=1
9.667	9.832	9.102	9.23	8.23	0.212841	1.36	113	1031	7	7	8	Q9D071	MMS19 nucleotide excision repair protein homolog OS=Mus musculus GN=Mms19 PE=1 SV=1
7.804	7.874	8.062	8.118	7.637	0.687159	0.37	59.4	533	2	2	4.1	A0A0U1RNX4	Unconventional prefoldin RPB5 interactor (Fragment) OS=Mus musculus GN=Uri1 PE=1 SV=1
11.005	10.904	10.4	10.448	10.478	0.123074	0.88	76.6	676	13	16	21.3	Q8R3L2	Transcription factor 25 OS=Mus musculus GN=Tcf25 PE=1 SV=2
8.44	8.1	9.56	9.805	9.154	0.103185	-0.78	83.5	735	6	12	14	Q8BIV1	Putative uncharacterized protein OS=Mus musculus GN=Zfp719 PE=2 SV=1
8.738	8.92	7.538	7.832	8.03	0.0820515	1.5	333.8	2970	3	4	1.1	A2AS03	Helicase with zinc finger domain 2 OS=Mus musculus GN=Helz2 PE=1 SV=1
10.993	11.114	11.819	11.934	11.502	0.105981	-0.39	25.6	221	10	17	50.2	Q9CR08	Ribonuclease P protein subunit p29 OS=Mus musculus GN=Pop4 PE=2 SV=1
14.312	14.217	13.208	13.064	12.565	0.0984401	1.24	57.4	535	38	106	79.6	Q542X7	Chaperonin subunit 2 (Beta), isoform CRA_a OS=Mus musculus GN=Cct2 PE=1 SV=1
7.108	7.001	6.792	6.966	6.162	0.364482	0.8	50.5	439	3	3	8.9	A6H630	Protein-glutamate O-methyltransferase OS=Mus musculus GN=Armt1 PE=1 SV=1
11.424	11.594	10.126	9.922	10.39	0.0628553	1.72	140.2	1254	11	16	10.8	J9RV59	Anion exchange protein OS=Mus musculus GN=Slc4a7 PE=2 SV=1
13.966	14.068	14.312	14.498	14.402	0.0984401	-0.54	73.7	702	31	141	34.5	E9Q5C9	Nucleolar and coiled-body phosphoprotein 1 OS=Mus musculus GN=Nolc1 PE=2 SV=1
13.047	13.218	13.472	13.565	13.668	0.162096	-0.45	196.3	1711	42	104	34.6	P40201	Chromodomain-helicase-DNA-binding protein 1 OS=Mus musculus GN=Chd1 PE=1 SV=3
7.156	7.442	9.052	9.338	8.432	0.0932945	-1.18	58.3	508	4	6	15	Q6ZQB8	MKIAA0426 protein (Fragment) OS=Mus musculus GN=Zscan12 PE=2 SV=1
10.993	10.904	10.672	10.626	10.581	0.132057	0.69	142.7	1267	16	18	15.9	B8QI33	Liprin-alpha 1 OS=Mus musculus GN=Ppfia1 PE=2 SV=1
11.9	11.817	11.114	10.994	10.182	0.169164	1.4	93	848	19	24	28.9	Q8BRN9	Coiled-coil and C2 domain-containing protein 1B OS=Mus musculus GN=Cc2d1b PE=1 SV=1
8.342	8.434	9.422	9.53	9.372	0.0473434	-0.58	79.8	710	6	6	10.1	D3YUA5	F-box/WD repeat-containing protein 7 OS=Mus musculus GN=Fbxw7 PE=1 SV=1
7.736	7.492	7.066	6.86	6.932	0.176926	1.1	14.8	124	3	4	47.6	Q3TJ84	Putative uncharacterized protein OS=Mus musculus GN=Paip2 PE=2 SV=1
13.46	13.55	13.71	13.797	13.979	0.139678	-0.44	58.3	521	29	119	57.8	Q059T9	PRP4 pre-mRNA processing factor 4 homolog (Yeast) OS=Mus musculus GN=Prpf4 PE=1 SV=1
10.074	10.358	11.482	11.694	11.057	0.094538	-0.82	62.5	554	14	16	26	A0A0R4J0A8	Methyl-CpG-binding domain protein 4 OS=Mus musculus GN=Mbd4 PE=1 SV=1
10.734	10.89	11.532	11.564	11.248	0.0966129	-0.29	59.4	527	11	14	35.7	Q3TA87	DNA polymerase epsilon subunit OS=Mus musculus GN=Pole2 PE=2 SV=1
8.449	8.232	9.506	9.628	9.03	0.0984401	-0.57	51.4	455	8	8	20.2	Q9CWV7	Zinc finger SWIM domain-containing protein 1 OS=Mus musculus GN=Zswim1 PE=2 SV=1
13.332	13.482	14.027	13.998	13.826	0.108343	-0.65	102.8	919	25	63	29.7	Q8BU03	Periodic tryptophan protein 2 homolog OS=Mus musculus GN=Pwp2 PE=1 SV=1
9.398	9.38	11.232	11.406	10.478	0.119763	-1.24	74.8	653	6	8	10.3	F8VPX4	Zinc finger protein 59 OS=Mus musculus GN=Zfp59 PE=3 SV=1
8.548	8.312	7.468	6.998	7.361	0.0816278	1.62	28.6	266	5	6	28.9	Q3TBZ6	Putative uncharacterized protein OS=Mus musculus GN=Necap2 PE=2 SV=1
9.28	9.168	10.164	10.41	9.798	0.119771	-0.45	79.8	710	6	6	9.4	Q3TWE8	Putative uncharacterized protein OS=Mus musculus GN=Polr3e PE=2 SV=1
13.394	13.6	12.86	12.846	13.031	0.159161	0.55	14.5	123	7	37	41.5	Q6ZWV7	60S ribosomal protein L35 OS=Mus musculus GN=Rpl35 PE=1 SV=1
8.165	7.754	6.97	6.652	6.922	0.179506	1.55	31.8	298	2	2	8.1	E9QNR6	Expressed sequence AI837181 OS=Mus musculus GN=AI837181 PE=1 SV=1
9.38	9.174	8.868	8.8	8.06	0.218019	1.17	114	986	6	7	7.6	Q5DTS2	MKIAA4026 protein (Fragment) OS=Mus musculus GN=Stk10 PE=2 SV=1
10.914	10.946	10.618	10.914	10.169	0.371276	0.73	57.2	508	13	22	26.8	Q3THK3	General transcription factor IIF subunit 1 OS=Mus musculus GN=Gtf2f1 PE=1 SV=2
11.328	11.294	12.023	11.972	11.936	0.0383232	-0.38	10.4	96	6	48	88.5	Q6ZWM4	U6 snRNA-associated Sm-like protein LSm8 OS=Mus musculus GN=Lsm8 PE=1 SV=3
9.725	9.198	8.73	8.488	7.862	0.178056	1.57	43.5	398	4	4	14.3	Q8VCN5	Cystathionine gamma-lyase OS=Mus musculus GN=Cth PE=1 SV=1
9.842	9.902	11.094	11.46	10.702	0.120955	-0.82	108.2	950	19	20	24.6	Q9WVL5	MORC family CW-type zinc finger protein 1 OS=Mus musculus GN=Morc1 PE=2 SV=1
10.272	10.194	10.957	11.046	10.624	0.121794	-0.25	52.2	454	8	13	25.8	Q3U579	Putative uncharacterized protein (Fragment) OS=Mus musculus GN=Zfp1 PE=2 SV=1
7.43	7.202	5.539	5.536	3.875	0.148932	2.75	21.9	196	1	1	8.2	Q78QS6	MCG147563 OS=Mus musculus GN=Tnfrsf22 PE=2 SV=1
14.094	14.127	14.978	14.941	14.682	0.091104	-0.97	69	615	48	247	71.2	A0A0R4J0Q5	Lamin-B2 OS=Mus musculus GN=Lmnb2 PE=1 SV=1
10.092	10.124	9.39	9.412	9.552	0.0624298	1.1	128.3	1120	9	12	11.1	F8VPM7	ELKS/Rab6-interacting/CAST family member 1 OS=Mus musculus GN=Erc1 PE=1 SV=1
8.012	8.14	8.812	9.007	8.594	0.0935903	-0.24	567.7	5061	2	3	0.4	A0A1L1SQG7	Ryanodine receptor 1 OS=Mus musculus GN=Ryr1 PE=1 SV=1
10.93	10.79	10.761	11.01	10.412	0.649991	0.5	18	158	6	11	42.4	P63280	SUMO-conjugating enzyme UBC9 OS=Mus musculus GN=Ube2i PE=1 SV=1
13.116	12.88	12.426	12.218	11.918	0.111366	0.89	102.5	917	30	54	41.2	O08528	Hexokinase-2 OS=Mus musculus GN=Hk2 PE=1 SV=1
6.742	6.728	6.492	6.184	5.858	0.208767	0.93	33.7	296	1	1	3	P22366	Myeloid differentiation primary response protein MyD88 OS=Mus musculus GN=Myd88 PE=1 SV=3
10.89	10.94	11.746	11.972	11.454	0.122066	-0.5	33.3	286	14	21	55.2	Q9CZ92	Centromere protein P OS=Mus musculus GN=Cenpp PE=2 SV=1
11.482	11.855	12.957	12.904	12.558	0.139839	-0.96	17.2	153	8	36	75.2	Q9CRB2	H/ACA ribonucleoprotein complex subunit 2 OS=Mus musculus GN=Nhp2 PE=1 SV=1
11.31	11.15	11	11.126	10.966	0.316216	0.53	28.4	246	10	14	36.2	Q921D4	Mediator of RNA polymerase II transcription subunit 6 OS=Mus musculus GN=Med6 PE=1 SV=2
7.912	7.92	9.184	9.412	8.673	0.126714	-0.7	31.6	271	2	18	39.5	Q8CIP9	KRAB zinc finger protein 6D (Fragment) OS=Mus musculus GN=Zfp640 PE=2 SV=1
10.312	10.752	9.214	9.21	9.516	0.179678	1.65	122.3	1122	15	24	20.5	O55111	Desmoglein-2 OS=Mus musculus GN=Dsg2 PE=1 SV=3
8.894	9.043	8.432	8.466	7.566	0.219289	1.29	32.9	302	6	7	27.8	Q99LN9	Deoxyhypusine hydroxylase OS=Mus musculus GN=Dohh PE=1 SV=2
7.57	7.584	6.837	6.472	6.722	0.0924709	1.34	51.6	448	3	3	7.8	O88597	Beclin-1 OS=Mus musculus GN=Becn1 PE=1 SV=3
7.367	7.492	7.578	7.75	7.237	0.717274	0.36	103.6	946	2	2	1.8	Q3UV57	Putative uncharacterized protein OS=Mus musculus GN=Dcaf5 PE=1 SV=1
8.604	8.826	9.874	9.992	9.392	0.100193	-0.58	29.3	244	4	5	17.2	Q9D384	U11/U12 small nuclear ribonucleoprotein 35 kDa protein OS=Mus musculus GN=Snrnp35 PE=2 SV=1
8.674	8.826	10.558	10.834	11.124	0.0570266	-1.64	106.6	919	3	31	14.3	Q5DTF8	MKIAA4236 protein (Fragment) OS=Mus musculus GN=Zfp748 PE=2 SV=1
9.692	9.679	8.786	8.412	8.778	0.0927543	1.48	38.1	327	6	9	25.1	P40336	Vacuolar protein sorting-associated protein 26A OS=Mus musculus GN=Vps26a PE=1 SV=1
11.005	10.626	9.74	9.521	9.82	0.170207	1.52	35.8	327	11	17	38.2	O70400	PDZ and LIM domain protein 1 OS=Mus musculus GN=Pdlim1 PE=1 SV=4
13.032	13.085	11.954	11.825	12.196	0.076744	1.16	14.5	132	10	40	63.6	Q6ZWZ6	40S ribosomal protein S12 OS=Mus musculus GN=Rps12 PE=1 SV=1
11.434	10.93	10.642	10.514	10.07	0.255815	1.14	46.8	404	12	15	33.2	Q3TJN6	Sorting nexin OS=Mus musculus GN=Snx5 PE=2 SV=1
10.864	11.082	11.854	11.984	11.543	0.101219	-0.51	84.1	754	15	18	25.1	A0A0R4J0P2	Germ cell-specific gene 2 OS=Mus musculus GN=Gsg2 PE=1 SV=1
12.278	12.298	12.164	12.278	11.936	0.384922	0.33	59	521	21	26	39.9	Q9D787	Peptidyl-prolyl cis-trans isomerase-like 2 OS=Mus musculus GN=Ppil2 PE=1 SV=2
12.266	12.218	12.982	12.964	12.71	0.0923233	-0.53	63.1	572	24	40	45.1	Q9D0N7	Chromatin assembly factor 1 subunit B OS=Mus musculus GN=Chaf1b PE=1 SV=1
12.42	12.502	12.905	12.846	12.728	0.0890662	-0.28	49.8	436	25	54	52.3	O54825	Bystin OS=Mus musculus GN=Bysl PE=1 SV=3
11.084	11.082	11.01	10.914	10.801	0.21863	0.53	47.3	406	11	13	28.6	Q06180	Tyrosine-protein phosphatase non-receptor type 2 OS=Mus musculus GN=Ptpn2 PE=1 SV=2
[truncated: 6,243 more rows]
