# Supplementary material for: Telomeres reforged with non-telomeric sequences in mouse embryonic stem cells
Source: Nat Commun. 2021 Feb 17;12:1097. doi: 10.1038/s41467-021-21341-x (PMC7889907; doi:10.1038/s41467-021-21341-x)
Supplement: Supplementary file 4 — Supplementary Data 2 [file 41467_2021_21341_MOESM4_ESM.xlsx]

## Sheet: deg_mTALT_CDS_filtered_final
p.adjust	log10p.adjust	Log2Foldchange	GeneName
1.39e-74	73.8567	10.7016	TALT
3.77e-12	11.4239	6.52314	Gm21818
5.3e-07	6.27576	6.0105	Pdzph1
1.83e-23	22.7378	5.52063	Tcstv1
7.31e-25	24.1359	5.11016	Ntrk3
8.43e-90	89.0742	4.94154	Prmt8
1.61e-38	37.7939	4.5604	Stra8
3.85e-05	4.41409	4.17162	Pak7
4.25e-05	4.37142	4.16008	Saxo1
7.1e-73	72.1487	4.03834	Msc
0.00867802	2.06158	4.02632	Rab9b
1.26e-45	44.9007	3.98892	Crtac1
3.91e-06	5.40806	3.92784	Npb
2.45e-12	11.6105	3.91896	Cfh
0.000231864	3.63477	3.90164	G430049J08Rik
1.07e-69	68.9688	3.88905	Tmem35a
0.0137956	1.86026	3.86259	Olfr510
2.4e-104	103.62	3.84842	A2m
2.38e-109	108.624	3.83271	Sohlh2
1.15e-05	4.93955	3.82374	Gm34653
3.15e-50	49.5013	3.80143	Sall3
1.43e-117	116.845	3.79678	St8sia1
3.65e-15	14.4381	3.78728	Bhmt
1.56e-05	4.80699	3.78207	AI593442
1.42e-51	50.8484	3.76966	Scn3a
0.0231732	1.63501	3.66709	Slc44a5
1.67e-05	4.77623	3.63129	Gsc
6.15e-36	35.2109	3.6275	Fgf1
6.41e-12	11.1931	3.60829	Plxna4
0.0278256	1.55556	3.59968	C8a
1.22e-18	17.9153	3.58016	Hal
9.57e-13	12.0193	3.51675	Alox8
9.32e-09	8.03038	3.50894	Acot3
7.03e-35	34.1529	3.45882	Dock10
0.0103436	1.98533	3.45389	C7
4.57e-32	31.3401	3.43957	Igsf21
0.00377797	2.42274	3.43449	Abcb11
2.25e-52	51.6484	3.39677	Sema5b
0.00452168	2.3447	3.37585	Gm15262
0.0571007	1.24336	3.30839	Pcdha8
2.89e-11	10.5384	3.30786	Pcdhb14
0.00249554	2.60284	3.28323	Nlrp9c
3.25e-09	8.48783	3.24611	Syt1
1.14e-37	36.9433	3.24289	Grin1
0.0310223	1.50833	3.15778	Olfr1349
7.48e-13	12.126	3.14683	Olfr1459
8.4e-08	7.07588	3.1351	Mybpc1
4.59e-32	31.3378	3.1246	Syndig1
5.97e-11	10.2242	3.1161	Nlrp4a
0.0927935	1.03248	3.11153	Atp13a4
1.21e-91	90.9176	3.10435	Fam81a
0.0126187	1.89898	3.10181	Cdc20b
0.00619662	2.20784	3.09476	Nxf2
7.79e-13	12.1084	3.05753	Skida1
0.100391	0.998306	3.03901	Cox8c
0.00114738	2.94029	3.02859	Slc6a5
1.57e-10	9.80418	3.01386	Sntg1
0.0084111	2.07515	3.01002	Gpr139
0.0223594	1.65054	2.97379	Foxa1
1.96e-27	26.7082	2.95566	Spic
1.7e-06	5.76978	2.95353	Sycp2l
1.26e-91	90.8998	2.9442	Syce1
1.24e-10	9.90748	2.93344	Smyd1
4.44e-42	41.3527	2.92765	Grin2b
0.00523674	2.28094	2.92718	Grid2
0.000459038	3.33815	2.92662	2310003L06Rik
6.01e-05	4.22144	2.92223	Lrtm2
1.93e-50	49.7154	2.92063	St6galnac3
0.00142812	2.84523	2.89531	Olfr153
0.0283602	1.54729	2.88262	Ddn
0.000161852	3.79088	2.87453	Gpr83
7.81e-101	100.107	2.86841	Klf4
0.00468112	2.32965	2.83009	Ssu2
3.46e-08	7.46097	2.82485	Chst8
0.0243244	1.61396	2.78787	Smr3a
0.0459284	1.33792	2.78069	Olfr1128
0.0763299	1.11731	2.77931	Cdh22
0.0025672	2.59054	2.77794	Gm20767
1.7e-06	5.76871	2.76214	Pabpc6
3.51e-42	41.4543	2.75996	Ak7
3.36e-06	5.47332	2.73293	Nkx1-2
7.26e-20	19.1392	2.7287	Tmtc2
0.00411692	2.38543	2.72397	Gm21964
1.96e-16	15.7074	2.69813	Camk2n1
1.68e-23	22.7753	2.69787	Slc6a1
0.000707275	3.15041	2.67727	2210418O10Rik
5.81e-13	12.2355	2.65585	Tmsb15l
5.09e-05	4.29298	2.64724	Acot4
3.92e-108	107.407	2.63939	Ldhb
8.24e-32	31.0842	2.63131	Gm14393
0.0192887	1.7147	2.61977	Gnb3
0.00998793	2.00052	2.61329	Olfr91
2.2e-07	6.65771	2.61068	Lonrf2
4.22e-55	54.375	2.60316	Prdm14
1.14e-82	81.9419	2.59409	Arxes2
0.0521907	1.28241	2.5923	Gm7903
0.0390733	1.40812	2.58187	Gm12394
1.08e-25	24.9649	2.5808	Slc47a1
1.69e-59	58.7712	2.57386	Mymx
1.8e-67	66.744	2.5729	Ncam1
5.01e-29	28.3002	2.57162	Itpka
3.8e-18	17.4199	2.5684	Ccdc38
0.132262	0.878563	2.55444	Samd13
7.94e-05	4.10042	2.55008	Trim43b
0.000143074	3.84444	2.54834	Nebl
4.28e-06	5.36839	2.54554	Gm15091
6.73e-07	6.17204	2.53737	Scn9a
7.45e-07	6.128	2.53055	Ctcfl
3.24e-09	8.48945	2.52891	Atp1a4
0.0174451	1.75833	2.52659	Rspo2
0.0815576	1.08854	2.52199	Defb30
1.02e-06	5.99159	2.51282	Frem1
0.0282704	1.54867	2.51155	Ccdc33
8.5e-16	15.0707	2.51129	Dnah11
2.93e-17	16.5338	2.50744	Olfr889
0.000380004	3.42021	2.5072	Vmn1r53
1.12e-64	63.9489	2.50561	Sfrp1
1.34e-73	72.8734	2.50146	Kyat3
9.62e-08	7.01672	2.49277	Sytl4
0.144656	0.839664	2.49065	Qrfp
0.146417	0.834407	2.48193	Olfr689
0.0015375	2.81318	2.47572	Tmem132b
0.00223854	2.65004	2.47426	Fam217a
2.54e-05	4.5945	2.47387	Gm14406
2.14e-26	25.67	2.4667	Plp1
4.92e-09	8.30835	2.44521	Pramel6
0.0231365	1.6357	2.44413	Ffar3
0.0958844	1.01825	2.44203	Pcdhb6
0.155746	0.807583	2.4329	Rarres2
2.82e-68	67.55	2.42978	Notum
4.81e-13	12.3177	2.42541	Zfp521
0.0248425	1.6048	2.42541	Cabs1
1.25e-55	54.9023	2.41455	Gm14401
0.0108473	1.96468	2.40898	Crisp1
0.000220069	3.65744	2.40749	Gm281
0.0658957	1.18114	2.40038	Phf11b
6.73e-15	14.1722	2.39777	Bcl11b
2.87e-42	41.5414	2.39775	Lrrc34
1.26e-79	78.9009	2.39036	Fam199x
0.00245612	2.60975	2.38905	Olfr1369-ps1
2.16e-26	25.6663	2.38881	Sox21
0.176399	0.753503	2.37788	Plppr1
8.08e-23	22.0925	2.36763	Dazl
4.79e-05	4.31959	2.35583	Ak8
9.04e-96	95.044	2.35547	Nanog
1.01e-23	22.9956	2.35266	Ogfod3
0.0805455	1.09396	2.35149	Olfr1350
0.00076915	3.11399	2.35123	Olfr924
8.12e-37	36.0905	2.34927	Itga9
1.69e-33	32.772	2.33549	Kitl
1.25e-51	50.9017	2.32505	Rpl10l
2.87e-30	29.5414	2.32466	Islr2
1.01e-36	35.9969	2.32034	Mok
0.000292492	3.53389	2.31984	Cerkl
4.17e-70	69.3798	2.31959	Gm14412
0.14095	0.850935	2.31714	Best3
4.25e-44	43.3718	2.31393	Inhbb
3.53e-42	41.4524	2.29919	Gm14322
3.83e-10	9.41676	2.29196	Crxos
3.32e-88	87.4788	2.29163	Acp6
7.2e-09	8.14256	2.2905	Pdcl2
4.04e-09	8.39382	2.2873	Clca3b
0.205147	0.687935	2.28571	Cd180
0.141146	0.85033	2.2843	Tmem235
2.93e-46	45.5328	2.27641	Zfp971
5.33e-05	4.27363	2.2737	Ppp1r14d
0.141068	0.850571	2.26684	Olfr691
1.34e-10	9.87307	2.26681	Teddm1b
0.0168004	1.77468	2.26403	Myot
2.5e-60	59.6018	2.26324	Tbx3
2.25e-06	5.64721	2.26119	Lrrn2
0.0648185	1.1883	2.25947	Fthl17f
0.0372592	1.42877	2.25315	Olfr1441
0.106221	0.973788	2.24929	Vstm2l
0.00807012	2.09312	2.24075	Kl
0.147087	0.832427	2.23527	Ifitm6
0.147087	0.832427	2.23527	Olfr1328
0.104168	0.982265	2.23039	2020-03-10
0.148888	0.82714	2.22761	Rax
5.06e-39	38.2961	2.22634	Zfp607b
2.63e-35	34.5795	2.22307	Mitf
0.000569606	3.24443	2.2227	Dscam
3.27e-25	24.4853	2.21975	Pcdhga8
3.06e-06	5.5142	2.21931	Mansc4
0.107406	0.968971	2.21797	Mas1
3.69e-48	47.4335	2.21764	Gm14325
1.82e-10	9.74005	2.20966	Pld4
0.0170481	1.76832	2.20376	Defb42
0.1604	0.794795	2.19469	Pbp2
1.27e-69	68.8953	2.19233	Bex2
2.51e-75	74.6011	2.19062	Cobl
0.0479639	1.31909	2.18623	Tmem156
2.05e-24	23.6879	2.1796	Adamtsl1
9.7e-62	61.0132	2.17537	Tcl1
0.124495	0.90485	2.17207	Lim2
0.000115158	3.93871	2.16768	Tceal3
0.000112692	3.94811	2.16202	Nrsn2
0.00128093	2.89247	2.16186	Obox6
4.61e-11	10.336	2.16177	Rgs9
1.11e-45	44.9541	2.16143	Tet2
0.00384776	2.41479	2.15451	Proc
1.2e-05	4.92166	2.15167	Olfr539
0.0192903	1.71466	2.14938	Pde6g
1.79e-05	4.74798	2.14373	Zfp853
0.108742	0.963601	2.14366	Olfr45
0.000512212	3.29055	2.14107	Zan
5.87e-26	25.2313	2.13881	Zfyve28
0.137823	0.860678	2.13082	Tubb1
1.01e-42	41.9972	2.12972	Mras
5.65e-18	17.2477	2.12948	She
5.14e-10	9.28941	2.12914	Ptcra
1.06e-05	4.97391	2.1241	Rerg
0.00194832	2.71034	2.11775	Zfp536
7.48e-05	4.12613	2.10653	Piwil1
1.83e-88	87.7385	2.0915	Esrrb
0.144202	0.841029	2.08657	Lao1
2.57e-07	6.59002	2.08121	Ablim2
1.76e-22	21.7556	2.08078	Sp4
2.87e-74	73.5422	2.07806	Ttn
4.7e-52	51.3282	2.07778	Tspan6
0.000221602	3.65443	2.07218	Dbx2
0.210425	0.676903	2.0718	Adh1
6.13e-33	32.2124	2.07044	Gm14444
1.49e-13	12.8278	2.06994	6030419C18Rik
1.66e-33	32.7787	2.06634	Gm14399
0.0442821	1.35377	2.0653	Abca6
2.5e-31	30.6028	2.06473	Aard
2.84e-38	37.5461	2.062	Nqo1
8.96e-13	12.0479	2.06011	Pcdhgb6
7.76e-12	11.1104	2.05873	Tmsb15b1
0.0262309	1.58119	2.04772	Saxo2
7.95e-66	65.0995	2.0435	Brwd1
4.09e-31	30.3878	2.04236	Arxes1
0.171625	0.76542	2.04111	Lrrc10
0.158295	0.800533	2.03869	Caly
0.211584	0.674517	2.03754	Tcp10b
1.1e-18	17.9574	2.03558	Setmar
5.71e-28	27.243	2.03535	Gm14409
2.64e-24	23.5789	2.03499	Slc25a53
0.000361619	3.44175	2.03329	Ism2
1.13e-09	8.94624	2.02765	Arl14epl
0.0235897	1.62728	2.02658	Vmn1r51
2e-16	15.6988	2.02426	Zcchc18
9.8e-16	15.0087	2.0238	Pcdhga4
7.67e-20	19.1154	2.02354	Pcdhga3
2.2e-19	18.6575	2.02229	Zic2
1.96e-14	13.7075	2.01808	Pcdhga9
1.78e-27	26.7498	2.01705	Gm14418
3.9e-10	9.40906	2.01658	Pirt
0.00468775	2.32904	2.01533	Serpina3i
4.99e-15	14.3021	2.01249	Eomes
0.000471091	3.3269	2.00829	Slamf1
0.0054793	2.26128	2.00612	Slc4a9
6.79e-12	11.1684	2.00591	Nlrp4f
8.74e-11	10.0585	2.0035	Klk1
0.00985558	2.00632	1.99891	Cd3e
6.6e-17	16.1808	1.99485	Rab6b
2.06e-60	59.6853	1.99421	Narf
0.0313894	1.50322	1.99355	Filip1
4.39e-30	29.3577	1.99353	Ndufaf8
0.10103	0.99555	1.99249	Pmch
2.96e-23	22.5292	1.99175	Armcx6
2.14e-52	51.6693	1.99056	Dnajc6
7.66e-37	36.116	1.98869	Cox6b2
0.0375934	1.42489	1.98693	Cct8l1
1.21e-56	55.9181	1.9847	Cenpi
0.178543	0.748256	1.97052	Ppil6
9.05e-12	11.0434	1.96866	Tceal1
1.22e-15	14.9153	1.96822	Taf7l
0.0454177	1.34278	1.96695	Spns3
7.24e-30	29.14	1.96456	Aqp3
0.00415408	2.38152	1.96389	Olfr90
1.02e-44	43.99	1.96166	Cenpx
7.08e-13	12.1498	1.96049	A730049H05Rik
6.27e-13	12.2029	1.96009	Zkscan2
7.44e-31	30.1283	1.95884	Khdc3
1.01e-05	4.99484	1.95548	Mobp
0.0793187	1.10062	1.95528	Vmn2r84
0.00902752	2.04443	1.95515	Clnk
4.6e-12	11.337	1.9526	Gm14327
6.86e-68	67.1638	1.95167	Spp1
2.6e-11	10.585	1.95119	Tmsb15b2
0.0527611	1.27769	1.94893	Gjb1
5.08e-30	29.294	1.94474	Gli2
1.15e-51	50.9409	1.94387	Chmp6
1.85e-24	23.7327	1.94056	Arhgdib
0.0147871	1.83012	1.93858	Prrt2
0.0910251	1.04084	1.93771	Erich3
8.02e-65	64.096	1.93298	Armcx2
1.16e-63	62.9351	1.93268	Aebp2
0.25207	0.598479	1.93223	Olig2
0.00646324	2.18955	1.92465	Glra4
1.27e-71	70.8957	1.91873	Cstf2
7.88e-56	55.1036	1.91801	Tbcd
0.0598875	1.22266	1.915	Gm10340
1.86e-22	21.7296	1.91289	Gm2004
1.08e-12	11.9679	1.91032	Sycp2
9.19e-22	21.0369	1.90809	Galnt4
0.0870282	1.06034	1.90778	Olfr1330
1.66e-60	59.7801	1.90615	Tm7sf3
3.12e-07	6.50649	1.90531	Igsf23
1.26e-26	25.8993	1.90447	B3glct
8.67e-27	26.0622	1.90294	Atp1a3
8.69e-32	31.0611	1.90009	Plekhd1
2.24e-09	8.64961	1.8995	Gm3512
2.44e-12	11.6131	1.89662	Efnb3
3.49e-27	26.4577	1.8951	Zfp966
4.31e-30	29.3654	1.88977	Gfod1
4.56e-16	15.3409	1.88958	Slc15a1
3.77e-50	49.4231	1.88275	Kit
9.7e-36	35.0134	1.88203	Slc4a5
0.000483264	3.31582	1.88051	Gm36210
3.26e-55	54.4871	1.87848	Baiap2
0.00384764	2.41481	1.87794	Pcdhb18
1.52e-66	65.8175	1.8778	Hnrnph2
7.19e-48	47.143	1.87638	Aspscr1
2.28e-13	12.6421	1.87606	Notch4
1.94e-21	20.7125	1.87567	Grk3
1.35e-38	37.8683	1.87545	Itm2a
4.87e-47	46.3127	1.87387	Fry
1.98e-11	10.7023	1.87266	Dct
4.3e-57	56.367	1.87001	Rpl36a
0.0166299	1.77911	1.86927	Ifitm7
0.143836	0.842133	1.86874	1700001K19Rik
9.09e-22	21.0416	1.8683	Pde8a
9.86e-09	8.00625	1.86805	Tcp11
0.288897	0.539257	1.8649	Krt1
2.53e-08	7.59652	1.86429	Aatk
0.0190861	1.71928	1.86144	Gm14288
6.33e-10	9.19894	1.8614	BC028528
0.104924	0.979124	1.86118	Olfr692
0.110407	0.957003	1.86028	Sult6b2
0.00738159	2.13185	1.85873	Nox1
1.84e-27	26.7361	1.85682	Ildr1
0.0329357	1.48233	1.85561	Rab40b
5.71e-31	30.2432	1.85465	Slc25a10
1.4e-33	32.854	1.85439	Zfp970
1.74e-22	21.7602	1.85383	Gm14403
5.67e-49	48.2465	1.85209	Wdr45b
0.00134128	2.87248	1.85164	Lrriq3
5.08e-06	5.29452	1.84963	Saa3
1.67e-06	5.77773	1.84932	Dnhd1
1.78e-36	35.7484	1.84899	Agl
0.28218	0.549474	1.8487	Armc3
0.115019	0.93923	1.84867	Cyp2t4
1.58e-46	45.802	1.84781	Yeats4
1.97e-12	11.7064	1.84589	Coro2b
2.3e-60	59.6391	1.84453	Fstl1
5.27e-06	5.27824	1.8438	Dmgdh
3.02e-11	10.5201	1.84238	Pcdhga7
9.37e-21	20.0281	1.84109	Gm14440
8.13e-21	20.09	1.84091	Pcdhga12
1.03e-37	36.9871	1.83686	B3gntl1
2.16e-41	40.6658	1.83639	Epb41l4a
0.139205	0.856346	1.83294	Pcdha7
5.24e-06	5.28049	1.83189	Cacna2d2
1.45e-19	18.838	1.83032	Gm14410
0.0756569	1.12115	1.83025	B930094E09Rik
0.066935	1.17435	1.82644	Pabpc5
0.00531623	2.2744	1.82546	Isl1
0.0456928	1.34015	1.8251	Ednrb
1.27e-06	5.89575	1.82262	Fam196b
0.0993743	1.00273	1.82103	Fgf23
9.41e-17	16.0264	1.82045	Gm14305
0.0533924	1.27252	1.81872	C8b
2.94e-06	5.53118	1.81835	Scn2a
0.157996	0.801353	1.81736	Gm20695
6.78e-29	28.1688	1.81625	Gm14391
0.00337229	2.47207	1.81621	Tex26
2.44e-32	31.6127	1.81581	Gm14326
2.06e-11	10.6852	1.81146	Cux2
7.24e-30	29.14	1.80828	Hsf2bp
0.311369	0.506725	1.80812	Pcdhb15
1.14e-05	4.94238	1.80511	Fam241a
2.49e-23	22.6037	1.80468	Zeb1
1.35e-15	14.8712	1.80333	Pcdhgb5
4.63e-20	19.3344	1.8027	Mettl25
0.00667571	2.1755	1.80109	Thrsp
7.61e-06	5.11835	1.7967	Itgam
2.27e-22	21.6449	1.7949	Zfp931
0.132964	0.876265	1.79475	Asic4
2.95e-39	38.5306	1.79465	Armcx1
0.307645	0.51195	1.79237	Wdr63
0.0553658	1.25676	1.79008	Trim72
2.48e-27	26.605	1.7892	Nfib
2.64e-24	23.5789	1.78746	Zfp973
1.23e-05	4.91027	1.78726	D430019H16Rik
1.34e-26	25.872	1.78718	Alg14
3.33e-49	48.4777	1.7857	Nelfcd
2.5e-24	23.6019	1.78545	Dlgap3
8.94e-55	54.0488	1.78477	Timm8a1
0.0835155	1.07823	1.78045	Fscn2
1.25e-40	39.9017	1.77813	Faap100
2.19e-06	5.65939	1.7778	Sox1
2.65e-42	41.5765	1.77706	Tepsin
7.28e-11	10.1377	1.77322	Prdm16
0.0539383	1.2681	1.77025	Ano4
4.06e-32	31.3916	1.76859	Gprasp2
1.66e-50	49.7809	1.76697	Ly75
4.03e-17	16.3951	1.76549	Pcdhga1
5.64e-59	58.2487	1.76548	Upp1
2.26e-06	5.6454	1.76169	Zfp965
1.1e-34	33.9574	1.76121	Armcx5
0.219845	0.657884	1.75981	Olfr981
6.7e-22	21.1742	1.75773	Fam234b
0.00251302	2.5998	1.75559	Slc7a14
1.35e-28	27.8683	1.75438	Cnpy1
0.00178825	2.74757	1.75392	Slc6a7
1.17e-48	47.9332	1.75137	Rtl1
7.9e-26	25.1021	1.74792	H2-M5
1.33e-28	27.8776	1.74413	Lmo4
2.35e-14	13.6293	1.74285	Pcdhgb7
6.85e-11	10.1644	1.73989	Taf9b
0.329008	0.482794	1.73873	Cdh19
7.59e-27	26.1197	1.7372	Nxt2
8.11e-32	31.0912	1.73053	Eras
1.14e-16	15.9425	1.72404	Stat4
1.41e-05	4.84998	1.72391	Drc3
2.62e-13	12.5824	1.72187	Pcdh19
3.6e-10	9.44326	1.72002	Tmem151b
1.98e-09	8.70321	1.71993	Tmem108
2.68e-17	16.5721	1.71945	Pycr1
0.276141	0.55887	1.71771	Mlc1
1.6e-17	16.7948	1.71695	Poc1b
1.22e-28	27.9125	1.71074	Gpc3
0.00485783	2.31356	1.70904	Gm14435
2.67e-06	5.57304	1.70758	Foxr2
7.08e-37	36.1501	1.70727	Gprasp1
0.222762	0.652159	1.70692	Morc2b
1.31e-47	46.8813	1.7067	Gm4631
2.4e-48	47.6194	1.70508	Pgk1
3.19e-40	39.4958	1.70435	Wrb
0.00795549	2.09933	1.7026	Olfr147
0.284254	0.546294	1.70044	Myh4
3.21e-35	34.4938	1.69514	Gabbr1
2.67e-08	7.57387	1.69289	Hist2h3c1
3.6e-52	51.4436	1.68711	Fgf4
0.0621721	1.2064	1.68528	Pla2g2c
0.111395	0.953135	1.68481	Sphkap
0.0359942	1.44377	1.68227	Zfp784
0.126185	0.898992	1.68178	Gm9964
2.3e-06	5.63842	1.68146	Lca5l
0.354239	0.450703	1.6802	1700019N19Rik
4.66e-29	28.3319	1.67947	Gm14296
0.0274698	1.56115	1.67851	Inha
0.0076883	2.11417	1.67788	C1s2
4.92e-23	22.3084	1.67598	Hexdc
0.180685	0.743079	1.67457	Rpl36a-ps1
3e-30	29.5232	1.67433	Zfp988
1.07e-26	25.9718	1.67402	Dcxr
1.25e-20	19.9041	1.67367	Tyw3
2.44e-12	11.6128	1.67254	Slit2
2.61e-18	17.583	1.67146	Bbs10
1.26e-12	11.9	1.66928	Pcdhgb4
0.000955311	3.01986	1.66861	Pzp
3.11e-45	44.5075	1.66842	Dyrk1a
0.00204134	2.69009	1.66555	Fam46d
0.150312	0.823006	1.66519	Olfr922
4.51e-37	36.3458	1.66509	Trps1
1.09e-27	26.9625	1.66468	Emp1
3.05e-05	4.51591	1.6645	Myo18b
0.00274476	2.5615	1.66399	Clcn1
7.27e-05	4.13847	1.66328	Ifitm2
0.00302351	2.51949	1.65977	Sgcd
1.17e-37	36.9301	1.6588	Pigk
1.14e-05	4.94398	1.65546	Lrrn1
0.00774737	2.11085	1.65418	Fthl17c
2.55e-19	18.5936	1.65352	2610002M06Rik
3.1e-20	19.5081	1.65321	Gm14295
0.309142	0.509842	1.65244	Them7
0.0981419	1.00815	1.65043	Ptpro
0.334368	0.475775	1.64715	Adgrg4
1.96e-06	5.70854	1.64633	Wdr78
7.97e-11	10.0986	1.64626	Oxld1
3.24e-13	12.49	1.64587	Col9a2
1.2e-22	21.919	1.64487	Rhbdd2
0.00256031	2.59171	1.64469	Ifitm5
5.89e-06	5.22961	1.63998	Myo1f
0.0153235	1.81464	1.63299	Tmem132d
9.8e-08	7.00871	1.63287	Zadh2
9.96e-05	4.00163	1.63279	Hoxb9
5.88e-28	27.2305	1.63191	Ctbs
2.53e-09	8.59659	1.63166	Pou4f1
0.00139635	2.855	1.62865	Chrna1
1.02e-08	7.9899	1.62665	Slitrk5
1.48e-06	5.83035	1.62663	Calb2
1.83e-05	4.73815	1.62615	Pcdhga6
3.81e-23	22.4195	1.62604	Armcx3
0.000863297	3.06384	1.62515	Slc16a14
6.54e-11	10.1843	1.62401	Msrb2
1.34e-28	27.8736	1.62354	Ooep
0.000149042	3.82669	1.62294	Necab1
3.1e-36	35.5087	1.62271	Fn3krp
1.63e-19	18.7883	1.61955	Zic5
4.94e-53	52.3066	1.61541	Bex3
8.21e-10	9.08573	1.61534	Pcdhgb2
1.5e-07	6.82374	1.61534	Gm11627
3.78e-05	4.42288	1.61424	Cadps2
0.000227299	3.6434	1.61367	Zfp972
6.42e-30	29.1924	1.61349	Calcoco2
5.03e-18	17.2982	1.61285	Lpar4
0.00022891	3.64033	1.61176	Gm5134
6.29e-15	14.2015	1.61138	Pcdhga11
1.2e-36	35.9215	1.61126	Gm14443
4.62e-07	6.3358	1.6104	Nap1l3
3.69e-39	38.4335	1.60935	Atp7a
0.00103165	2.98647	1.60923	Chst3
0.0132705	1.87711	1.60767	Kcnc4
4.37e-45	44.3599	1.60725	Hmgn1
2.35e-29	28.629	1.59862	Zfp987
0.292722	0.533545	1.5973	Kcnj8
2.92e-30	29.535	1.59581	Rpp25
7.25e-19	18.1395	1.59552	Arl16
0.133169	0.875598	1.59295	Ampd1
1e-37	36.9992	1.59257	Pcyt2
3.57e-08	7.44767	1.59199	Ptprd
1.15e-33	32.9381	1.59018	Mdm1
0.000149987	3.82395	1.5897	Cacng8
2.57e-08	7.58941	1.58794	Nxf3
2.59e-06	5.58732	1.58699	Tex19.2
0.00078877	3.10305	1.58487	Hhip
8.73e-31	30.0588	1.58484	Tmem64
3.94e-28	27.4042	1.5844	Dennd5b
4.81e-36	35.3175	1.5838	Pcsk6
0.293583	0.53227	1.58334	1700016D06Rik
0.00929415	2.03179	1.58199	Ttc9b
3.62e-21	20.4417	1.57996	Cep131
1.52e-44	43.8177	1.57914	Selenof
0.230237	0.637826	1.57734	Thrb
0.230237	0.637826	1.57734	Prr23a2
5.74e-47	46.2411	1.57594	Zzz3
0.0470193	1.32772	1.57509	Gm9045
0.0470193	1.32772	1.57509	Gm9049
6.19e-32	31.208	1.57457	Cdca7l
1.31e-34	33.8813	1.57301	Cgnl1
3.98e-10	9.40022	1.57293	Pcdhgb1
4.96e-31	30.3048	1.57114	Odf2l
1.01e-15	14.9974	1.571	Mtus2
2.49e-17	16.6044	1.56969	Mapk1ip1
0.0114686	1.94049	1.56815	Xkrx
1.78e-05	4.74841	1.56796	Tram1l1
1.38e-07	6.85955	1.56792	Ctnnd2
1.1e-12	11.9568	1.56659	Shisa2
0.0302642	1.51907	1.56533	D430041D05Rik
8.99e-14	13.0465	1.56449	Polr3gl
0.000103754	3.98399	1.56411	Pax6
7.01e-05	4.15412	1.56359	Scn2b
0.130538	0.884263	1.5615	Cfap206
2.65e-42	41.5765	1.5612	Alyref
1.76e-24	23.7534	1.55863	Armcx4
3.22e-06	5.49196	1.55855	Pcsk1
0.0337529	1.47169	1.55764	Kcnt1
4.11e-13	12.3865	1.55723	Fads6
1.04e-06	5.98268	1.55649	Cntln
6.6e-17	16.1803	1.55569	Tnik
6.39e-16	15.1944	1.55108	Acss2
2.46e-05	4.60982	1.55081	Mog
1.22e-15	14.9137	1.55051	AU041133
7.08e-05	4.14982	1.54967	Aox1
1.11e-12	11.9542	1.54865	Porcn
1.59e-46	45.7987	1.54824	N4bp2l2
0.0100888	1.99616	1.54698	Hs3st4
0.0221369	1.65488	1.54378	Gm867
3.94e-33	32.4049	1.54373	C2cd5
0.00781679	2.10697	1.54122	Cxxc4
3.54e-38	37.4509	1.54013	Ifi27
0.271244	0.56664	1.53976	Olfr923
3.97e-29	28.4014	1.53969	Med21
8.56e-25	24.0676	1.53855	Fpgt
0.00843003	2.07417	1.53805	Lrriq1
0.0105412	1.97711	1.53698	Sag
4.09e-05	4.38817	1.53687	Gm10800
0.0100653	1.99717	1.53502	Pramel7
5.15e-21	20.2886	1.53477	Gon7
2.34e-12	11.6303	1.53473	Naa11
0.000562279	3.25005	1.53292	Onecut2
1.84e-33	32.7345	1.53271	Psmg1
0.0159321	1.79773	1.53191	Bhmt2
2.47e-38	37.6078	1.53075	Zfp518b
1.1e-28	27.9605	1.52954	Rfng
1.66e-42	41.7787	1.52816	Brca2
7.37e-05	4.13229	1.52765	Gm10801
0.000102805	3.98799	1.52729	Pbld1
1.68e-23	22.7747	1.52657	Slc6a15
8.81e-28	27.0551	1.52652	BC017643
0.0599771	1.22201	1.5262	Tmem56
0.000422131	3.37455	1.5259	Arhgef38
0.0714289	1.14613	1.52271	Fam71e1
6.73e-34	33.1718	1.52205	Vrk1
0.0185543	1.73156	1.52099	Spef2
3.96e-09	8.40245	1.52073	Slc52a3
0.00309599	2.5092	1.52006	Wbp2nl
4.45e-42	41.3518	1.51887	Nudt4
3.55e-11	10.4499	1.51851	Pcdhga2
4.93e-12	11.3069	1.51785	Tmem229b
2.06e-37	36.6853	1.51651	Elovl6
6.29e-15	14.2015	1.51383	Hist2h2ab
0.280867	0.5515	1.51348	Mettl7a3
0.0130914	1.88302	1.51189	Rhox10
7.46e-23	22.1271	1.51152	Zfp990
1.46e-22	21.8351	1.51069	Pigh
1.08e-12	11.9674	1.50975	Zfp316
7.01e-20	19.154	1.50897	Bmf
3.03e-13	12.5184	1.50892	Zfp758
5.89e-19	18.2298	1.50871	Btbd11
0.227761	0.64252	1.50794	V1ra8
8.57e-21	20.0671	1.50676	Zfp750
0.349141	0.456999	1.50535	Cdh20
9.38e-10	9.02771	1.50498	Slc16a4
1.07e-13	12.9717	1.5045	Isoc2a
2.36e-27	26.6279	1.50323	Acadm
2.34e-10	9.63119	1.50265	Jakmip1
1.23e-33	32.9091	1.5025	Bex4
0.00863192	2.06389	1.50222	Atp2b2
2.11e-28	27.6753	1.50026	Dus1l
0.119853	0.92135	1.49758	Ppp1r32
8.54e-13	12.0684	1.49752	Col11a1
0.00348949	2.45724	1.497	Lmo2
3.82e-16	15.4175	1.4968	B230307C23Rik
6.69e-11	10.1746	1.49615	Cox7a1
0.000526581	3.27853	1.49493	Trim52
0.000485645	3.31368	1.49388	Padi4
0.130783	0.88345	1.49336	Ppp1r3g
0.0128462	1.89122	1.48927	Nat1
0.18726	0.727554	1.4887	Rxfp2
3.78e-08	7.42267	1.48817	Gm4724
0.303056	0.518477	1.48761	Clec12a
8.17e-07	6.08779	1.48713	Fbxo44
1.05e-08	7.98046	1.48573	Accsl
3.36e-38	37.4734	1.484	Magt1
1.56e-14	13.8067	1.48258	Arhgap26
0.00064673	3.18928	1.48249	Zfp300
8.5e-13	12.0708	1.47998	Moap1
7.78e-05	4.10916	1.4796	2010315B03Rik
7.69e-10	9.11428	1.47629	Ccdc57
1.14e-27	26.9437	1.4758	Zfp229
1.83e-07	6.73867	1.47505	Rtn1
0.0796892	1.0986	1.47	Cacna2d4
6.72e-10	9.17253	1.46917	Smarcd3
7.45e-07	6.128	1.46781	Mzf1
2.09e-15	14.6796	1.46385	C2cd2
0.337201	0.472111	1.46256	Kcnb2
0.362566	0.440612	1.46088	Cyp4f37
2.16e-23	22.665	1.46012	Aes
0.0583003	1.23433	1.45937	Cidea
0.151111	0.820703	1.45849	Dusp15
1.49e-06	5.82677	1.45748	Gpr162
2.26e-06	5.64543	1.45546	Pcdhga5
0.0537139	1.26991	1.45533	Olfr639
0.0203683	1.69105	1.45519	Fn3k
8.78e-11	10.0563	1.45508	Dglucy
0.00111856	2.95134	1.45488	Nrip2
2.16e-28	27.6649	1.45464	Zfp534
4.43e-32	31.3536	1.45425	Mafg
0.146282	0.834809	1.45348	Card14
7.63e-32	31.1175	1.45304	Zmym3
4.79e-27	26.3193	1.45281	Oas2
0.154332	0.811544	1.45239	Olfr26
2.16e-27	26.6658	1.45209	Slc25a20
0.142049	0.847561	1.4492	Rsph10b
1.43e-06	5.84404	1.44634	Cntfr
0.000279804	3.55315	1.44626	A930004D18Rik
4.89e-19	18.3109	1.44616	Gm13212
0.051984	1.28413	1.4447	Alpk2
3.72e-20	19.4295	1.44467	Lrrc45
4.72e-40	39.3261	1.44348	Csnk1d
1.64e-32	31.7863	1.4431	Fblim1
0.0335545	1.47425	1.44192	Ly6k
2.2e-32	31.6582	1.44191	Zbtb21
0.00570381	2.24383	1.44045	2410137M14Rik
1.63e-27	26.7882	1.43893	Dusp27
6.07e-07	6.21696	1.4366	Pcdhga10
1.23e-07	6.90845	1.43457	Lat
2.63e-09	8.57948	1.43447	Fam210b
1.71e-26	25.7678	1.43432	Jam2
2.85e-33	32.5455	1.43409	Prkacb
0.000159672	3.79677	1.43135	Susd5
1.76e-06	5.75549	1.43133	Ampd3
0.0566276	1.24697	1.43109	Col20a1
0.0479225	1.31946	1.43108	Gm14308
9.65e-35	34.0157	1.43	Ppp2r5c
0.385925	0.413497	1.42867	Kcna5
0.0108726	1.96367	1.42763	Chrna5
2.95e-20	19.53	1.42732	Ccdc91
2.6e-12	11.5842	1.42731	Chpt1
4.36e-40	39.3608	1.42699	Gps1
8.96e-26	25.0475	1.42612	Tubb2b
0.350089	0.455822	1.42314	Olfr1423
0.324464	0.488834	1.42269	Cd19
4.6e-27	26.3375	1.42188	Cox7b
3.65e-33	32.4377	1.42186	Rae1
8.18e-09	8.08736	1.41954	Rasgrp4
0.384048	0.415614	1.41916	Nr2f1
3.83e-25	24.4172	1.41592	Cdkn1b
1.49e-17	16.8261	1.41568	Satb1
1.31e-23	22.8816	1.41513	Gla
6.23e-19	18.2055	1.41494	Zfp422
0.00425571	2.37103	1.41333	Phactr3
3.64e-13	12.4394	1.4122	Car13
1.25e-12	11.9024	1.41139	Lix1l
0.264419	0.577707	1.41133	Avpr2
0.419705	0.377056	1.41074	Lvrn
1.64e-14	13.7854	1.41034	Hebp1
6.44e-09	8.19091	1.4087	Jdp2
0.186262	0.729877	1.40686	Pnpla1
0.00237363	2.62459	1.40342	Arsg
0.0721749	1.14161	1.40241	Olfr983
6.21e-27	26.207	1.4021	Zfp704
8.01e-29	28.0965	1.40031	Plekha5
7.06e-28	27.1514	1.40011	Foxk2
0.000168955	3.77223	1.3982	Lrriq4
0.00265729	2.57556	1.39798	Brd3os
0.0454482	1.34248	1.39792	Zmat1
8.4e-05	4.07553	1.39724	Gsta3
7.96e-34	33.0992	1.39628	Ak4
2.42e-31	30.6158	1.39541	Zfp985
9.35e-26	25.0292	1.39467	Slc38a10
0.256561	0.59081	1.39466	Rab44
1.33e-19	18.8752	1.39293	Pgghg
0.0103436	1.98533	1.3917	Xpnpep2
0.105799	0.97552	1.3914	Myrfl
0.424672	0.371946	1.39003	Gm8281
0.00316339	2.49985	1.38978	Mmp16
4.57e-10	9.34048	1.38826	Zfp689
0.000919132	3.03662	1.38761	Adgrf5
0.0803272	1.09514	1.38507	1700020D05Rik
0.121502	0.915415	1.38469	Cetn4
5.02e-09	8.29888	1.38334	Mkrn3
0.228663	0.640804	1.3833	Gabrg1
1.15e-33	32.9404	1.38283	Ptgfrn
0.389877	0.409072	1.38238	Slco1b2
0.389877	0.409072	1.38238	A430078G23Rik
3.35e-13	12.4753	1.38232	Aldh1a3
0.272453	0.564709	1.3813	Gm20479
1.26e-15	14.8991	1.3794	Dhdh
0.151181	0.820503	1.37907	Ren1
0.20822	0.681477	1.37846	Ncf1
3.19e-20	19.4961	1.37844	Igfbp2
1.09e-26	25.9645	1.37762	Zfp386
9.3e-37	36.0314	1.37696	Nploc4
3.14e-16	15.5026	1.37572	Smim10l1
7.95e-17	16.0995	1.37495	Fam53b
4.39e-17	16.3577	1.37479	Fut9
0.0159331	1.7977	1.3745	Ttc16
0.207069	0.683886	1.37392	Scg5
0.0266577	1.57418	1.37387	Fat3
0.0526796	1.27836	1.37167	Trpc6
1.82e-15	14.7405	1.37122	Zyg11a
6.61e-10	9.17947	1.37055	Sema6c
0.0108281	1.96545	1.36865	Olfr985
6.67e-07	6.17573	1.36675	Kcns3
1.22e-30	29.9128	1.36604	Tceal8
0.390514	0.408364	1.36494	Pspn
0.0264417	1.57771	1.36428	Dnah5
0.195296	0.709307	1.36416	Gm26602
0.0264417	1.57771	1.36266	Acss3
2.05e-05	4.68927	1.36143	AW551984
9.66e-05	4.01498	1.36129	Fhl4
1.31e-13	12.8814	1.36054	Nos1
1.43e-26	25.8447	1.35989	Rprd1a
0.000529742	3.27594	1.35953	Hfm1
2.44e-17	16.6131	1.35934	Azin2
0.362604	0.440568	1.35675	Gm42421
7.31e-10	9.13581	1.35351	Ppp2r3d
1.24e-07	6.9081	1.35283	Id4
2.09e-13	12.6807	1.3526	Wdr25
1.69e-12	11.7721	1.35006	Zhx1
5.19e-10	9.28518	1.34994	Sft2d3
7.65e-12	11.1163	1.34942	Nudt12
1.38e-06	5.86126	1.3481	Gpat2
0.0152699	1.81616	1.34653	Acsm3
0.00361478	2.44192	1.34649	Rnf152
0.00219941	2.65769	1.34636	Zfp808
0.119887	0.921226	1.34634	Kcnc2
0.0132379	1.87818	1.3452	Kcnma1
1.54e-08	7.81135	1.34486	Aoah
0.0895425	1.04797	1.34436	Kcnd2
2.15e-15	14.6683	1.34421	Zfp600
1.43e-24	23.8444	1.34395	Synj2bp
5.66e-29	28.2471	1.34368	Hs2st1
7.38e-14	13.132	1.34356	Cd38
1.09e-21	20.9613	1.34267	Nexmif
0.000180354	3.74387	1.34258	Tshz1
0.0705911	1.15125	1.34217	Pou3f3
2.6e-17	16.5847	1.34039	Evl
4.62e-28	27.3351	1.34019	Atxn7l3b
0.000986397	3.00595	1.33854	Esx1
5.06e-12	11.2955	1.33844	Etfrf1
2.49e-25	24.6043	1.3377	Zfp59
2.07e-23	22.6848	1.3367	Usp44
1.44e-35	34.8427	1.33437	Ppp1r12a
4.26e-30	29.371	1.33436	Zranb2
1.03e-22	21.9891	1.33304	Bhlhb9
1e-26	25.9996	1.33299	Zfp57
1.68e-20	19.7742	1.33074	Sirt7
2.94e-12	11.5315	1.3307	Mterf2
1.33e-29	28.8761	1.32819	Dennd2c
3.23e-07	6.49068	1.32806	Reps2
4.89e-21	20.3105	1.32649	Sumf1
3.1e-20	19.5087	1.32645	Mme
0.0199293	1.70051	1.32592	9330161L09Rik
0.00188633	2.72438	1.32455	Pknox2
1.69e-24	23.771	1.32409	Nr0b1
1.23e-25	24.9117	1.32251	Gtf2b
1.21e-28	27.9181	1.32247	Rfc3
2.63e-29	28.5801	1.32247	Aff1
4.61e-11	10.336	1.31993	Enpp4
1.75e-12	11.7561	1.31955	Rasa4
6.6e-31	30.1807	1.31857	Usp33
4.93e-19	18.3072	1.31681	Gdf3
5.11e-09	8.29131	1.3141	Ppp1r35
0.0818745	1.08685	1.31254	Gm18336
3.49e-10	9.45735	1.31234	Mup6
0.0814643	1.08903	1.31227	Klk7
0.0566617	1.24671	1.31191	Ctf2
0.233374	0.631947	1.31184	Abca16
0.200623	0.697619	1.31166	Dnah3
2.46e-11	10.6082	1.31108	Ttc8
4.86e-30	29.3131	1.31091	Aurka
5.26e-07	6.27881	1.31	Nrep
2.1e-17	16.6783	1.30951	Spata7
1.49e-20	19.8265	1.30905	Cmtm7
0.151422	0.819811	1.30759	Eci3
0.0205816	1.68652	1.30751	Cacng4
7.52e-05	4.12383	1.30403	Gfra1
9.82e-28	27.008	1.30297	Cmas
5.56e-08	7.25516	1.30279	Hspa12a
1.01e-11	10.9957	1.30265	Pde9a
2.26e-07	6.64497	1.30241	Npr3
0.213397	0.670811	1.30181	Nxph4
5.94e-21	20.226	1.30008	Uchl1
2.09e-30	29.6808	1.29964	Nup107
8.07e-27	26.0929	1.29937	Hgs
3.63e-09	8.43955	1.29836	Crebl2
1.39e-28	27.8581	1.29616	Lta4h
1.15e-22	21.9383	1.2937	Recql
4.75e-16	15.3229	1.29183	Xrcc3
2.41e-22	21.6186	1.2917	Crbn
0.274404	0.56161	1.29009	Chrng
0.0127402	1.89482	1.28986	Pla2g4b
0.436655	0.359862	1.28969	Rhox1
2.6e-14	13.585	1.28934	Pmepa1
7.24e-15	14.1405	1.28876	Tmem251
0.00130838	2.88327	1.288	Ggt7
0.00290588	2.53672	1.28784	Gm3383
1.95e-05	4.70997	1.28781	Nhsl2
0.0615338	1.21089	1.28745	Gm26920
0.00368003	2.43415	1.2856	St8sia6
1.37e-25	24.8643	1.28531	Tubb3
0.00617665	2.20925	1.28519	Slc25a2
0.368791	0.433219	1.28447	Oxtr
1.52e-22	21.8189	1.28424	Dera
0.368791	0.433219	1.28356	Gm13889
4.23e-28	27.3734	1.28325	Rpf1
1.93e-09	8.71486	1.28292	Zfp989
0.441632	0.354939	1.28199	Kctd14
0.0540585	1.26714	1.28193	Rgs5
3.84e-16	15.4156	1.28188	Chchd10
6.56e-06	5.18281	1.28168	Faah
0.25636	0.59115	1.28113	Vmn1r52
0.452333	0.344541	1.28096	Tmsb15a
3.71e-33	32.4308	1.28017	Etnk1
0.440571	0.355984	1.28001	Pram1
3.17e-19	18.4986	1.27987	Cnot2
1.29e-11	10.8898	1.27974	Zfp839
1.11e-05	4.95282	1.27966	Dnah10
0.039755	1.40061	1.27956	Gjb4
1.11e-17	16.9545	1.27925	Pycard
0.327629	0.484618	1.27912	Ceacam18
1.24e-05	4.90818	1.27786	Dqx1
0.372968	0.428329	1.27775	Hoxd8
0.00763107	2.11741	1.27645	Lrrc15
7.72e-23	22.1122	1.27607	Ccdc137
1.12e-10	9.94961	1.27434	Bphl
0.000103922	3.98329	1.27343	Ccdc68
4.72e-07	6.32607	1.2732	Rec114
0.409052	0.388221	1.27279	Abca14
3.57e-15	14.4473	1.27136	Mcf2
1.57e-05	4.80307	1.27132	1700029P11Rik
3.49e-32	31.4573	1.27057	Taf7
0.187287	0.727493	1.26907	Gprin3
0.129784	0.886779	1.26856	Pkd2l2
0.0350664	1.45511	1.26811	Cyp2c69
0.0451126	1.3457	1.26769	Gng5
4.06e-18	17.3918	1.26744	Atp8a1
6.39e-15	14.1944	1.26714	Rfx2
0.406297	0.391156	1.26601	Cilp
0.206035	0.686059	1.26587	Vmn2r1
5.45e-09	8.26346	1.26563	Elovl7
0.000404522	3.39306	1.26551	Izumo4
1.62e-32	31.7899	1.2654	Bcat1
0.333626	0.47674	1.26467	Gm14419
1.57e-23	22.8047	1.26327	Miga1
0.263543	0.579148	1.26163	Olfr293
5.63e-23	22.2499	1.26133	Grik3
0.126271	0.898696	1.26129	Stpg1
0.227584	0.642858	1.2611	Anxa9
0.456871	0.340207	1.26065	Tlr7
0.180263	0.744093	1.26051	Gm20721
3.48e-06	5.45894	1.25987	Ccdc39
0.0904164	1.04375	1.25918	Cdk5r2
0.154996	0.80968	1.25833	Clcnka
2.44e-07	6.61314	1.25793	Sv2a
8.36e-06	5.07767	1.25523	Cass4
0.0193381	1.71359	1.25505	Tmem74
8.29e-20	19.0812	1.25472	Wdr20
0.033433	1.47583	1.25398	Tmem132c
0.000141457	3.84938	1.25352	Ryr3
0.000105532	3.97661	1.25328	Hydin
7.14e-25	24.1461	1.25233	2010107E04Rik
0.0820316	1.08602	1.2523	Pklr
4.09e-26	25.3884	1.25074	Rex2
0.0760188	1.11908	1.25017	Ttc30a2
0.0261824	1.58199	1.24942	Terb2
1.41e-30	29.851	1.24891	Tfcp2l1
1.54e-17	16.8128	1.24887	4930430F08Rik
0.108512	0.96452	1.24819	Mc5r
1.21e-14	13.9157	1.24673	Apopt1
0.453776	0.343158	1.24327	Krtap6-5
3e-26	25.5234	1.24293	Slc7a3
8.52e-22	21.0698	1.24135	Sh3glb1
6.16e-06	5.21074	1.24126	Rdh12
0.385427	0.414058	1.24106	Gm42791
4.84e-21	20.315	1.2394	Igsf3
8.37e-14	13.0772	1.23857	Zfp951
9.96e-06	5.00164	1.23847	Satb2
2.93e-18	17.5327	1.23824	Nfatc2ip
1.75e-21	20.7565	1.23586	Stag3
4.21e-19	18.3752	1.23583	Mmp11
9.29e-08	7.03216	1.23464	Tnfrsf22
3.39e-06	5.46923	1.2341	Ccdc189
0.383956	0.415718	1.23347	Kcng4
1.62e-08	7.79083	1.23294	Tmtc1
6.88e-10	9.16236	1.23237	Adamts10
0.0245644	1.60969	1.23233	Cybb
0.163456	0.7866	1.23208	Olfr984
0.230237	0.637826	1.23194	Folr2
0.109778	0.959487	1.2318	Stard6
2.21e-21	20.6555	1.23058	Klhl42
3.96e-10	9.40279	1.23021	Alpk3
0.534001	0.272458	1.23007	Gm10401
2.94e-14	13.5318	1.22976	Kif5a
8.58e-09	8.06627	1.22954	Prelid2
2.12e-14	13.6735	1.229	Mrpl12
0.149452	0.825498	1.22785	Zpbp
6.5e-14	13.187	1.2271	Amn1
4.04e-08	7.39325	1.2263	Hykk
0.387088	0.41219	1.22608	Mnx1
0.461653	0.335684	1.22597	Pcdhb20
6.99e-12	11.1557	1.22547	Mgmt
1.71e-23	22.766	1.22533	Stx16
1.02e-25	24.9899	1.22487	Tnrc6c
6.9e-09	8.16107	1.2243	BC017158
0.144541	0.840008	1.22402	Clcnkb
1.49e-22	21.8273	1.22332	Ntn1
1.77e-20	19.7513	1.22181	Btbd7
1.6e-21	20.796	1.22105	Tigar
0.494576	0.305767	1.22056	Apon
0.0387791	1.4114	1.22013	Poln
0.0160655	1.7941	1.21932	Pkd1l1
0.000357796	3.44636	1.21852	Ror1
1.52e-31	30.8173	1.2176	Slc2a3
1.13e-20	19.9452	1.21748	Gm2381
5.6e-12	11.2515	1.21683	Mcrip1
6.37e-14	13.1959	1.21671	Dcaf12l1
0.334716	0.475323	1.21565	AC154682.1
0.000729676	3.13687	1.21562	Nova1
3.33e-09	8.47768	1.21559	Acot2
0.00123303	2.90903	1.21487	Lyrm1
0.461211	0.336101	1.21288	Dyrk4
1.66e-10	9.77964	1.21166	Cacng7
1.67e-07	6.77786	1.21137	Ttc30b
1.58e-25	24.8013	1.21135	Pds5b
2.07e-10	9.68356	1.20893	Aass
1.21e-18	17.9179	1.20891	Cryz
4.93e-09	8.30702	1.20852	Trmt2b
1.93e-23	22.7144	1.20832	Eml5
1.36e-18	17.8675	1.20809	Zfp980
2.22e-18	17.6532	1.20756	Sephs2
3.24e-29	28.4895	1.20648	Ppp4r3a
1.18e-25	24.9264	1.20276	Fzd5
3.28e-12	11.4846	1.20206	Eme2
2.29e-22	21.6398	1.20192	Alpl
8.02e-14	13.0958	1.20167	2610318N02Rik
0.0190754	1.71953	1.20118	Tceal7
5.15e-21	20.2886	1.20068	H1f0
3.72e-20	19.4295	1.2003	Csrp2
2.51e-25	24.5997	1.19982	Tmeff1
0.255767	0.592155	1.19934	1700034I23Rik
0.179983	0.744769	1.19904	Sgcz
0.0178118	1.74929	1.19832	Pdyn
6.62e-09	8.17891	1.19784	Bbs1
0.0315527	1.50096	1.19738	Ccdc155
0.486771	0.312675	1.19734	Stab2
0.303263	0.51818	1.19711	Kcnj16
8.76e-28	27.0576	1.19703	Arhgdia
2.28e-12	11.6427	1.19627	Wdr60
0.00252284	2.59811	1.19618	Dpysl4
8.28e-18	17.0819	1.19525	Tceal9
7.31e-21	20.1362	1.19507	Ndufa12
8.22e-13	12.085	1.19469	BC030336
0.289295	0.53866	1.19463	Gk2
0.359725	0.444029	1.19409	Scgb3a1
4.82e-15	14.3166	1.19409	Dclk2
0.17181	0.76495	1.19382	Cacna2d3
0.37316	0.428105	1.19365	Palmd
6.78e-29	28.1688	1.19198	Tmpo
0.00191065	2.71882	1.19131	Bmpr1b
8.84e-17	16.0535	1.19086	Mest
0.0987241	1.00558	1.1906	Prss53
3.92e-07	6.40644	1.18938	Pip4k2a
0.000351188	3.45446	1.18766	Nova2
0.493845	0.30641	1.18708	Slc32a1
0.493845	0.30641	1.18708	Saa2
3.84e-14	13.4162	1.18666	Bahcc1
1.2e-26	25.922	1.18633	Pkn2
3.58e-13	12.4458	1.18627	Zfp978
4.58e-19	18.3391	1.18624	Nr3c1
1.96e-26	25.7066	1.18603	Iws1
0.000500312	3.30076	1.18545	Prkcg
0.0054916	2.2603	1.18544	Klhdc7a
0.0305521	1.51496	1.18465	Msh4
4.34e-19	18.3624	1.18459	Ears2
0.0957848	1.0187	1.18407	Gpr68
2.55e-25	24.5937	1.18377	Kdm3a
4.87e-22	21.3123	1.18244	Ttc7b
1.16e-27	26.9353	1.18208	Psrc1
2.06e-21	20.686	1.18007	Acad11
3.92e-19	18.4069	1.17955	Bcl10
0.298198	0.525495	1.17946	Zfp385b
0.000509708	3.29268	1.17907	Ubxn11
0.281666	0.550265	1.17848	Corin
6e-21	20.2221	1.17731	Zbtb44
0.0352035	1.45341	1.17717	Sox3
3.68e-10	9.43442	1.17698	Creg1
0.027315	1.5636	1.17667	Kctd16
0.153306	0.81444	1.17648	Kcnmb4
1.55e-12	11.8091	1.17603	Iffo1
4.8e-21	20.319	1.17585	Dcun1d3
6.02e-15	14.2206	1.17544	Cpped1
0.0200389	1.69813	1.17501	Car8
3.38e-05	4.47114	1.17473	Vash1
5.54e-06	5.25682	1.17428	Scn8a
0.0519303	1.28458	1.17191	Wdr64
7.15e-15	14.1459	1.17184	B4galnt4
5.46e-09	8.26243	1.17022	Fhod3
1.01e-16	15.9962	1.17019	Zfp329
1.03e-19	18.9868	1.17012	Papola
0.0227062	1.64386	1.16853	Grid1
1.13e-17	16.9455	1.16725	Anp32a
1.14e-17	16.9417	1.16631	Ap4m1
0.00211763	2.67415	1.16584	Cend1
1.72e-12	11.7632	1.16566	Zfp984
0.213192	0.671228	1.16487	B3gnt4
0.17101	0.76698	1.16475	Hoxa7
0.0131074	1.88248	1.16419	Hist2h2be
0.00149108	2.8265	1.16186	BC049715
0.0334651	1.47541	1.16035	Fank1
0.311639	0.506348	1.16004	Ntf3
2.49e-19	18.6034	1.15991	Cnn3
4.22e-06	5.37436	1.15899	Rims1
0.00576585	2.23914	1.15803	Lix1
0.190128	0.720954	1.1557	Muc5b
2.72e-13	12.5658	1.15543	Gphn
7.62e-09	8.11823	1.15502	2900011O08Rik
0.081793	1.08728	1.15219	Alk
2.96e-14	13.5286	1.152	Lcmt1
3.88e-07	6.41092	1.15179	Igfbp7
0.272888	0.564015	1.15083	Klhl4
0.0126385	1.8983	1.14867	Pou2f2
1.72e-22	21.7642	1.14782	Ergic2
5.66e-07	6.24725	1.14769	Aire
0.438799	0.357735	1.14721	Gm10735
0.250034	0.602001	1.14605	Olig1
6.66e-06	5.17668	1.14587	D1Pas1
0.468118	0.329645	1.14502	4930524J08Rik
4.56e-06	5.34134	1.14494	Far2
0.00495683	2.3048	1.14365	Klhl3
5.01e-09	8.30044	1.14283	Lrrc2
8.35e-14	13.0784	1.14214	Actr6
2.32e-07	6.63475	1.14171	Sh3gl2
1.04e-05	4.981	1.14102	Dact1
1.68e-25	24.7758	1.14052	Psmc1
0.00133939	2.87309	1.14012	Col8a2
2.86e-19	18.5429	1.13955	Rbm38
0.000717076	3.14443	1.13876	Fbxo36
7.19e-11	10.1433	1.13869	Rap1gap
0.00874421	2.05828	1.13835	Slc25a29
0.00182495	2.73875	1.13828	9330182L06Rik
4.49e-22	21.3474	1.13725	Igsf9b
0.0772862	1.1119	1.13657	Spata22
0.475732	0.322638	1.13601	Gm6811
0.0947234	1.02354	1.13545	Lax1
0.515395	0.28786	1.13527	Hsd3b2
0.0579239	1.23714	1.13517	Cped1
1.85e-09	8.73328	1.13489	Ankrd9
9.24e-17	16.0343	1.13483	Msantd3
0.00234781	2.62934	1.13433	Gipc2
2.58e-20	19.589	1.13386	Rap1b
3.43e-21	20.4642	1.13373	Prelid3b
0.394805	0.403617	1.13344	Cyp4f15
5.06e-06	5.29624	1.13275	Dnajc30
8.63e-10	9.06411	1.13045	Borcs5
3.87e-13	12.4122	1.13012	Zfyve21
1.47e-18	17.8329	1.12992	Gas2l3
0.252832	0.597168	1.12969	Mmp21
0.00643797	2.19125	1.12887	Aldh1l2
7.68e-19	18.1148	1.12871	Frrs1
2.87e-18	17.5427	1.12771	Rcor1
3.18e-21	20.4973	1.12755	Cdca4
7.32e-05	4.1354	1.12729	Zfhx4
7.69e-09	8.11396	1.12706	Map2k6
8.14e-12	11.0894	1.1261	Uros
0.0570367	1.24385	1.12607	Ptn
3.37e-13	12.4725	1.12598	Dstyk
2.21e-11	10.6562	1.12583	Dpf1
3.76e-24	23.4253	1.12411	Ipo8
4.1e-09	8.38704	1.124	Klf15
0.0227076	1.64383	1.12325	Pla2g4c
0.00781999	2.10679	1.12279	Cbln1
2.33e-05	4.63282	1.12187	Rwdd3
1.65e-06	5.78312	1.12087	Bcl2l14
5.34e-14	13.2725	1.12066	2410004B18Rik
2.27e-07	6.64455	1.12065	Mab21l3
2.61e-18	17.583	1.11973	Tfdp2
0.291398	0.535513	1.11923	1700029I15Rik
0.0162256	1.7898	1.11922	Pla2g4e
0.00565974	2.2472	1.11766	Ttc41
4.92e-07	6.30812	1.11725	Zfp40
1.12e-10	9.9502	1.11699	Nhs
2.02e-11	10.6947	1.11693	Anapc11
2.7e-11	10.5693	1.11689	Lrmp
9.24e-07	6.03435	1.1167	Megf11
1.29e-21	20.8893	1.11668	Mki67
1.34e-16	15.8722	1.11494	Abcd3
0.321062	0.49341	1.1146	Hcn1
1.86e-14	13.7305	1.11257	Gpa33
3.27e-18	17.4857	1.11031	Btbd1
0.68118	0.166738	1.11023	Cphx3
0.199678	0.699671	1.10976	Dmbx1
5.64e-08	7.2489	1.10944	Atp5e
4.94e-08	7.30612	1.10872	Ttll6
0.353118	0.45208	1.1087	4933416C03Rik
2.87e-07	6.54208	1.10786	Acyp1
6.26e-11	10.2031	1.10735	Ano3
1.81e-15	14.7432	1.10724	Rab22a
1.72e-15	14.7645	1.10723	Gm20604
2.3e-06	5.63765	1.10708	Ccdc85a
4.2e-05	4.37713	1.10667	Olfr986
1.72e-21	20.7645	1.10653	Itpk1
1.87e-11	10.7288	1.1065	Lrig1
2.75e-07	6.56046	1.10462	Kank4
4.09e-10	9.38863	1.10431	Zfp938
2.23e-12	11.6523	1.10264	Btbd6
1.67e-08	7.77857	1.10247	Mtm1
1.14e-15	14.9418	1.10125	Zkscan1
0.000253088	3.59673	1.10042	Gtf2ird2
2.41e-09	8.61883	1.09967	Prr14
0.0267954	1.57194	1.09966	Rapgef4
0.277097	0.557369	1.09828	Sox5
1.02e-23	22.9904	1.09785	Mark3
0.249896	0.602241	1.0974	Igll1
1.32e-09	8.87918	1.09665	Paqr8
0.247162	0.607018	1.09603	Otop1
0.00559589	2.25213	1.09581	Lipo2
0.221318	0.654984	1.09547	Plscr2
0.0275801	1.5594	1.09542	Cyct
2.01e-16	15.6973	1.09539	Idh2
0.264157	0.578138	1.09439	Negr1
3.7e-16	15.4322	1.09415	H2afj
0.00184683	2.73357	1.09409	Mpped2
0.0441633	1.35494	1.09175	Adgrd1
0.157996	0.801353	1.09119	Gnat1
1.4e-08	7.85366	1.09054	Atp2a3
2.93e-16	15.5334	1.08938	Tmem19
1.85e-08	7.73389	1.08919	Fndc10
0.00258409	2.58769	1.08837	Zbbx
0.266633	0.574085	1.08832	Rnf182
0.00167498	2.77599	1.08726	Dnaic2
3.81e-14	13.4186	1.08718	Vangl1
5.13e-11	10.2901	1.08707	Ttc30a1
0.0593894	1.22629	1.08701	Gm20521
4.12e-13	12.3853	1.08684	Dnajc18
0.0450046	1.34674	1.08577	Sdk2
0.00805515	2.09393	1.08546	Cyp2b23
4.02e-05	4.3955	1.08538	Zfp986
2.7e-08	7.56944	1.08486	Ankrd35
4.16e-08	7.38128	1.08405	Zfp612
0.444963	0.351677	1.08405	Tnfrsf26
0.0865287	1.06284	1.08299	Foxo6
0.0017026	2.76889	1.08259	Adam1a
1.37e-14	13.8643	1.08249	Zscan21
6.36e-12	11.1967	1.08186	Ldlrad3
1.49e-06	5.82737	1.08126	Atat1
7.36e-12	11.1333	1.08052	Zdhhc4
0.334519	0.475579	1.08048	Acsbg2
0.453359	0.343558	1.0801	Amdhd1
0.188111	0.725585	1.07983	Sult1a1
1.84e-21	20.7355	1.07983	Cdc5l
3.63e-11	10.4396	1.07948	Rimklb
8.82e-16	15.0545	1.07926	Rnpc3
0.433249	0.363263	1.079	Syna
0.100272	0.998821	1.07772	Slc51a
0.197121	0.705268	1.07756	Tmem117
0.0323705	1.48985	1.07743	Mia
5.39e-13	12.268	1.0769	Klc1
4.84e-09	8.31513	1.07551	Ndn
0.104993	0.978842	1.07538	Hivep3
0.298198	0.525495	1.07433	Cacng5
0.0362064	1.44121	1.07264	Tceal5
5.98e-06	5.22354	1.07256	1110034G24Rik
1.84e-08	7.73469	1.07249	Mettl27
0.000204465	3.68938	1.0709	Trpa1
8.26e-07	6.08277	1.06986	Lhpp
4.69e-19	18.3284	1.06975	Stmn2
0.0567671	1.2459	1.06922	Pdzd9
0.00671826	2.17274	1.06784	Igdcc3
5.18e-07	6.28571	1.06697	Galc
2.01e-05	4.69754	1.06687	Cyyr1
1.67e-18	17.7767	1.06665	Eps8
3.61e-14	13.442	1.0662	Cstf1
2.31e-09	8.63647	1.06581	Otub2
0.00848685	2.07125	1.06567	Zfp708
4.26e-19	18.3709	1.06549	Zc3h14
3.25e-19	18.4883	1.06536	Atp2b1
0.448835	0.347913	1.06523	Chrna3
0.168644	0.773029	1.06406	Rnf223
0.189309	0.722828	1.06321	Klhl34
0.209537	0.67874	1.06311	Trim43a
8.6e-13	12.0655	1.06306	Cxxc5
2.89e-13	12.5388	1.06263	Ank2
6.12e-11	10.2135	1.06246	Abcg1
0.0275801	1.5594	1.06156	Myo1a
5.77e-11	10.2388	1.06104	Rad51b
3.2e-17	16.4948	1.05957	Qk
6.36e-08	7.19636	1.05734	Zfp810
2.23e-06	5.65094	1.05712	Sema4a
0.1604	0.794795	1.05658	Ecel1
9.18e-07	6.03707	1.05563	Srgap3
2.19e-09	8.6588	1.0549	Zfp977
3.58e-09	8.44616	1.05289	Cpsf4l
0.0199875	1.69924	1.05254	Shank1
3.62e-21	20.4415	1.052	Wdr5
1.77e-16	15.7523	1.05182	Sbk1
1.16e-19	18.9345	1.0507	Ubr7
1.69e-10	9.7721	1.05029	Ccnk
1.83e-15	14.7382	1.04993	Baz2b
0.00571772	2.24278	1.04953	Zkscan16
0.496244	0.304305	1.04913	Ak9
0.376004	0.424807	1.04908	D830044I16Rik
3.31e-05	4.48036	1.04895	Lipo3
4.09e-09	8.388	1.04793	Plcd1
0.423802	0.372837	1.04678	Inhbc
0.102273	0.990237	1.04653	Dnah6
7.75e-06	5.11048	1.04632	Nadsyn1
6.03e-20	19.2199	1.0461	Thumpd1
8.27e-14	13.0823	1.04522	Ube2d3
0.000168955	3.77223	1.04514	Zbtb7c
0.0944907	1.02461	1.04459	1700010I14Rik
5.22e-16	15.2824	1.04333	Mrps35
0.0509728	1.29266	1.043	Spesp1
0.000362363	3.44086	1.04285	Nap1l2
7.13e-22	21.1471	1.04215	Dcp2
0.25913	0.586482	1.04073	Vpreb1
3.36e-21	20.4741	1.04006	Gna13
2.32e-13	12.6347	1.03969	Dyrk2
5.68e-10	9.24554	1.03867	Eid2
2.2e-14	13.6575	1.03827	Lrig2
1.75e-16	15.7562	1.03783	Dhx32
6.39e-12	11.1942	1.0378	Zfp157
0.528298	0.277121	1.03741	Alox12e
0.0113234	1.94602	1.03736	Zfp936
0.00395873	2.40244	1.03726	Prkcb
0.00268512	2.57104	1.03722	Mocos
7.41e-18	17.1304	1.03713	Setd3
0.00340207	2.46826	1.03706	Gstm7
0.0685518	1.16398	1.03561	Ak5
3.83e-12	11.4167	1.03446	Ryr2
8.44e-12	11.0738	1.03373	Pik3r1
1.96e-20	19.7074	1.03352	Nras
0.106683	0.971905	1.03312	D630003M21Rik
7.3e-06	5.13659	1.03251	AI467606
0.0081054	2.09123	1.03176	Rprm
9.3e-19	18.0316	1.03168	Ints13
2.68e-19	18.5723	1.03105	Cggbp1
2e-15	14.6993	1.03057	Fbxo15
0.397332	0.400847	1.03055	Adh4
2.05e-09	8.68772	1.02988	Parp11
3.55e-14	13.4494	1.02974	Tubb2a
0.0454931	1.34205	1.02957	Cfap77
3.84e-14	13.4162	1.0294	Rtfdc1
0.00564016	2.24871	1.02923	Dyx1c1
0.125954	0.899787	1.02883	Tsks
3.08e-05	4.51094	1.02815	Akr1e1
0.00143948	2.84179	1.02787	Pcsk1n
0.0470202	1.32772	1.02778	Rcan2
2.44e-09	8.61198	1.02777	Slc35e3
0.0718725	1.14344	1.02694	AU022751
0.0345553	1.46149	1.02693	Klk13
0.00316503	2.49962	1.02562	Slc25a47
8.03e-18	17.095	1.02461	Kdm3b
6.12e-15	14.2136	1.02413	Bex1
0.025515	1.5932	1.0234	Nxph3
1.45e-15	14.8389	1.02157	Dcaf5
1.1e-12	11.9568	1.02104	Grhl3
1.99e-05	4.70041	1.02058	Nol4l
0.0482359	1.31663	1.02004	Lims2
4.42e-20	19.3548	1.01877	Tmtc3
7.11e-07	6.14823	1.01868	Hsd3b7
6.91e-09	8.16053	1.01791	Snrpf
3.69e-16	15.4326	1.01776	Osbpl8
3.88e-10	9.41165	1.01669	AC158605.2
1.52e-09	8.81872	1.01643	Grcc10
7.15e-15	14.1457	1.01601	Exd2
0.0500155	1.3009	1.01581	Nlrc3
1.52e-10	9.81837	1.01576	Mtg2
3.63e-19	18.44	1.01552	Slc16a3
3.92e-12	11.4064	1.01547	Cog6
2.78e-09	8.55569	1.01502	Gstm2
2.18e-07	6.66252	1.01372	Chga
1.03e-18	17.9868	1.01362	Knop1
0.0101645	1.99291	1.01295	Ankrd23
0.259063	0.586594	1.01168	Pdx1
8.92e-18	17.0496	1.01124	Aldoa
0.0331849	1.47906	1.01099	Mapk15
6.79e-05	4.16782	1.01092	Rapgef3
0.0212753	1.67212	1.01037	Spata1
2.67e-06	5.57354	1.01012	Ift22
2.45e-09	8.61	1.00942	Plpp1
6.9e-09	8.16128	1.0094	Slc39a11
1.07e-10	9.97007	1.00876	Pde4d
0.00525568	2.27937	1.00873	Zfp712
0.54105	0.266763	1.00865	Asic2
0.0421717	1.37498	1.00863	Caps2
0.202993	0.692518	1.00845	Hlf
3.71e-05	4.4312	1.00774	Lurap1l
0.0019206	2.71656	1.00746	Nupr1
1.66e-13	12.7812	1.00734	Acadsb
0.393664	0.404875	1.00719	Pgr15l
8.59e-15	14.0661	1.00719	Nfkb1
7.93e-19	18.101	1.00707	Strap
0.408703	0.388592	1.00664	Fam159a
1.85e-07	6.73399	1.00623	Lrrc49
0.0300949	1.52151	1.0059	Dpep2
0.192729	0.715052	1.00555	Disp3
1.18e-09	8.92932	1.00517	Meaf6
2.38e-13	12.6243	1.00516	Skap2
0.506626	0.295312	1.00492	Lrat
2.05e-14	13.6874	1.00476	Mier3
5.04e-12	11.2979	1.00472	Eri2
0.0536394	1.27052	1.00405	Ahsg
0.00230187	2.63792	1.00403	Cavin4
2.66e-13	12.5744	1.00384	Cep135
1.1e-14	13.9597	1.00368	Rnd3
0.0677788	1.16891	1.0035	Ntm
1.47e-12	11.8314	1.00304	Prdm15
0.022333	1.65105	1.00259	Gm42878
7.03e-09	8.15333	1.00197	Mrpl42
0.531085	0.274836	1.00167	Tgm4
0.531085	0.274836	1.00167	Tex50
1.19e-12	11.924	1.00158	Bicd1
2.2e-19	18.6586	1.001	Bub3
1.34e-11	10.8718	1.00017	Adck1
6.57e-06	5.18274	0.999674	Reep1
0.123244	0.909234	0.999633	1700014D04Rik
1.95e-05	4.71026	0.999293	Zfp653
0.194788	0.710439	0.9983	Runx3
5.12e-17	16.2908	0.99782	Edrf1
6.35e-10	9.19738	0.997702	Csrnp3
0.00174625	2.75789	0.997229	Tmem91
0.000267325	3.57296	0.996517	Zfp811
0.00378686	2.42172	0.996389	Ctf1
4.43e-15	14.354	0.996297	Gnas
8.6e-12	11.0656	0.995913	Ube2n
1.3e-11	10.8858	0.995504	4930503L19Rik
1.32e-10	9.87846	0.995358	D230025D16Rik
9.9e-08	7.00427	0.994458	Snapin
1.6e-17	16.7948	0.993916	Nid1
2.66e-11	10.5752	0.99324	Clcc1
1.58e-06	5.80155	0.992734	Atp2b4
0.534151	0.272336	0.99265	Prr23a1
1.77e-10	9.75281	0.992089	Zfp982
1.48e-13	12.8304	0.991683	Nedd1
6.98e-16	15.156	0.991592	Slc25a36
0.0705911	1.15125	0.99119	Cfap54
2.42e-05	4.61632	0.990635	Tppp3
0.441955	0.354622	0.990515	Scnn1b
8.78e-15	14.0565	0.990126	Dscr3
4.9e-05	4.3095	0.989866	Bdh2
2.48e-07	6.60551	0.989192	Slc31a2
8.43e-06	5.07417	0.988679	A430033K04Rik
5.94e-09	8.22644	0.988164	Cirbp
1.46e-16	15.8353	0.987577	Ppp2r2d
0.272753	0.564231	0.987407	Kcnn3
1.38e-17	16.8608	0.986749	Zfc3h1
1.47e-12	11.8316	0.985528	Aph1a
1.15e-16	15.9397	0.985514	Dock1
0.267391	0.572854	0.9855	Dpf3
1.93e-18	17.7134	0.984908	Sun1
2.93e-06	5.53322	0.984763	Zfp873
0.000225993	3.6459	0.984409	Sfxn5
0.0130714	1.88368	0.98432	9130023H24Rik
1.19e-14	13.9254	0.983906	Golga5
0.000259197	3.58637	0.983264	Mob3c
1.29e-14	13.8897	0.983177	Skiv2l
0.579956	0.236605	0.983049	Gm12353
0.12896	0.889546	0.982439	Rhbdl2
3.33e-10	9.47809	0.981923	Tlnrd1
0.0496343	1.30422	0.98115	Cabyr
1.59e-12	11.798	0.981141	Tedc1
5.06e-12	11.2955	0.980589	Lmo7
2.01e-14	13.6975	0.980237	Tex19.1
9.97e-10	9.00115	0.980158	Pyroxd1
0.129703	0.887049	0.979977	Ccna1
1.05e-05	4.97852	0.979684	Mael
0.0139787	1.85453	0.979559	Srrm4
0.0534006	1.27245	0.97945	Cracr2a
0.149031	0.826724	0.978864	Abca13
0.000563728	3.24893	0.978064	Rnft2
0.00397933	2.40019	0.977967	Gstm6
2.18e-10	9.66154	0.977848	Usp49
0.00327506	2.48478	0.977675	Tsacc
2.26e-12	11.6466	0.977276	Syde2
1.21e-10	9.91764	0.976966	Vezt
6.43e-09	8.19177	0.976495	Clgn
0.340757	0.467555	0.976448	Hoxc4
1.71e-15	14.7683	0.976404	Cpsf6
2.93e-17	16.5338	0.976304	Wdr35
0.00398181	2.39992	0.976121	Tmem35b
1.49e-14	13.8277	0.974754	Tubgcp2
9.64e-13	12.0159	0.973901	Mif4gd
9.23e-08	7.03459	0.973608	Gpr19
0.013158	1.88081	0.973431	Ndufa4l2
6.79e-11	10.1679	0.972658	Trmt61a
8.23e-06	5.08454	0.972359	Gpc2
1.89e-09	8.72303	0.971372	Cdc25c
0.419415	0.377356	0.971255	Zfp663
0.594583	0.225788	0.971106	Wfdc3
3.19e-13	12.4966	0.970495	Dpysl3
4.12e-05	4.38485	0.970387	Fahd2a
3.29e-10	9.48311	0.969958	Fam43a
4.56e-08	7.34124	0.969502	Asap3
2.24e-15	14.649	0.968656	Sra1
0.000742422	3.12935	0.968521	Ephb6
0.347137	0.459499	0.968137	Gdpd3
0.000132718	3.87707	0.967998	Epha7
0.0665714	1.17671	0.967818	Neurl1b
8.24e-08	7.08424	0.966852	Plce1
0.256794	0.590416	0.966578	Olfr374
1.15e-10	9.93965	0.966431	Dmd
4.24e-09	8.37262	0.966236	Pccb
5.11e-11	10.2914	0.966202	Prune2
0.032708	1.48535	0.96616	Ksr2
0.511054	0.291533	0.965859	Gm5493
1.07e-10	9.97122	0.965157	Wasf3
1.63e-08	7.78695	0.964898	Ikzf5
2.46e-11	10.6082	0.964833	Gde1
2.04e-12	11.6901	0.96454	Gpsm2
0.00250415	2.60134	0.964425	Nexn
0.000844333	3.07349	0.964166	Tmem191c
0.418106	0.378714	0.963462	Tas2r137
1.8e-09	8.74563	0.963378	Wbp1
0.351891	0.453592	0.963371	Sobp
3.06e-10	9.51376	0.962679	Zfhx2
0.0203199	1.69208	0.962427	Gm10762
0.37626	0.424512	0.961999	Dleu7
5.41e-05	4.26657	0.961989	Zbtb12
6.56e-20	19.1829	0.961482	Nucks1
0.158006	0.801327	0.961123	Olfr1495
1e-06	5.99803	0.961015	1110051M20Rik
0.0960129	1.01767	0.960968	Ttc21a
2.49e-09	8.60385	0.960307	Nudt14
0.448423	0.348312	0.958996	Olfr982
1.88e-06	5.72615	0.958184	Fam212b
0.188144	0.72551	0.958032	Cps1
1.39e-09	8.85717	0.957995	Cenpm
0.274927	0.560782	0.957729	Degs2
3.27e-15	14.4856	0.957497	Foxn3
0.170037	0.769456	0.955598	Fancd2os
7.22e-17	16.1412	0.955298	Zfp646
0.000434189	3.36232	0.955168	Zfp273
4.38e-11	10.3582	0.954371	Npepl1
4.53e-11	10.3436	0.953721	Zfp101
0.354215	0.450732	0.952089	Hs6st3
0.00336612	2.47287	0.952044	Noxred1
2.5e-17	16.6016	0.951868	Cdc23
0.023673	1.62575	0.951748	N4bp2l1
5.59e-14	13.2527	0.951308	Slc44a1
4.68e-12	11.3297	0.950928	Bnip3
1.37e-07	6.86379	0.950466	Coq4
0.322292	0.491751	0.950372	Xkr7
3.21e-18	17.493	0.949958	Dicer1
0.591088	0.228348	0.948623	Gm6710
8.18e-08	7.08719	0.948313	Arl5c
0.428801	0.367744	0.947798	AC152453.1
0.00268631	2.57084	0.947577	Mthfs
4.82e-14	13.3168	0.94757	Erf
2.84e-06	5.54736	0.947296	Plpp3
1.8e-15	14.7455	0.947289	Mcam
0.439707	0.356837	0.946798	G430095P16Rik
0.00115102	2.93892	0.945707	Abhd18
5.68e-05	4.24531	0.94542	Ankrd45
0.0635508	1.19688	0.9452	Gm6594
3.07e-10	9.51339	0.944707	Brf1
0.387252	0.412006	0.943926	Gm10131
2.92e-12	11.5351	0.943813	Ccdc59
5.2e-11	10.2839	0.943775	Zfp654
0.116692	0.932957	0.943072	Dlec1
0.306769	0.513189	0.942931	Abcb4
2.58e-15	14.5883	0.942223	Trnt1
0.322216	0.491853	0.941355	Gm15097
4.12e-13	12.3853	0.941296	Acvr1b
0.295853	0.528924	0.940776	Cbln2
8.71e-07	6.0601	0.940317	Pias3
0.0840861	1.07528	0.93994	Gm21738
0.241577	0.616945	0.939613	Nat14
0.012345	1.90851	0.939087	Cd37
1.6e-07	6.797	0.938986	Rnf13
4.13e-10	9.3842	0.938904	Ing4
0.00378686	2.42172	0.937643	Stx1b
0.265539	0.575871	0.937223	Cldn20
0.051363	1.28935	0.936872	Spats1
1.52e-06	5.81864	0.936604	Slc4a3
0.000810123	3.09145	0.936396	Cdo1
0.000709894	3.14881	0.93634	Shisa7
0.439601	0.356941	0.936337	Lgi1
0.0499607	1.30137	0.936074	Spag16
9.4e-10	9.02682	0.935105	Siva1
0.0111065	1.95442	0.934729	Nxpe4
9.67e-14	13.0145	0.93383	Morc1
0.234048	0.630695	0.933382	S1pr4
4.67e-10	9.33051	0.933352	Caprin2
4.04e-11	10.394	0.933093	Fgfr1op2
0.0010847	2.96469	0.932728	Zfp968
0.115148	0.938744	0.931724	Gm5796
3.6e-14	13.4436	0.931496	H2afy
1.69e-15	14.773	0.931273	Cdca3
8.75e-10	9.05777	0.930926	Phyh
0.0453323	1.34359	0.930668	Gm3839
1.63e-10	9.78846	0.930578	2810474O19Rik
0.227584	0.642858	0.92993	Nmnat3
3.25e-14	13.4878	0.929869	Mical3
4.64e-10	9.33362	0.929851	Kat8
1.72e-11	10.765	0.929637	Dalrd3
1.62e-07	6.79098	0.929138	Polr2j
0.0366258	1.43621	0.92893	Calcr
1.24e-18	17.9072	0.927953	H3f3b
3.55e-09	8.44944	0.927387	Nmnat2
3.12e-11	10.506	0.927291	Eea1
1.43e-11	10.8446	0.927168	Tenm4
0.00285215	2.54483	0.926735	Irx2
0.212967	0.671688	0.926721	1500009C09Rik
0.00284331	2.54618	0.925522	Myo15b
4.12e-05	4.38467	0.925456	Tiam2
1.18e-08	7.92844	0.925142	Rab27a
2.43e-17	16.6143	0.925076	M6pr
0.426461	0.370121	0.925048	Col9a1
1.49e-05	4.82583	0.924531	Nsun4
0.345177	0.461958	0.924244	Ms4a6d
8.94e-09	8.0488	0.923897	Ptms
0.0140689	1.85174	0.923895	Snx32
0.48277	0.31626	0.923073	Gabbr2
0.205495	0.6872	0.923039	5330417C22Rik
5.7e-10	9.24449	0.922716	Pcnx
1.24e-12	11.9073	0.922657	Yipf5
2.78e-12	11.5561	0.922641	Cep290
0.381047	0.419021	0.922576	Casp14
0.130187	0.885431	0.922317	Pde8b
2.19e-16	15.6598	0.9221	Arl6ip1
2.6e-11	10.5844	0.921501	Hdhd5
2.71e-10	9.56755	0.92138	Fntb
0.000130934	3.88295	0.920199	Fez1
6.57e-12	11.1823	0.919939	Sod2
1.66e-07	6.78027	0.919755	Decr1
0.00705855	2.15128	0.919736	Zc2hc1c
7.31e-08	7.13609	0.919171	mt-Atp6
7.03e-16	15.1533	0.918985	Rfc2
4.42e-10	9.3546	0.91802	2410141K09Rik
0.429971	0.366561	0.917678	Grin2c
0.429971	0.366561	0.917678	Spata45
8.88e-16	15.0515	0.917583	Basp1
0.590811	0.228551	0.917549	Pdha2
4.77e-11	10.321	0.917464	Zfp941
0.0782478	1.10653	0.917281	Mfsd2b
0.354109	0.450863	0.914999	Pom121l2
7.84e-08	7.10545	0.914877	Gjb5
0.00303022	2.51853	0.914451	Smad6
0.36281	0.440321	0.914037	Il22ra1
9.39e-14	13.0271	0.913998	Kmt2c
7.19e-10	9.14319	0.913917	Tulp3
2.1e-10	9.67691	0.913075	Gm4924
1.1e-08	7.95827	0.91212	Tns1
5.89e-12	11.2299	0.911761	Nsmce4a
3.18e-10	9.49723	0.910072	Rapgef5
0.000142058	3.84753	0.908953	Rcor3
4.94e-10	9.30667	0.908835	Ndufaf4
0.0539423	1.26807	0.90722	Treml2
3.36e-07	6.47417	0.906613	1500011B03Rik
0.378965	0.421401	0.906469	Dcdc2a
0.00117154	2.93124	0.905708	Spsb4
2.25e-05	4.64869	0.905386	Map6
5.18e-09	8.28548	0.905306	Pet100
0.487841	0.311721	0.904982	Olfr1564
1.2e-10	9.92087	0.90495	Parpbp
6.57e-11	10.1821	0.904837	Pfdn1
2.07e-12	11.6839	0.904084	Mpp5
0.210975	0.675769	0.904003	Ptprcap
0.297906	0.52592	0.903647	Ccr4
1.26e-09	8.90024	0.903235	Phf11d
2.12e-09	8.67406	0.903184	Dxo
8.45e-14	13.0732	0.903098	Lrp6
7.09e-10	9.14926	0.902838	Sass6
7.18e-10	9.14367	0.902711	Tmem164
0.101719	0.992597	0.902418	Gja4
1.18e-10	9.92876	0.901547	Zfp60
0.00875525	2.05773	0.90124	Dgki
2.25e-06	5.64868	0.900719	Zfp688
7.24e-15	14.1401	0.900627	Wbp11
3.09e-14	13.5097	0.900627	Arl1
6.86e-05	4.16382	0.900375	Clip4
2.87e-08	7.5414	0.900088	D16Ertd472e
4.18e-12	11.3793	0.899565	Srsf5
1.84e-06	5.73594	0.899422	Tcf19
0.508316	0.293867	0.899114	Lrcol1
0.104229	0.982013	0.898416	Tmem198
8.87e-08	7.05213	0.898199	Chpf2
1.5e-07	6.8247	0.897846	Gm42742
0.239181	0.621273	0.89763	Tnfrsf18
0.00404337	2.39326	0.897581	Atp6v0a4
2.61e-13	12.5842	0.896696	Hadh
8.41e-10	9.07516	0.896626	Zfp68
7.1e-09	8.14856	0.896409	Rufy3
0.00143579	2.84291	0.89607	Mpc1
5.74e-12	11.2412	0.896036	Hirip3
0.411918	0.385189	0.895972	Grm4
6.17e-12	11.21	0.895746	Fis1
1.72e-09	8.76505	0.895441	Lrrcc1
2.19e-15	14.6601	0.895381	Sntb2
1.56e-05	4.80672	0.895039	Ccdc8
2.98e-08	7.52554	0.895014	Acot1
1.08e-10	9.96645	0.894744	Pias2
0.0461292	1.33602	0.894666	Rab37
0.00111861	2.95132	0.894144	Zc3h12a
0.000136091	3.86617	0.894029	Ccdc163
0.133275	0.875253	0.893252	Prox1
8.65e-09	8.06283	0.893014	1810037I17Rik
1.19e-10	9.92524	0.892319	Cog7
4.93e-12	11.3071	0.890943	Zfp36l1
8.87e-08	7.05213	0.890017	Gm21411
5.89e-17	16.2299	0.889819	Eif5
0.280045	0.552772	0.889644	Lmo1
0.279859	0.553061	0.889644	Slc24a5
2.38e-13	12.6243	0.889446	Nfyb
0.000350734	3.45502	0.889281	Zfp772
1.95e-06	5.71028	0.888302	Nupl2
0.2188	0.659953	0.88668	Nkapl
1.47e-13	12.8324	0.886529	Arih2
0.608338	0.215855	0.886342	Amy1
0.000592814	3.22708	0.886137	Zfp759
0.00574945	2.24037	0.886019	Adam4
0.19108	0.718785	0.885236	Gal3st4
1.37e-09	8.86279	0.884868	Golph3l
5.66e-07	6.2475	0.884314	Pex11b
0.271322	0.566515	0.884014	Scn4b
0.0761691	1.11822	0.883984	Dnajb13
8.38e-07	6.07694	0.88382	Wfdc2
3.73e-12	11.4281	0.883355	Gclm
0.471885	0.326164	0.882801	S1pr5
0.202008	0.694631	0.882505	5730507C01Rik
2.07e-13	12.6844	0.882073	Pfkp
1.75e-14	13.7575	0.881444	Sptlc2
0.00298076	2.52567	0.881277	Lrrc9
9.39e-06	5.02754	0.881115	Vill
2.28e-14	13.6412	0.881055	Rbpj
1.03e-12	11.987	0.880821	Kif22
1.21e-12	11.916	0.880548	Trip11
0.0804023	1.09473	0.880396	Casq2
1.1e-07	6.96018	0.878974	Slc27a3
0.337934	0.471168	0.878774	Cldn15
0.45944	0.337771	0.878449	C1ql3
0.00123056	2.9099	0.878406	Tuba3a
1.23e-14	13.9104	0.876932	Atg2b
0.0456411	1.34064	0.876692	Lrrc39
0.000734409	3.13406	0.876577	Bmp7
0.389999	0.408937	0.875977	Krt28
3.19e-12	11.4962	0.875335	Mfsd14a
2.16e-15	14.6661	0.875098	Ckb
8.82e-06	5.05449	0.874695	Hcfc2
7.4e-13	12.1306	0.874592	Metap2
1.07e-12	11.9723	0.874065	Ensa
0.0763867	1.11698	0.87387	Tnfsf13
9.34e-05	4.02971	0.873812	Msi1
8.72e-09	8.05938	0.873266	Rabep2
0.174878	0.757265	0.873058	Nat8f1
5.4e-10	9.26772	0.872371	D430042O09Rik
0.000424504	3.37212	0.871493	Pla2g1b
2.46e-14	13.6095	0.870918	Arhgef18
9.02e-09	8.04468	0.870718	Ndfip2
3.58e-07	6.44569	0.870386	Fbln1
3.53e-13	12.4525	0.870163	Oat
1.49e-08	7.82726	0.870056	Lpcat3
4.95e-10	9.30561	0.869479	Rab3ip
5.41e-07	6.26692	0.868817	Rps6ka5
2.02e-07	6.69376	0.868785	Bag5
1.87e-10	9.72864	0.868518	Dbt
0.161041	0.793064	0.868419	Ptprn2
4.15e-08	7.38172	0.867262	2610524H06Rik
3.77e-13	12.4242	0.867168	9030624J02Rik
1.78e-12	11.7495	0.867164	Morf4l2
7.6e-12	11.119	0.866738	Ulk1
2.35e-14	13.6284	0.866672	Yy1
0.397731	0.40041	0.866578	Baiap2l2
0.137587	0.861424	0.866553	Lhfpl4
0.11728	0.930776	0.86627	Rnls
1.6e-07	6.79595	0.865999	Rac3
0.446623	0.350059	0.865489	Panx2
4.82e-13	12.3173	0.864826	Ccp110
0.265701	0.575606	0.86462	Olfr920
2.29e-10	9.6396	0.862173	Rsbn1
0.125926	0.899885	0.862144	L3mbtl1
2.7e-05	4.56816	0.861946	Smim8
0.413994	0.383006	0.861414	Nxnl2
0.0320989	1.49351	0.860906	Kantr
0.000181266	3.74168	0.860629	Sap25
4.8e-09	8.31882	0.860428	Kdm4b
8.19e-06	5.08665	0.860297	Gm45871
0.026714	1.57326	0.859425	Acat3
0.0270807	1.56734	0.85941	Tnfaip8l1
0.597742	0.223486	0.859146	Ccr9
0.0263936	1.5785	0.858269	Adamts8
6.45e-05	4.19039	0.858214	Ttyh1
0.507414	0.294637	0.858082	Apold1
9.87e-13	12.0055	0.857054	Atxn3
5.73e-11	10.2421	0.85705	Slc12a7
1.09e-10	9.96285	0.855886	Echs1
8.78e-13	12.0567	0.855298	Polr3b
0.00101385	2.99403	0.855055	Tgfbi
0.560517	0.251411	0.855031	Gm27021
0.381047	0.419021	0.854747	Apom
0.000365502	3.43711	0.854469	Zfp943
0.460073	0.337174	0.854177	2020-09-14
1.73e-06	5.76236	0.85387	Garnl3
0.00419002	2.37778	0.853839	Jmjd7
0.536786	0.270199	0.853446	Gdpd2
0.51931	0.284573	0.853428	Gm2832
0.531294	0.274665	0.853265	Hmx2
9.24e-10	9.03445	0.85311	Pdgfa
0.00768346	2.11444	0.852641	Eid3
0.0195489	1.70888	0.851832	Gm28042
1.44e-10	9.8412	0.851359	Srp19
2.73e-08	7.56444	0.850673	Dctn5
1.7e-06	5.77015	0.850451	Has3
0.320259	0.494499	0.850418	Nkx2-4
5.47e-09	8.26172	0.850306	Sike1
0.000155517	3.80822	0.849992	Fkbp14
3.06e-05	4.51461	0.849848	Ten1
0.0745974	1.12728	0.84933	Egfl6
7.87e-12	11.104	0.847965	Socs2
0.0700994	1.15429	0.847706	Tenm1
5.13e-07	6.28962	0.847055	Wdcp
5.44e-05	4.26424	0.846837	Gas2
0.00146857	2.83311	0.846826	Amigo1
5.4e-06	5.2677	0.846811	Capsl
0.000810813	3.09108	0.846229	Zfp382
0.038012	1.42008	0.845258	Gng7
0.0502051	1.29925	0.844953	Aurkc
0.560874	0.251135	0.844916	Krt71
0.424828	0.371787	0.844838	Nell1
0.122487	0.911911	0.844832	Zkscan4
6.76e-09	8.17004	0.84446	Ric8b
1.72e-10	9.76451	0.843197	Tmem263
0.329392	0.482287	0.842082	Trim43c
1.02e-10	9.99084	0.841868	Tecpr2
0.316679	0.499381	0.841761	Samd15
8.7e-08	7.06038	0.841339	Hars2
1.12e-08	7.95089	0.841325	Ranbp6
6.49e-08	7.1878	0.841121	Zbtb34
0.366267	0.436202	0.840759	Prr15
1.08e-08	7.96577	0.840561	Plekhg3
0.0340747	1.46757	0.840439	Syt17
2.77e-14	13.5572	0.839969	Usp9x
0.0632927	1.19865	0.83958	Begain
0.316526	0.499591	0.839122	Igf1
0.159157	0.798175	0.838942	Pih1d2
0.00613868	2.21192	0.83889	Gimap9
4.36e-11	10.3601	0.838835	Marcksl1
3.29e-10	9.48338	0.838813	Rabggtb
0.0518104	1.28558	0.83793	Cdh9
0.210043	0.677692	0.837435	Unc79
0.00539105	2.26833	0.836098	Efcab11
1.86e-07	6.7316	0.835821	St7l
3.96e-11	10.4019	0.835304	Plk1
0.11398	0.943171	0.835254	Casc1
1.29e-08	7.8904	0.834792	Slc25a46
1.32e-06	5.88058	0.833822	Ndrg2
3.54e-06	5.45073	0.833783	Rbmxl2
7.61e-11	10.1188	0.832906	Rbm27
5.4e-07	6.26748	0.832896	Nfat5
5.43e-05	4.26519	0.832695	Rnf125
3.08e-06	5.51112	0.832393	Gm10778
0.0845302	1.07299	0.832313	Tmem86b
3e-11	10.5234	0.831746	Pnisr
9.14e-15	14.039	0.831524	Calm1
0.0375537	1.42535	0.831353	Ccdc89
5.52e-06	5.25816	0.831115	Tpgs1
0.110658	0.956016	0.830957	Ripply3
0.0767065	1.11517	0.830767	Cmc4
0.420635	0.376095	0.830583	Alx3
3.34e-06	5.47595	0.830533	Rad9b
1.73e-10	9.76141	0.829902	Cux1
0.0005505	3.25924	0.829237	Spin4
1.35e-10	9.86961	0.828779	Cdk17
0.0203584	1.69126	0.828609	Wdr5b
0.000392682	3.40596	0.828367	Mapt
0.0171595	1.7655	0.828313	Vmn1r47
7.47e-10	9.12678	0.828165	Ap1ar
0.0215607	1.66634	0.827871	Egf
0.391148	0.407659	0.827856	Milr1
0.00493986	2.30629	0.82735	F8
0.338842	0.470003	0.827029	Pou3f4
0.0460108	1.33714	0.826746	Tnfaip6
1.98e-07	6.70297	0.826682	Etv6
2.08e-05	4.68233	0.825493	Slc2a8
3.96e-07	6.40193	0.825118	Mrps21
0.00496168	2.30437	0.825088	Glb1l
0.000840807	3.0753	0.82498	Reck
0.201229	0.696309	0.824425	Efcab10
4.07e-07	6.39057	0.823583	Srek1ip1
1.2e-06	5.92074	0.823102	Pcdhgc3
0.188748	0.724117	0.822879	Ccdc177
0.467356	0.330352	0.822797	Olfr543
0.42343	0.373218	0.822792	Tuba3b
1.6e-10	9.79723	0.822573	Pdpk1
0.000882511	3.05428	0.821997	Uvssa
7.42e-09	8.12982	0.821991	Gstz1
4.34e-10	9.36286	0.821979	Kras
0.413335	0.383698	0.821814	D630039A03Rik
1.17e-07	6.93146	0.821713	Zfp606
6.13e-10	9.21243	0.821549	Nnt
7.69e-10	9.11428	0.821237	Mphosph9
0.273445	0.56313	0.821221	mt-Cytb
1.86e-13	12.7307	0.820465	Setdb1
4.99e-06	5.30218	0.820379	Bambi
1.34e-05	4.87432	0.819875	Gprc5b
1.24e-07	6.90692	0.819737	Nsmce1
1.75e-05	4.75677	0.81954	Slc5a11
0.185173	0.732422	0.819448	AC163637.2
1.1e-07	6.95687	0.819318	Scai
0.233454	0.631799	0.819296	Slc25a18
0.354819	0.449994	0.81915	Gm20708
0.101481	0.993616	0.818508	Muc15
0.00325463	2.4875	0.818437	Mep1b
9.05e-07	6.04345	0.818268	Samd9l
1.25e-08	7.9025	0.817776	Tbck
0.44143	0.355138	0.81729	Olfr307
0.182686	0.738295	0.816861	Fam26e
5.95e-11	10.2256	0.816788	Golt1b
0.33726	0.472035	0.816366	Hrh2
0.00117197	2.93108	0.816023	1190007I07Rik
0.145309	0.837707	0.814888	Hpgd
1.44e-09	8.84145	0.814862	Vipas39
2.34e-08	7.6316	0.81485	Bnc2
3.12e-07	6.50573	0.814805	Nqo2
2.46e-05	4.6089	0.814668	Zfp771
0.16274	0.788505	0.814507	Pkhd1
7.18e-12	11.1438	0.814435	Uqcrc2
1.63e-07	6.78764	0.814148	Nelfe
0.568843	0.245007	0.81396	Dclk3
0.220297	0.656991	0.813876	Zfp457
2.89e-09	8.53924	0.813565	Cpt1c
2.47e-06	5.60668	0.812927	Ric3
2.24e-08	7.64906	0.81244	Leng8
4.14e-09	8.3828	0.812361	Capza1
9.44e-07	6.02516	0.812356	Fam122b
0.450964	0.345858	0.812167	Majin
0.0139638	1.855	0.811772	E430018J23Rik
0.646972	0.189114	0.811739	Ucp1
1.24e-09	8.90582	0.810871	Ppa2
0.0537507	1.26962	0.810325	Tbx15
0.0267765	1.57225	0.810275	Kcnj12
1.09e-12	11.9631	0.809647	Ints3
0.000502624	3.29876	0.808388	Sdhaf1
4.28e-06	5.3682	0.808356	Zrsr1
8.9e-07	6.05062	0.808132	Dpm1
5.71e-10	9.2433	0.808013	Hspb1
0.464005	0.333477	0.807587	9430097D07Rik
1.95e-10	9.70917	0.807514	Ate1
0.457061	0.340026	0.807378	Olfr461
1.78e-05	4.74872	0.807234	Endov
0.507156	0.294858	0.806253	Pmfbp1
1.14e-11	10.9434	0.806146	Rbbp5
0.625244	0.20395	0.806098	Gm20662
0.00228359	2.64138	0.806081	Nphp4
1.88e-07	6.72586	0.805433	Mplkip
6.85e-09	8.1641	0.804047	Mpnd
1.85e-07	6.7334	0.803801	Ptpn6
1e-05	4.99832	0.802984	Ap1s2
0.000397619	3.40053	0.801631	Nacc2
4.23e-07	6.37415	0.800758	Zkscan3
6.29e-06	5.20164	0.800122	Ckap2l
6.48e-08	7.18858	0.799861	Fbrsl1
2.55e-06	5.59405	0.79983	Phkg2
2.21e-06	5.65479	0.799516	Tmc6
2.68e-12	11.5718	0.799467	Apaf1
2.88e-09	8.54125	0.799259	Scyl2
0.45333	0.343585	0.798695	Crybb3
0.00159907	2.79613	0.798269	Pex11g
0.00390108	2.40882	0.798158	Bbs12
2.61e-09	8.58379	0.797865	Cry1
9.65e-10	9.0154	0.797694	Kat2b
5.94e-11	10.2262	0.797266	Ncapg2
7.33e-13	12.1351	0.796916	Lifr
0.227154	0.643679	0.796211	Cxcr6
6.2e-10	9.20781	0.796014	Pik3c3
1.17e-05	4.93201	0.795948	Gm14139
1.43e-07	6.8458	0.795006	Folr1
0.000658029	3.18176	0.794981	Vamp1
4.1e-09	8.38704	0.794341	Gm10184
1.08e-11	10.9663	0.793955	Eif4e
0.443542	0.353065	0.793628	Dnase1l2
0.00317911	2.49769	0.793494	Rab29
0.635177	0.197105	0.793389	Styxl1
0.251768	0.599	0.793216	Gm12117
3.77e-09	8.42388	0.793105	Nup37
7.84e-11	10.1058	0.792494	Irf2bpl
0.64818	0.188304	0.792394	Mrap2
1.97e-05	4.70576	0.792157	Kndc1
5.12e-12	11.2908	0.792119	Tmem2
3.97e-10	9.40078	0.792081	Wars
2.01e-07	6.69705	0.792006	Sgf29
0.0111978	1.95087	0.791918	Mfap5
0.176371	0.753572	0.791717	BC025920
0.0739371	1.13114	0.791681	Kif9
1.29e-07	6.88954	0.791445	Pcyt1b
8.48e-06	5.07175	0.790979	Zfp27
1.4e-08	7.85542	0.79089	Zcwpw1
1.44e-12	11.8419	0.790782	Ttc3
0.00018005	3.74461	0.790233	Zfp213
1.25e-08	7.90233	0.790111	Pkd2
1.2e-10	9.92064	0.790093	Max
0.538872	0.268514	0.789647	Idi2
0.000475554	3.3228	0.789361	Mcee
0.000810435	3.09128	0.789305	Lpl
5.75e-09	8.24033	0.789015	Pdlim5
3.14e-07	6.50313	0.788595	Ivd
0.00302853	2.51877	0.788366	H1fx
0.0116104	1.93515	0.788332	Apob
6.42e-11	10.1925	0.788105	Rnf169
0.475669	0.322696	0.787647	Mdh1b
1.76e-05	4.75349	0.787572	Trappc6a
1.5e-08	7.82362	0.787211	Pnrc2
4.28e-07	6.36825	0.786814	Bckdhb
8.35e-10	9.07819	0.786779	Cep83
0.594014	0.226203	0.786675	Lamc3
1.04e-06	5.98268	0.786652	Atg4d
1.22e-05	4.91277	0.786539	Scube3
0.0329901	1.48162	0.786249	Gpr151
3.56e-09	8.44841	0.785855	Taf6
4.78e-09	8.32099	0.785613	Sort1
1.09e-11	10.9643	0.785077	Ube2d2a
1.11e-05	4.95535	0.785067	Zfp61
0.0790663	1.10201	0.78456	Iqck
8.7e-09	8.06043	0.784419	Pole4
1.14e-07	6.94309	0.784063	Pnma2
5.55e-07	6.256	0.78387	Mllt10
0.393179	0.405409	0.78333	Xirp2
9.89e-11	10.005	0.783268	Mreg
2.54e-11	10.5948	0.782769	Llgl2
9.36e-13	12.0286	0.782691	Usp48
0.0309281	1.50965	0.782661	Dnah2
1.77e-08	7.75163	0.78258	Smyd2
0.371321	0.43025	0.782424	Fam183b
2.26e-11	10.6462	0.782123	Fancm
4.66e-09	8.3317	0.781862	Dgkh
5.36e-09	8.27051	0.781751	Krit1
0.0631306	1.19976	0.781594	Gm7173
0.332165	0.478646	0.781548	Insl3
4.92e-05	4.30843	0.781489	Zfp800
2.98e-10	9.52541	0.781273	Ston2
2.26e-09	8.64647	0.78081	Palb2
1.11e-06	5.95488	0.780757	Ablim1
8.06e-10	9.09347	0.780551	Strip1
0.187256	0.727564	0.780476	6430550D23Rik
0.0763867	1.11698	0.780411	Rims4
4.2e-05	4.37714	0.780328	Ncoa1
7.43e-07	6.12928	0.780262	Prmt6
0.0256731	1.59052	0.779977	Zfp78
1.7e-08	7.77042	0.779958	Sh2b1
0.0756569	1.12115	0.779893	Tcp11l2
0.582876	0.234424	0.779673	Rbfox1
4.87e-05	4.31224	0.778965	Pcdhgc4
0.0148774	1.82747	0.778107	Bmyc
3.48e-06	5.45879	0.778065	Zfp760
2.19e-11	10.6586	0.77804	Mov10
1.85e-06	5.73311	0.777863	Rinl
6.53e-10	9.18489	0.777664	Pcmtd1
7e-06	5.15507	0.777373	Gm10282
0.00100316	2.99863	0.776798	Alkbh7
2.86e-06	5.5439	0.776031	Zfp780b
[truncated: 13,465 more rows]
