# Supplementary material for: Telomeres reforged with non-telomeric sequences in mouse embryonic stem cells
Source: Nat Commun. 2021 Feb 17;12:1097. doi: 10.1038/s41467-021-21341-x (PMC7889907; doi:10.1038/s41467-021-21341-x)
Supplement: Supplementary file 5 — Supplementary Data 3 [file 41467_2021_21341_MOESM5_ESM.xlsx]

## Sheet: Sheet1
	Supplementary Table
	A complete list of all primers used
	number	name	sequence	experiment
	1	probe 1F	CCAAGCAAGTAGCAGAGATTAGC	for making C-circle assay probes (Supplementary Fig. 1e)
	2	probe 1R	TCTACACACACTTACAGCCCTGA	for making C-circle assay probes (Supplementary Fig. 1e)
	3	probe 2F	TTCTACATCCCCGCACACAC	for making C-circle assay probes (Supplementary Fig. 1e)
	4	probe 2R	AGGCGAGGGGTAAGAAGAGA	for making C-circle assay probes (Supplementary Fig. 1e)
	5	probe 3F	GATCCCAGATTCCTGCTAAGACT	for making C-circle assay probes (Supplementary Fig. 1e)
	6	probe 3R	GTCCTGTTTCTAGGGGTGAGTTC	for making C-circle assay probes (Supplementary Fig. 1e)
	7	RP-TSO	GTTCAGAGTTCTACAGTCCGArCGATC GATCTG rGrGrG	single cell RNA sequencing (Fig. 5c, 5d, Supplementary Fig. 7a-g)
	8	P7	CAAGCAGAAGACGGCATACGAGAT	single cell RNA sequencing
	9	PE1	GAGTTCTACAGTCCGACGATC	single cell RNA sequencing
	10	indexed P5	AATGATACGGCGACCACCGAGATCTACACXXXXXXXXTCGTCGGCAGCGTCAGATG	single cell RNA sequencing
	11	mTALT region 1L	AGCGTGTGAAGGAGGAAGAG	mmqPCR, DRIP-qPCR (Fig. 5h, 5j, 5k 5m)
	12	mTALT region 1R	CTCCACAACCGCAGTAAG	mmqPCR, DRIP-qPCR (Fig. 5h, 5j, 5k 5m)
	13	mTALT region 2L	GTTCTCGGGTCATGTCTGGT	mmqPCR, DRIP-qPCR (Fig. 5h, 5j, 5k 5m)
	14	mTALT region 2R	CCTGCTACTTGCTTGGGAAG	mmqPCR, DRIP-qPCR (Fig. 5h, 5j, 5k 5m)
	15	mTALT region 3L	ACCAGCTGAAACATCCATCC	mmqPCR, DRIP-qPCR (Fig. 5h, 5j, 5k 5m)
	16	mTALT region 3R	TGGGGAAAGTGCTAATGGAC	mmqPCR, DRIP-qPCR (Fig. 5h, 5j, 5k 5m)
	17	telomere L	ACACTAAGGTTTGGGTTTGGGTTTGGGTTTGGGTTAGTGT	mmqPCR (Fig. 5h)
	18	telomere R	TGTTAGGTATCCCTATCCCTATCCCTATCCCTATCCCTAACA	mmqPCR (Fig. 5h)
	19	36B4 L (single copy gene)	CGGCGGCGGGCGGCGCGGGCTGGGCGGACTGGTCTAGGACCCGAGAAG	mmqPCR (Fig. 5h, 5j, 5k 5m)
	20	36B4 R (single copy gene)	GCCCGGCCCGCCGCGCCCGTCCCGCCGTCAATGGTGCCTCTGGAGATT	mmqPCR (Fig. 5h, 5j, 5k 5m)
	21	Hmgn1 L	CCGGGTACAATCCAGAGGAATATTTCTCGAGAAATATTCCTCTGGATTGTACTTTTTG	shRNA transfer vector cloning
	22	Hmgn1 R	AATTCAAAAAGTACAATCCAGAGGAATATTTCTCGAGAAATATTCCTCTGGATTGTAC	shRNA transfer vector cloning
	23	Trf2 L	CCGGCGAACAGCTGTGATGATTAAACTCGAGTTTAATCATCACAGCTGTTCGTTTTTG	shRNA transfer vector cloning
	24	Trf2 R	AATTCAAAAACGAACAGCTGTGATGATTAAACTCGAGTTTAATCATCACAGCTGTTCG	shRNA transfer vector cloning
	25	RNaseH1 L	CCGGACGAGCAGGAATTGGCGTTTACTCGAGTAAACGCCAATTCCTGCTCGTTTTTTG	shRNA transfer vector cloning
	26	RNaseH1 R	AATTCAAAAAACGAGCAGGAATTGGCGTTTACTCGAGTAAACGCCAATTCCTGCTCGT	shRNA transfer vector cloning
	27	Klf4 L	CCGGAGTTGGACCCAGTATACATTCCTCGAGGAATGTATACTGGGTCCAACTTTTTTG	shRNA transfer vector cloning
	28	Klf4 R	AATTCAAAAAAGTTGGACCCAGTATACATTCCTCGAGGAATGTATACTGGGTCCAACT	shRNA transfer vector cloning
	29	Nanog L	CCGGGCCAACCTGTACTATGTTTAACTCGAGTTAAACATAGTACAGGTTGGCTTTTTG	shRNA transfer vector cloning
	30	Nanog R	AATTCAAAAAGCCAACCTGTACTATGTTTAACTCGAGTTAAACATAGTACAGGTTGGC	shRNA transfer vector cloning
	31	mTALT probe 1L	AGGCTTGCAACTTGGAGCTA	Southern blot, FISH (Fig. 1d, j)
	32	mTALT probe 1R	TGGTGTGCTCCTAAATGCTG	Southern blot, FISH (Fig. 1d, j)
	33	mTALT 1R_F	TTCCCACTACAAGGCTGACC	mTALT trans-duplication PCR experiment (Supplementary Fig. 1h)
	34	mTALT 1R_R	AGGTGTCCCCGAGATCTTTT	mTALT trans-duplication PCR experiment (Supplementary Fig. 1h)
	35	mTALT 5R_F	GCTGCTACCCTCTTGTGCTT	mTALT trans-duplication PCR experiment (Supplementary Fig. 1h)
	36	mTALT 5R_R	AGGTGTCCCCGAGATCTTTT	mTALT trans-duplication PCR experiment (Supplementary Fig. 1h)
	37	cis duplication F	GGGCAACTTCCTGTGTGATT	mTALT cis-duplication PCR experiment (Fig. 2b)
	38	cis duplication R	CCTGCTACTTGCTTGGGAAG	mTALT cis-duplication PCR experiment (Fig. 2b)
	39	Chr11 mTALT cloning F	TCCACAATAAGCAATCTTACAAAAGCT TC	Chr11 mTALT amplicon (Fig. 2e - Primer 3, Supplementary Fig. 2i, Supplementary Fig. 3)
	40	Chr11 mTALT cloning R1	GCGTGTAACATGCCAGAAGA	Chr11 mTALT amplicon (Fig. 2e - Primer 4)
	41	Chr11 mTALT cloning R2	CACGCTCCCTTTATTACTTCCTT	Chr11 mTALT amplicon (Supplementary Fig. 2i, Supplementary Fig. 3)
	42	Chr13 mTALT cloning F	AGGCATGGCTTAGATGTTGC	Chr13 mTALT amplicon (Fig. 2e - Primer 1)
	43	Chr13 mTALT cloning R	GGCTGAAACCGGGTATATGA	Chr13 mTALT amplicon (Fig. 2e - Primer 2)
