# Supplementary material for: Telomeres reforged with non-telomeric sequences in mouse embryonic stem cells
Source: Nat Commun. 2021 Feb 17;12:1097. doi: 10.1038/s41467-021-21341-x (PMC7889907; doi:10.1038/s41467-021-21341-x)
Supplement: Supplementary file 8 — Source data [file 41467_2021_21341_MOESM8_ESM.xlsx]

## Sheet: Figure 1b
	cell counting based on crystal violet staining
		PD100	Day0	Day1	Day2	Day3
			12	54	251	250
			7	30	485	418
			24	15	358	518
			15	40	367	247
			16	54	251	604
		mean	14.8	38.6	342.4	407.4
		sd	5.56417	14.8809	87.0531	142.478
		PD350	Day0	Day1	Day2	Day3
			40	117	10	31
			31	131	20	1
			53	50	5	7
			45	59	15	13
			43	85	2	7
		mean	42.4	88.4	10.4	11.8
		sd	7.14423	31.5696	6.52993	10.3228
		PD450	Day0	Day1	Day2	Day3
			84	393	673	958
			103	373	691	921
			71	369	426	1234
			66	318	457	1811
			80	393	410	1367
		mean	80.8	369.2	531.4	1258.2
		sd	12.7969	27.4547	124.02	323.059
		PD800	Day0	Day1	Day2	Day3
			73	352	575	1334
			76	369	622	1450
			68	252	795	1615
			66	476	740	1208
			72	422	980	1428
		mean	71	374.2	742.4	1407
		sd	3.57771	74.9677	142.65	134.524

## Sheet: Figure 1c
	Telomere length estimation by Computel software
	Sample	Group	Tel_length
	PD100	Pre-ALT	10576.1
	PD350	Pre-ALT	3878.15
	PD450	Post-ALT	6588.33
	PD800	Post-ALT	14375.8

## Sheet: Figure 1e
	Telomeric reads counting by Telomerecat tool
	Sample	Type	Count
	PD100	Single	27051
	PD350	Single	12563.4
	PD450	Single	41104.7
	PD800	Single	131637
	PD100	Pair	93297
	PD350	Pair	24061.7
	PD450	Pair	28931.9
	PD800	Pair	46956.9

## Sheet: Figure 1h
	mTALT copy number estimation by WGS
	Sample	Count	Region	Type
	PD100	1	Control	Pre-ALT
	PD350	1.20716	Control	Pre-ALT
	PD450	1.2574	Control	Post-ALT
	PD800	1.18995	Control	Post-ALT
	PD100	2.74673	mTALT	Pre-ALT
	PD350	5.02306	mTALT	Pre-ALT
	PD450	384.976	mTALT	Post-ALT
	PD800	1175.09	mTALT	Post-ALT

## Sheet: Figure 1i
	Calculated copy number of mTALT from mmqPCR
	Sample	Relative copy number	type	mode
	PD100	1.55384	mTALT	pre_ALT
	PD100	1.47982	mTALT	pre_ALT
	PD100	1.44555	mTALT	pre_ALT
	PD200	1.4408	mTALT	pre_ALT
	PD200	1.55734	mTALT	pre_ALT
	PD200	1.5608	mTALT	pre_ALT
	PD350	2.29308	mTALT	pre_ALT
	PD350	2.16174	mTALT	pre_ALT
	PD350	2.04869	mTALT	pre_ALT
	PD450	136.314	mTALT	post-ALT
	PD450	138.012	mTALT	post-ALT
	PD450	108.148	mTALT	post-ALT
	PD600	334.379	mTALT	post-ALT
	PD600	346.244	mTALT	post-ALT
	PD600	367.806	mTALT	post-ALT
	PD800	520.119	mTALT	post-ALT
	PD800	531.186	mTALT	post-ALT
	PD800	518.205	mTALT	post-ALT
	PD100	0.976483	Telomere	pre_ALT
	PD100	0.980276	Telomere	pre_ALT
	PD100	1.04469	Telomere	pre_ALT
	PD200	0.625875	Telomere	pre_ALT
	PD200	0.610678	Telomere	pre_ALT
	PD200	0.6035	Telomere	pre_ALT
	PD350	0.320823	Telomere	pre_ALT
	PD350	0.320741	Telomere	pre_ALT
	PD350	0.320155	Telomere	pre_ALT
	PD450	0.51539	Telomere	post-ALT
	PD450	0.497735	Telomere	post-ALT
	PD450	0.467502	Telomere	post-ALT
	PD600	0.900705	Telomere	post-ALT
	PD600	0.951233	Telomere	post-ALT
	PD600	0.951868	Telomere	post-ALT
	PD800	1.26446	Telomere	post-ALT
	PD800	1.31975	Telomere	post-ALT
	PD800	1.29481	Telomere	post-ALT

## Sheet: Figuire 1k
	mTALT and telomere co-localisation assay (plus telomere-free ends)				Ratio of telomere free ends = free ends / (R+G+Y+free ends)
					Ratio of co-localization = Y / (R+Y)
	PD100
	Red (telomeric repeat)	Green (mTALT)	Yellow (co-localization)	free ends	Total N of chromosome ends			Ratio of telomere free end	Ratio of co-localization ratio
	81	4	0	8	93			0.0860215	0
	85	1	0	8	94			0.0851064	0
	68	5	0	2	75			0.0266667	0
	83	0	0	9	92			0.0978261	0
	105	3	0	7	115			0.0608696	0
	63	0	0	4	67			0.0597015	0
	95	0	0	5	100			0.05	0
	81	2	0	13	96			0.135417	0
	98	1	0	8	107			0.0747664	0
	90	1	0	9	100			0.09	0
	86	0	0	3	89			0.0337079	0
	92	1	0	7	100			0.07	0
	92	1	0	5	98			0.0510204	0
	85	2	0	0	87			0	0
	99	1	0	5	105			0.047619	0
	97	0	0	0	97			0	0
	PD350
	Red (telomeric repeat)	Green (mTALT)	Yellow (co-localization)	free ends	Total N of chromosome ends			Ratio of telomere free end	Ratio of co-localization ratio
	47	1	0	24	72			0.333333	0
	38	1	0	35	74			0.472973	0
	50	4	0	26	80			0.325	0
	37	0	0	36	73			0.493151	0
	40	0	0	35	75			0.466667	0
	33	0	0	32	65			0.492308	0
	32	0	0	40	72			0.555556	0
	44	1	0	33	78			0.423077	0
	38	1	0	40	79			0.506329	0
	38	1	0	37	76			0.486842	0
	31	0	0	37	68			0.544118	0
	44	6	0	22	72			0.305556	0
	45	17	0	33	95			0.347368	0
	45	6	4	61	116			0.525862	0.0816327
	46	1	0	30	77			0.38961	0
	36	12	0	38	86			0.44186	0
	43	0	0	32	75			0.426667	0
	45	0	0	21	66			0.318182	0
	PD450
	Red (telomeric repeat)	Green (mTALT)	Yellow (co-localization)	free ends	Total N of chromosome ends			Ratio of telomere free end	Ratio of co-localization ratio
	38	3	17	7	65			0.107692	0.309091
	34	4	20	2	60			0.0333333	0.37037
	132	0	0	9	141			0.0638298	0
	45	2	12	10	69			0.144928	0.210526
	20	10	21	20	71			0.28169	0.512195
	26	3	30	15	74			0.202703	0.535714
	38	2	17	3	60			0.05	0.309091
	41	1	17	6	65			0.0923077	0.293103
	49	4	16	4	73			0.0547945	0.246154
	29	4	24	12	69			0.173913	0.45283
	19	0	16	8	43			0.186047	0.457143
	55	0	36	0	91			0	0.395604
	25	7	23	8	63			0.126984	0.479167
	48	5	36	2	91			0.021978	0.428571
	49	0	42	0	91			0	0.461538
	32	0	27	0	59			0	0.457627
	27	3	20	0	50			0	0.425532
	25	3	23	0	51			0	0.479167
	28	1	25	0	54			0	0.471698
	29	3	21	14	67			0.208955	0.42
	16	3	19	14	52			0.269231	0.542857
	73	2	36	0	111			0	0.330275
	61	0	17	8	86			0.0930233	0.217949
	47	0	10	4	61			0.0655738	0.175439
	35	2	22	13	72			0.180556	0.385965
	PD800
	Red (telomeric repeat)	Green (mTALT)	Yellow (co-localization)	free ends	Total N of chromosome ends			Ratio of telomere free end	Ratio of co-localization ratio
	3	6	48	3	60			0.05	0.941176
	10	5	47	6	68			0.0882353	0.824561
	8	4	53	2	67			0.0298507	0.868852
	10	3	54	8	75			0.106667	0.84375
	10	1	50	4	65			0.0615385	0.833333
	10	1	39	2	52			0.0384615	0.795918
	7	6	50	0	63			0	0.877193
	11	3	57	2	73			0.0273973	0.838235
	6	2	53	2	63			0.031746	0.898305
	6	0	55	1	62			0.016129	0.901639
	13	4	36	8	61			0.131148	0.734694
	10	2	37	4	53			0.0754717	0.787234
	7	2	55	7	71			0.0985915	0.887097
	3	5	53	2	63			0.031746	0.946429
	5	2	59	4	70			0.0571429	0.921875
	6	0	59	3	68			0.0441176	0.907692
	7	1	57	0	65			0	0.890625
	7	0	61	2	70			0.0285714	0.897059
	2	0	58	2	62			0.0322581	0.966667
	7	0	58	3	68			0.0441176	0.892308
	3	0	40	4	47			0.0851064	0.930233
	0	0	34	2	36			0.0555556	1
	9	3	109	4	125			0.032	0.923729
	6	2	54	2	64			0.03125	0.9
	8	0	45	0	53			0	0.849057
	8	0	62	2	72			0.0277778	0.885714

## Sheet: Figure 2a
Alignment of mate-reads of telomere-containing reads						Alignment of the mate reads of telomer-containing reads in a strand-specific way
						5' mTALT : PD450_T, PD800_T			3' mTALT : PD450_C, PD800_C
Coordination	Count	Sample				Coordination	Count	Sample
120311821	55	PD100				120311821	34	PD450_C
120311822	55	PD100				120311822	34	PD450_C
120311823	55	PD100				120311823	34	PD450_C
120311824	55	PD100				120311824	34	PD450_C
120311825	55	PD100				120311825	35	PD450_C
120311826	56	PD100				120311826	35	PD450_C
120311827	56	PD100				120311827	35	PD450_C
120311828	56	PD100				120311828	35	PD450_C
120311829	56	PD100				120311829	35	PD450_C
120311830	56	PD100				120311830	35	PD450_C
120311831	57	PD100				120311831	35	PD450_C
120311832	57	PD100				120311832	35	PD450_C
120311833	57	PD100				120311833	35	PD450_C
120311834	57	PD100				120311834	35	PD450_C
120311835	57	PD100				120311835	35	PD450_C
120311836	57	PD100				120311836	35	PD450_C
120311837	57	PD100				120311837	35	PD450_C
120311838	57	PD100				120311838	35	PD450_C
120311839	58	PD100				120311839	35	PD450_C
120311840	58	PD100				120311840	35	PD450_C
120311841	58	PD100				120311841	35	PD450_C
120311842	60	PD100				120311842	35	PD450_C
120311843	60	PD100				120311843	35	PD450_C
120311844	60	PD100				120311844	35	PD450_C
120311845	60	PD100				120311845	35	PD450_C
120311846	60	PD100				120311846	35	PD450_C
120311847	60	PD100				120311847	35	PD450_C
120311848	60	PD100				120311848	35	PD450_C
120311849	60	PD100				120311849	35	PD450_C
120311850	60	PD100				120311850	35	PD450_C
120311851	60	PD100				120311851	35	PD450_C
120311852	60	PD100				120311852	35	PD450_C
120311853	60	PD100				120311853	35	PD450_C
120311854	61	PD100				120311854	34	PD450_C
120311855	62	PD100				120311855	34	PD450_C
120311856	62	PD100				120311856	34	PD450_C
120311857	62	PD100				120311857	33	PD450_C
120311858	62	PD100				120311858	33	PD450_C
120311859	62	PD100				120311859	33	PD450_C
120311860	62	PD100				120311860	33	PD450_C
120311861	62	PD100				120311861	33	PD450_C
120311862	62	PD100				120311862	33	PD450_C
120311863	62	PD100				120311863	33	PD450_C
120311864	62	PD100				120311864	33	PD450_C
120311865	62	PD100				120311865	33	PD450_C
120311866	62	PD100				120311866	33	PD450_C
120311867	62	PD100				120311867	33	PD450_C
120311868	62	PD100				120311868	33	PD450_C
120311869	62	PD100				120311869	33	PD450_C
120311870	62	PD100				120311870	33	PD450_C
120311871	62	PD100				120311871	33	PD450_C
120311872	62	PD100				120311872	33	PD450_C
120311873	62	PD100				120311873	33	PD450_C
120311874	62	PD100				120311874	33	PD450_C
120311875	62	PD100				120311875	32	PD450_C
120311876	62	PD100				120311876	31	PD450_C
120311877	62	PD100				120311877	31	PD450_C
120311878	62	PD100				120311878	30	PD450_C
120311879	63	PD100				120311879	30	PD450_C
120311880	63	PD100				120311880	29	PD450_C
120311881	63	PD100				120311881	29	PD450_C
120311882	63	PD100				120311882	29	PD450_C
120311883	65	PD100				120311883	29	PD450_C
120311884	65	PD100				120311884	28	PD450_C
120311885	65	PD100				120311885	28	PD450_C
120311886	66	PD100				120311886	28	PD450_C
120311887	66	PD100				120311887	28	PD450_C
120311888	66	PD100				120311888	28	PD450_C
120311889	65	PD100				120311889	28	PD450_C
120311890	66	PD100				120311890	27	PD450_C
120311891	65	PD100				120311891	27	PD450_C
120311892	64	PD100				120311892	26	PD450_C
120311893	64	PD100				120311893	26	PD450_C
120311894	62	PD100				120311894	26	PD450_C
120311895	62	PD100				120311895	26	PD450_C
120311896	61	PD100				120311896	26	PD450_C
120311897	60	PD100				120311897	26	PD450_C
120311898	61	PD100				120311898	26	PD450_C
120311899	59	PD100				120311899	25	PD450_C
120311900	59	PD100				120311900	23	PD450_C
120311901	58	PD100				120311901	22	PD450_C
120311902	57	PD100				120311902	22	PD450_C
120311903	58	PD100				120311903	22	PD450_C
120311904	58	PD100				120311904	22	PD450_C
120311905	57	PD100				120311905	21	PD450_C
120311906	57	PD100				120311906	20	PD450_C
120311907	57	PD100				120311907	19	PD450_C
120311908	57	PD100				120311908	19	PD450_C
120311909	57	PD100				120311909	18	PD450_C
120311910	56	PD100				120311910	17	PD450_C
120311911	53	PD100				120311911	16	PD450_C
120311912	49	PD100				120311912	16	PD450_C
120311913	49	PD100				120311913	15	PD450_C
120311914	49	PD100				120311914	15	PD450_C
120311915	47	PD100				120311915	15	PD450_C
120311916	47	PD100				120311916	13	PD450_C
120311917	46	PD100				120311917	12	PD450_C
120311918	47	PD100				120311918	12	PD450_C
120311919	48	PD100				120311919	12	PD450_C
120311920	50	PD100				120311920	12	PD450_C
120311921	48	PD100				120311921	10	PD450_C
120311922	47	PD100				120311922	10	PD450_C
120311923	46	PD100				120311923	10	PD450_C
120311924	46	PD100				120311924	9	PD450_C
120311925	42	PD100				120311925	9	PD450_C
120311926	41	PD100				120311926	9	PD450_C
120311927	42	PD100				120311927	9	PD450_C
120311928	43	PD100				120311928	9	PD450_C
120311929	41	PD100				120311929	10	PD450_C
120311930	43	PD100				120311930	7	PD450_C
120311931	44	PD100				120311931	6	PD450_C
120311932	44	PD100				120311932	6	PD450_C
120311933	45	PD100				120311933	6	PD450_C
120311934	45	PD100				120311934	4	PD450_C
120311935	45	PD100				120311935	4	PD450_C
120311936	45	PD100				120311936	3	PD450_C
120311937	45	PD100				120311937	3	PD450_C
120311938	42	PD100				120311938	3	PD450_C
120311939	43	PD100				120311939	1	PD450_C
120311940	44	PD100				120311940	1	PD450_C
120311941	45	PD100				120311941	1	PD450_C
120311942	45	PD100				120311942	1	PD450_C
120311943	45	PD100				120311943	1	PD450_C
120311944	45	PD100				120311944	1	PD450_C
120311945	45	PD100				120311945	1	PD450_C
120311946	43	PD100				120311946	1	PD450_C
120311947	44	PD100				120311947	1	PD450_C
120311948	44	PD100				120311948	1	PD450_C
120311949	42	PD100				120311949	1	PD450_C
120311950	39	PD100				120311950	1	PD450_C
120311951	39	PD100				120311951	1	PD450_C
120311952	38	PD100				120311952	1	PD450_C
120311953	38	PD100				120311953	1	PD450_C
120311954	37	PD100				120311954	1	PD450_C
120311955	37	PD100				120311955	1	PD450_C
120311956	37	PD100				120311956	1	PD450_C
120311957	37	PD100				120311957	1	PD450_C
120311958	37	PD100				120311958	1	PD450_C
120311959	37	PD100				120311959	1	PD450_C
120311960	37	PD100				120311960	1	PD450_C
120311961	37	PD100				120311961	1	PD450_C
120311962	37	PD100				120311962	1	PD450_C
120311963	37	PD100				120311963	1	PD450_C
120311964	37	PD100				120311964	1	PD450_C
120311965	37	PD100				120311965	1	PD450_C
120311966	36	PD100				120311966	1	PD450_C
120311967	35	PD100				120311967	1	PD450_C
120311968	35	PD100				120311968	1	PD450_C
120311969	34	PD100				120311969	1	PD450_C
120311970	34	PD100				120311970	1	PD450_C
120311971	34	PD100				120311971	1	PD450_C
120311972	34	PD100				120311972	1	PD450_C
120311973	34	PD100				120311973	1	PD450_C
120311974	34	PD100				120311974	1	PD450_C
120311975	34	PD100				120311975	1	PD450_C
120311976	35	PD100				120311976	1	PD450_C
120311977	35	PD100				120311977	1	PD450_C
120311978	35	PD100				120311978	1	PD450_C
120311979	35	PD100				120311979	1	PD450_C
120311980	35	PD100				120311980	1	PD450_C
120311981	37	PD100				120311981	1	PD450_C
120311982	36	PD100				120311982	1	PD450_C
120311983	36	PD100				120311983	1	PD450_C
120311984	36	PD100				120311984	1	PD450_C
120311985	36	PD100				120311985	1	PD450_C
120311986	35	PD100				120311986	1	PD450_C
120311987	35	PD100				120311987	1	PD450_C
120311988	36	PD100				120311988	1	PD450_C
120311989	36	PD100				120311989	1	PD450_C
120311990	36	PD100				120311990	1	PD450_C
120311991	36	PD100				120311991	1	PD450_C
120311992	36	PD100				120311992	1	PD450_C
120311993	34	PD100				120311993	1	PD450_C
120311994	34	PD100				120311994	1	PD450_C
120311995	34	PD100				120311995	1	PD450_C
120311996	34	PD100				120311996	1	PD450_C
120311997	34	PD100				120311997	1	PD450_C
120311998	35	PD100				120311998	1	PD450_C
120311999	35	PD100				120311999	1	PD450_C
120312000	35	PD100				120312000	1	PD450_C
120312001	37	PD100				120312001	1	PD450_C
120312002	37	PD100				120312002	1	PD450_C
120312003	37	PD100				120312003	1	PD450_C
120312004	37	PD100				120312004	1	PD450_C
120312005	36	PD100				120312005	1	PD450_C
120312006	35	PD100				120312006	1	PD450_C
120312007	35	PD100				120312007	1	PD450_C
120312008	35	PD100				120312008	1	PD450_C
120312009	35	PD100				120312009	1	PD450_C
120312010	35	PD100				120312010	1	PD450_C
120312011	36	PD100				120312011	1	PD450_C
120312012	37	PD100				120312012	1	PD450_C
120312013	37	PD100				120312013	1	PD450_C
120312014	37	PD100				120312014	1	PD450_C
120312015	38	PD100				120312015	1	PD450_C
120312016	38	PD100				120312016	1	PD450_C
120312017	38	PD100				120312017	1	PD450_C
120312018	39	PD100				120312018	1	PD450_C
120312019	39	PD100				120312019	1	PD450_C
120312020	39	PD100				120312020	1	PD450_C
120312021	39	PD100				120312021	1	PD450_C
120312022	39	PD100				120312022	1	PD450_C
120312023	40	PD100				120312023	1	PD450_C
120312024	40	PD100				120312024	1	PD450_C
120312025	40	PD100				120312025	1	PD450_C
120312026	40	PD100				120312026	1	PD450_C
120312027	41	PD100				120312027	1	PD450_C
120312028	41	PD100				120312028	1	PD450_C
120312029	43	PD100				120312029	1	PD450_C
120312030	42	PD100				120312030	2	PD450_C
120312031	42	PD100				120312031	2	PD450_C
120312032	42	PD100				120312032	2	PD450_C
120312033	42	PD100				120312033	2	PD450_C
120312034	40	PD100				120312034	2	PD450_C
120312035	40	PD100				120312035	2	PD450_C
120312036	40	PD100				120312036	2	PD450_C
120312037	39	PD100				120312037	2	PD450_C
120312038	39	PD100				120312038	2	PD450_C
120312039	1	PD100				120312039	0	PD450_C
120312040	42	PD100				120312040	2	PD450_C
120312041	41	PD100				120312041	2	PD450_C
120312042	41	PD100				120312042	2	PD450_C
120312043	41	PD100				120312043	2	PD450_C
120312044	41	PD100				120312044	2	PD450_C
120312045	41	PD100				120312045	2	PD450_C
120312046	41	PD100				120312046	2	PD450_C
120312047	42	PD100				120312047	2	PD450_C
120312048	42	PD100				120312048	2	PD450_C
120312049	43	PD100				120312049	2	PD450_C
120312050	42	PD100				120312050	2	PD450_C
120312051	42	PD100				120312051	2	PD450_C
120312052	42	PD100				120312052	2	PD450_C
120312053	42	PD100				120312053	2	PD450_C
120312054	42	PD100				120312054	2	PD450_C
120312055	41	PD100				120312055	2	PD450_C
120312056	41	PD100				120312056	2	PD450_C
120312057	41	PD100				120312057	2	PD450_C
120312058	42	PD100				120312058	2	PD450_C
120312059	42	PD100				120312059	2	PD450_C
120312060	44	PD100				120312060	2	PD450_C
120312061	44	PD100				120312061	2	PD450_C
120312062	44	PD100				120312062	2	PD450_C
120312063	43	PD100				120312063	2	PD450_C
120312064	43	PD100				120312064	2	PD450_C
120312065	42	PD100				120312065	2	PD450_C
120312066	41	PD100				120312066	2	PD450_C
120312067	41	PD100				120312067	2	PD450_C
120312068	40	PD100				120312068	2	PD450_C
120312069	40	PD100				120312069	2	PD450_C
120312070	39	PD100				120312070	2	PD450_C
120312071	38	PD100				120312071	2	PD450_C
120312072	36	PD100				120312072	2	PD450_C
120312073	36	PD100				120312073	2	PD450_C
120312074	36	PD100				120312074	2	PD450_C
120312075	38	PD100				120312075	2	PD450_C
120312076	38	PD100				120312076	2	PD450_C
120312077	39	PD100				120312077	2	PD450_C
120312078	39	PD100				120312078	2	PD450_C
120312079	38	PD100				120312079	2	PD450_C
120312080	37	PD100				120312080	2	PD450_C
120312081	37	PD100				120312081	1	PD450_C
120312082	35	PD100				120312082	1	PD450_C
120312083	35	PD100				120312083	1	PD450_C
120312084	35	PD100				120312084	1	PD450_C
120312085	34	PD100				120312085	1	PD450_C
120312086	34	PD100				120312086	1	PD450_C
120312087	34	PD100				120312087	1	PD450_C
120312088	34	PD100				120312088	1	PD450_C
120312089	34	PD100				120312089	1	PD450_C
120312090	34	PD100				120312090	1	PD450_C
120312091	32	PD100				120312091	1	PD450_C
120312092	31	PD100				120312092	1	PD450_C
120312093	30	PD100				120312093	1	PD450_C
120312094	30	PD100				120312094	1	PD450_C
120312095	30	PD100				120312095	1	PD450_C
120312096	30	PD100				120312096	1	PD450_C
120312097	30	PD100				120312097	1	PD450_C
120312098	30	PD100				120312098	1	PD450_C
120312099	29	PD100				120312099	1	PD450_C
120312100	29	PD100				120312100	1	PD450_C
120312101	29	PD100				120312101	1	PD450_C
120312102	29	PD100				120312102	1	PD450_C
120312103	29	PD100				120312103	1	PD450_C
120312104	29	PD100				120312104	1	PD450_C
120312105	29	PD100				120312105	1	PD450_C
120312106	29	PD100				120312106	1	PD450_C
120312107	29	PD100				120312107	1	PD450_C
120312108	29	PD100				120312108	1	PD450_C
120312109	29	PD100				120312109	1	PD450_C
120312110	29	PD100				120312110	1	PD450_C
120312111	29	PD100				120312111	1	PD450_C
120312112	29	PD100				120312112	1	PD450_C
120312113	30	PD100				120312113	1	PD450_C
120312114	30	PD100				120312114	1	PD450_C
120312115	30	PD100				120312115	1	PD450_C
120312116	30	PD100				120312116	1	PD450_C
120312117	30	PD100				120312117	1	PD450_C
120312118	30	PD100				120312118	1	PD450_C
120312119	30	PD100				120312119	1	PD450_C
120312120	30	PD100				120312120	1	PD450_C
120312121	30	PD100				120312121	1	PD450_C
120312122	29	PD100				120312122	1	PD450_C
120312123	29	PD100				120312123	1	PD450_C
120312124	29	PD100				120312124	1	PD450_C
120312125	29	PD100				120312125	1	PD450_C
120312126	29	PD100				120312126	1	PD450_C
120312127	29	PD100				120312127	1	PD450_C
120312128	28	PD100				120312128	1	PD450_C
120312129	27	PD100				120312129	1	PD450_C
120312130	27	PD100				120312130	1	PD450_C
120312131	27	PD100				120312131	1	PD450_C
120312132	27	PD100				120312132	1	PD450_C
120312133	25	PD100				120312133	1	PD450_C
120312134	25	PD100				120312134	1	PD450_C
120312135	25	PD100				120312135	1	PD450_C
120312136	25	PD100				120312136	1	PD450_C
120312137	24	PD100				120312137	1	PD450_C
120312138	24	PD100				120312138	1	PD450_C
120312139	24	PD100				120312139	1	PD450_C
120312140	25	PD100				120312140	1	PD450_C
120312141	26	PD100				120312141	1	PD450_C
120312142	26	PD100				120312142	1	PD450_C
120312143	26	PD100				120312143	1	PD450_C
120312144	26	PD100				120312144	1	PD450_C
120312145	26	PD100				120312145	1	PD450_C
120312146	26	PD100				120312146	1	PD450_C
120312147	26	PD100				120312147	1	PD450_C
120312148	26	PD100				120312148	1	PD450_C
120312149	26	PD100				120312149	1	PD450_C
120312150	25	PD100				120312150	1	PD450_C
120312151	26	PD100				120312151	1	PD450_C
120312152	26	PD100				120312152	1	PD450_C
120312153	26	PD100				120312153	1	PD450_C
120312154	27	PD100				120312154	1	PD450_C
120312155	27	PD100				120312155	1	PD450_C
120312156	27	PD100				120312156	1	PD450_C
120312157	27	PD100				120312157	1	PD450_C
120312158	27	PD100				120312158	1	PD450_C
120312159	27	PD100				120312159	1	PD450_C
120312160	27	PD100				120312160	1	PD450_C
120312161	27	PD100				120312161	1	PD450_C
120312162	27	PD100				120312162	1	PD450_C
120312163	26	PD100				120312163	1	PD450_C
120312164	25	PD100				120312164	1	PD450_C
120312165	25	PD100				120312165	1	PD450_C
120312166	25	PD100				120312166	1	PD450_C
120312167	24	PD100				120312167	1	PD450_C
120312168	24	PD100				120312168	1	PD450_C
120312169	26	PD100				120312169	1	PD450_C
120312170	25	PD100				120312170	1	PD450_C
120312171	25	PD100				120312171	1	PD450_C
120312172	25	PD100				120312172	1	PD450_C
120312173	25	PD100				120312173	1	PD450_C
120312174	25	PD100				120312174	1	PD450_C
120312175	24	PD100				120312175	1	PD450_C
120312176	24	PD100				120312176	1	PD450_C
120312177	24	PD100				120312177	1	PD450_C
120312178	24	PD100				120312178	1	PD450_C
120312179	24	PD100				120312179	1	PD450_C
120312180	25	PD100				120312180	1	PD450_C
120312181	23	PD100				120312181	1	PD450_C
120312182	23	PD100				120312182	0	PD450_C
120312183	23	PD100				120312183	0	PD450_C
120312184	23	PD100				120312184	0	PD450_C
120312185	23	PD100				120312185	0	PD450_C
120312186	23	PD100				120312186	0	PD450_C
120312187	23	PD100				120312187	0	PD450_C
120312188	23	PD100				120312188	0	PD450_C
120312189	23	PD100				120312189	0	PD450_C
120312190	23	PD100				120312190	0	PD450_C
120312191	20	PD100				120312191	0	PD450_C
120312192	20	PD100				120312192	0	PD450_C
120312193	20	PD100				120312193	0	PD450_C
120312194	20	PD100				120312194	0	PD450_C
120312195	20	PD100				120312195	0	PD450_C
120312196	20	PD100				120312196	0	PD450_C
120312197	20	PD100				120312197	0	PD450_C
120312198	19	PD100				120312198	0	PD450_C
120312199	19	PD100				120312199	0	PD450_C
120312200	18	PD100				120312200	0	PD450_C
120312201	18	PD100				120312201	0	PD450_C
120312202	18	PD100				120312202	0	PD450_C
120312203	18	PD100				120312203	0	PD450_C
120312204	18	PD100				120312204	0	PD450_C
120312205	18	PD100				120312205	0	PD450_C
120312206	18	PD100				120312206	0	PD450_C
120312207	18	PD100				120312207	0	PD450_C
120312208	18	PD100				120312208	0	PD450_C
120312209	16	PD100				120312209	0	PD450_C
120312210	16	PD100				120312210	0	PD450_C
120312211	15	PD100				120312211	0	PD450_C
120312212	15	PD100				120312212	0	PD450_C
120312213	15	PD100				120312213	0	PD450_C
120312214	15	PD100				120312214	0	PD450_C
120312215	15	PD100				120312215	0	PD450_C
120312216	15	PD100				120312216	0	PD450_C
120312217	15	PD100				120312217	0	PD450_C
120312218	15	PD100				120312218	0	PD450_C
120312219	15	PD100				120312219	0	PD450_C
120312220	15	PD100				120312220	0	PD450_C
120312221	15	PD100				120312221	0	PD450_C
120312222	15	PD100				120312222	0	PD450_C
120312223	15	PD100				120312223	0	PD450_C
120312224	15	PD100				120312224	0	PD450_C
120312225	15	PD100				120312225	0	PD450_C
120312226	13	PD100				120312226	0	PD450_C
120312227	13	PD100				120312227	0	PD450_C
120312228	12	PD100				120312228	0	PD450_C
120312229	12	PD100				120312229	0	PD450_C
120312230	12	PD100				120312230	0	PD450_C
120312231	12	PD100				120312231	0	PD450_C
120312232	12	PD100				120312232	0	PD450_C
120312233	12	PD100				120312233	0	PD450_C
120312234	11	PD100				120312234	0	PD450_C
120312235	12	PD100				120312235	0	PD450_C
120312236	12	PD100				120312236	0	PD450_C
120312237	12	PD100				120312237	0	PD450_C
120312238	12	PD100				120312238	0	PD450_C
120312239	12	PD100				120312239	0	PD450_C
120312240	12	PD100				120312240	0	PD450_C
120312241	12	PD100				120312241	0	PD450_C
120312242	12	PD100				120312242	0	PD450_C
120312243	12	PD100				120312243	0	PD450_C
120312244	12	PD100				120312244	0	PD450_C
120312245	12	PD100				120312245	0	PD450_C
120312246	12	PD100				120312246	0	PD450_C
120312247	12	PD100				120312247	0	PD450_C
120312248	12	PD100				120312248	0	PD450_C
120312249	12	PD100				120312249	0	PD450_C
120312250	12	PD100				120312250	0	PD450_C
120312251	12	PD100				120312251	0	PD450_C
120312252	12	PD100				120312252	0	PD450_C
120312253	12	PD100				120312253	0	PD450_C
120312254	12	PD100				120312254	0	PD450_C
120312255	12	PD100				120312255	0	PD450_C
120312256	12	PD100				120312256	0	PD450_C
120312257	12	PD100				120312257	0	PD450_C
120312258	12	PD100				120312258	0	PD450_C
120312259	12	PD100				120312259	0	PD450_C
120312260	12	PD100				120312260	0	PD450_C
120312261	12	PD100				120312261	0	PD450_C
120312262	12	PD100				120312262	0	PD450_C
120312263	12	PD100				120312263	0	PD450_C
120312264	11	PD100				120312264	1	PD450_C
120312265	11	PD100				120312265	1	PD450_C
120312266	11	PD100				120312266	1	PD450_C
120312267	11	PD100				120312267	1	PD450_C
120312268	11	PD100				120312268	1	PD450_C
120312269	11	PD100				120312269	1	PD450_C
120312270	11	PD100				120312270	1	PD450_C
120312271	11	PD100				120312271	1	PD450_C
120312272	11	PD100				120312272	1	PD450_C
120312273	11	PD100				120312273	1	PD450_C
120312274	11	PD100				120312274	1	PD450_C
120312275	11	PD100				120312275	1	PD450_C
120312276	11	PD100				120312276	1	PD450_C
120312277	11	PD100				120312277	1	PD450_C
120312278	11	PD100				120312278	1	PD450_C
120312279	11	PD100				120312279	2	PD450_C
120312280	11	PD100				120312280	2	PD450_C
120312281	11	PD100				120312281	2	PD450_C
120312282	11	PD100				120312282	2	PD450_C
120312283	11	PD100				120312283	2	PD450_C
120312284	11	PD100				120312284	2	PD450_C
120312285	11	PD100				120312285	2	PD450_C
120312286	11	PD100				120312286	2	PD450_C
120312287	11	PD100				120312287	2	PD450_C
120312288	11	PD100				120312288	2	PD450_C
120312289	11	PD100				120312289	2	PD450_C
120312290	11	PD100				120312290	2	PD450_C
120312291	10	PD100				120312291	2	PD450_C
120312292	9	PD100				120312292	2	PD450_C
120312293	9	PD100				120312293	2	PD450_C
120312294	9	PD100				120312294	2	PD450_C
120312295	9	PD100				120312295	2	PD450_C
120312296	9	PD100				120312296	2	PD450_C
120312297	9	PD100				120312297	2	PD450_C
120312298	9	PD100				120312298	2	PD450_C
120312299	9	PD100				120312299	2	PD450_C
120312300	9	PD100				120312300	2	PD450_C
120312301	9	PD100				120312301	2	PD450_C
120312302	8	PD100				120312302	2	PD450_C
120312303	8	PD100				120312303	2	PD450_C
120312304	6	PD100				120312304	2	PD450_C
120312305	5	PD100				120312305	2	PD450_C
120312306	5	PD100				120312306	2	PD450_C
120312307	5	PD100				120312307	2	PD450_C
120312308	5	PD100				120312308	2	PD450_C
120312309	5	PD100				120312309	2	PD450_C
120312310	5	PD100				120312310	2	PD450_C
120312311	5	PD100				120312311	2	PD450_C
120312312	5	PD100				120312312	2	PD450_C
120312313	5	PD100				120312313	2	PD450_C
120312314	5	PD100				120312314	2	PD450_C
120312315	5	PD100				120312315	2	PD450_C
120312316	5	PD100				120312316	2	PD450_C
120312317	5	PD100				120312317	2	PD450_C
120312318	5	PD100				120312318	2	PD450_C
120312319	5	PD100				120312319	2	PD450_C
120312320	3	PD100				120312320	2	PD450_C
120312321	3	PD100				120312321	3	PD450_C
120312322	3	PD100				120312322	3	PD450_C
120312323	3	PD100				120312323	3	PD450_C
120312324	3	PD100				120312324	3	PD450_C
120312325	3	PD100				120312325	3	PD450_C
120312326	3	PD100				120312326	3	PD450_C
120312327	3	PD100				120312327	3	PD450_C
120312328	3	PD100				120312328	3	PD450_C
120312329	3	PD100				120312329	3	PD450_C
120312330	2	PD100				120312330	3	PD450_C
120312331	1	PD100				120312331	3	PD450_C
120312332	1	PD100				120312332	3	PD450_C
120312333	1	PD100				120312333	3	PD450_C
120312334	1	PD100				120312334	3	PD450_C
120312335	1	PD100				120312335	3	PD450_C
120312336	1	PD100				120312336	3	PD450_C
120312337	1	PD100				120312337	3	PD450_C
120312338	1	PD100				120312338	3	PD450_C
120312339	1	PD100				120312339	3	PD450_C
120312340	1	PD100				120312340	3	PD450_C
120312341	1	PD100				120312341	3	PD450_C
120312342	1	PD100				120312342	3	PD450_C
120312343	1	PD100				120312343	3	PD450_C
120312344	1	PD100				120312344	3	PD450_C
120312345	1	PD100				120312345	3	PD450_C
120312346	1	PD100				120312346	3	PD450_C
120312347	1	PD100				120312347	3	PD450_C
120312348	1	PD100				120312348	3	PD450_C
120312349	1	PD100				120312349	3	PD450_C
120312350	1	PD100				120312350	3	PD450_C
120312351	1	PD100				120312351	3	PD450_C
120312352	1	PD100				120312352	3	PD450_C
120312353	1	PD100				120312353	3	PD450_C
120312354	1	PD100				120312354	3	PD450_C
120312355	1	PD100				120312355	3	PD450_C
120312356	1	PD100				120312356	4	PD450_C
120312357	1	PD100				120312357	4	PD450_C
120312358	1	PD100				120312358	4	PD450_C
120312359	1	PD100				120312359	4	PD450_C
120312360	1	PD100				120312360	4	PD450_C
120312361	1	PD100				120312361	4	PD450_C
120312362	1	PD100				120312362	6	PD450_C
120312363	1	PD100				120312363	6	PD450_C
120312364	1	PD100				120312364	6	PD450_C
120312365	1	PD100				120312365	6	PD450_C
120312366	1	PD100				120312366	6	PD450_C
120312367	1	PD100				120312367	6	PD450_C
120312368	1	PD100				120312368	6	PD450_C
120312369	1	PD100				120312369	6	PD450_C
120312370	1	PD100				120312370	6	PD450_C
120312371	1	PD100				120312371	6	PD450_C
120312372	1	PD100				120312372	6	PD450_C
120312373	1	PD100				120312373	6	PD450_C
120312374	1	PD100				120312374	6	PD450_C
120312375	1	PD100				120312375	6	PD450_C
120312376	1	PD100				120312376	6	PD450_C
120312377	1	PD100				120312377	6	PD450_C
120312378	1	PD100				120312378	6	PD450_C
120312379	1	PD100				120312379	6	PD450_C
120312380	1	PD100				120312380	6	PD450_C
120312381	1	PD100				120312381	6	PD450_C
120312382	1	PD100				120312382	6	PD450_C
120312383	1	PD100				120312383	6	PD450_C
120312384	1	PD100				120312384	6	PD450_C
120312385	1	PD100				120312385	6	PD450_C
120312386	0	PD100				120312386	6	PD450_C
120312387	0	PD100				120312387	6	PD450_C
120312388	0	PD100				120312388	6	PD450_C
120312389	0	PD100				120312389	6	PD450_C
120312390	0	PD100				120312390	6	PD450_C
120312391	0	PD100				120312391	6	PD450_C
120312392	0	PD100				120312392	7	PD450_C
120312393	0	PD100				120312393	7	PD450_C
120312394	0	PD100				120312394	7	PD450_C
120312395	0	PD100				120312395	7	PD450_C
120312396	0	PD100				120312396	7	PD450_C
120312397	0	PD100				120312397	7	PD450_C
120312398	0	PD100				120312398	7	PD450_C
120312399	0	PD100				120312399	7	PD450_C
120312400	0	PD100				120312400	7	PD450_C
120312401	0	PD100				120312401	7	PD450_C
120312402	0	PD100				120312402	7	PD450_C
120312403	0	PD100				120312403	7	PD450_C
120312404	0	PD100				120312404	7	PD450_C
120312405	0	PD100				120312405	7	PD450_C
120312406	0	PD100				120312406	7	PD450_C
120312407	0	PD100				120312407	7	PD450_C
120312408	0	PD100				120312408	7	PD450_C
120312409	0	PD100				120312409	7	PD450_C
120312410	0	PD100				120312410	7	PD450_C
120312411	0	PD100				120312411	7	PD450_C
120312412	0	PD100				120312412	8	PD450_C
120312413	0	PD100				120312413	8	PD450_C
120312414	0	PD100				120312414	8	PD450_C
120312415	0	PD100				120312415	7	PD450_C
120312416	0	PD100				120312416	7	PD450_C
120312417	0	PD100				120312417	7	PD450_C
120312418	0	PD100				120312418	7	PD450_C
120312419	0	PD100				120312419	8	PD450_C
120312420	0	PD100				120312420	8	PD450_C
120312421	0	PD100				120312421	8	PD450_C
120312422	0	PD100				120312422	8	PD450_C
120312423	0	PD100				120312423	8	PD450_C
120312424	0	PD100				120312424	8	PD450_C
120312425	0	PD100				120312425	8	PD450_C
120312426	0	PD100				120312426	8	PD450_C
120312427	0	PD100				120312427	8	PD450_C
120312428	0	PD100				120312428	8	PD450_C
120312429	0	PD100				120312429	8	PD450_C
120312430	0	PD100				120312430	7	PD450_C
120312431	0	PD100				120312431	7	PD450_C
120312432	0	PD100				120312432	7	PD450_C
120312433	0	PD100				120312433	7	PD450_C
120312434	0	PD100				120312434	7	PD450_C
120312435	0	PD100				120312435	7	PD450_C
120312436	0	PD100				120312436	7	PD450_C
120312437	0	PD100				120312437	7	PD450_C
120312438	0	PD100				120312438	7	PD450_C
120312439	0	PD100				120312439	7	PD450_C
120312440	0	PD100				120312440	7	PD450_C
120312441	0	PD100				120312441	8	PD450_C
120312442	0	PD100				120312442	8	PD450_C
120312443	0	PD100				120312443	8	PD450_C
120312444	0	PD100				120312444	8	PD450_C
120312445	0	PD100				120312445	8	PD450_C
120312446	0	PD100				120312446	8	PD450_C
120312447	0	PD100				120312447	8	PD450_C
120312448	0	PD100				120312448	8	PD450_C
120312449	0	PD100				120312449	8	PD450_C
120312450	0	PD100				120312450	8	PD450_C
120312451	0	PD100				120312451	8	PD450_C
120312452	0	PD100				120312452	8	PD450_C
120312453	0	PD100				120312453	8	PD450_C
120312454	0	PD100				120312454	8	PD450_C
120312455	0	PD100				120312455	8	PD450_C
120312456	0	PD100				120312456	9	PD450_C
120312457	0	PD100				120312457	9	PD450_C
120312458	0	PD100				120312458	9	PD450_C
120312459	0	PD100				120312459	10	PD450_C
120312460	0	PD100				120312460	10	PD450_C
120312461	0	PD100				120312461	10	PD450_C
120312462	0	PD100				120312462	10	PD450_C
120312463	0	PD100				120312463	10	PD450_C
120312464	0	PD100				120312464	10	PD450_C
120312465	0	PD100				120312465	10	PD450_C
120312466	0	PD100				120312466	10	PD450_C
120312467	0	PD100				120312467	10	PD450_C
120312468	0	PD100				120312468	10	PD450_C
120312469	0	PD100				120312469	10	PD450_C
120312470	0	PD100				120312470	10	PD450_C
120312471	0	PD100				120312471	10	PD450_C
120312472	0	PD100				120312472	9	PD450_C
120312473	0	PD100				120312473	9	PD450_C
120312474	0	PD100				120312474	9	PD450_C
120312475	0	PD100				120312475	9	PD450_C
120312476	0	PD100				120312476	9	PD450_C
120312477	0	PD100				120312477	9	PD450_C
120312478	0	PD100				120312478	9	PD450_C
120312479	0	PD100				120312479	9	PD450_C
120312480	0	PD100				120312480	9	PD450_C
120312481	0	PD100				120312481	9	PD450_C
120312482	0	PD100				120312482	9	PD450_C
120312483	0	PD100				120312483	9	PD450_C
120312484	0	PD100				120312484	9	PD450_C
120312485	0	PD100				120312485	9	PD450_C
120312486	0	PD100				120312486	9	PD450_C
120312487	0	PD100				120312487	9	PD450_C
120312488	0	PD100				120312488	9	PD450_C
120312489	0	PD100				120312489	9	PD450_C
120312490	0	PD100				120312490	9	PD450_C
120312491	0	PD100				120312491	10	PD450_C
120312492	0	PD100				120312492	10	PD450_C
120312493	0	PD100				120312493	10	PD450_C
120312494	0	PD100				120312494	10	PD450_C
120312495	0	PD100				120312495	10	PD450_C
120312496	0	PD100				120312496	10	PD450_C
120312497	0	PD100				120312497	10	PD450_C
120312498	0	PD100				120312498	10	PD450_C
120312499	0	PD100				120312499	10	PD450_C
120312500	0	PD100				120312500	10	PD450_C
120312501	0	PD100				120312501	13	PD450_C
120312502	0	PD100				120312502	14	PD450_C
120312503	0	PD100				120312503	15	PD450_C
120312504	0	PD100				120312504	15	PD450_C
120312505	0	PD100				120312505	15	PD450_C
120312506	0	PD100				120312506	15	PD450_C
120312507	0	PD100				120312507	14	PD450_C
120312508	0	PD100				120312508	14	PD450_C
120312509	0	PD100				120312509	14	PD450_C
120312510	0	PD100				120312510	14	PD450_C
120312511	0	PD100				120312511	15	PD450_C
120312512	0	PD100				120312512	16	PD450_C
120312513	0	PD100				120312513	14	PD450_C
120312514	0	PD100				120312514	15	PD450_C
120312515	0	PD100				120312515	15	PD450_C
120312516	0	PD100				120312516	16	PD450_C
120312517	0	PD100				120312517	16	PD450_C
120312518	0	PD100				120312518	17	PD450_C
120312519	0	PD100				120312519	17	PD450_C
120312520	0	PD100				120312520	17	PD450_C
120312521	0	PD100				120312521	18	PD450_C
120312522	0	PD100				120312522	18	PD450_C
120312523	0	PD100				120312523	18	PD450_C
120312524	0	PD100				120312524	0	PD450_C
120312525	0	PD100				120312525	18	PD450_C
120312526	0	PD100				120312526	18	PD450_C
120312527	0	PD100				120312527	18	PD450_C
120312528	0	PD100				120312528	18	PD450_C
120312529	0	PD100				120312529	18	PD450_C
120312530	0	PD100				120312530	18	PD450_C
120312531	0	PD100				120312531	18	PD450_C
120312532	0	PD100				120312532	18	PD450_C
120312533	0	PD100				120312533	18	PD450_C
120312534	0	PD100				120312534	18	PD450_C
120312535	0	PD100				120312535	18	PD450_C
120312536	0	PD100				120312536	18	PD450_C
120312537	0	PD100				120312537	18	PD450_C
120312538	0	PD100				120312538	18	PD450_C
120312539	0	PD100				120312539	18	PD450_C
120312540	0	PD100				120312540	19	PD450_C
120312541	0	PD100				120312541	19	PD450_C
120312542	0	PD100				120312542	19	PD450_C
120312543	0	PD100				120312543	19	PD450_C
120312544	0	PD100				120312544	18	PD450_C
120312545	0	PD100				120312545	19	PD450_C
120312546	0	PD100				120312546	20	PD450_C
120312547	0	PD100				120312547	20	PD450_C
120312548	0	PD100				120312548	20	PD450_C
120312549	0	PD100				120312549	20	PD450_C
120312550	0	PD100				120312550	20	PD450_C
120312551	0	PD100				120312551	20	PD450_C
120312552	0	PD100				120312552	21	PD450_C
120312553	0	PD100				120312553	21	PD450_C
120312554	0	PD100				120312554	21	PD450_C
120312555	0	PD100				120312555	21	PD450_C
120312556	0	PD100				120312556	21	PD450_C
120312557	0	PD100				120312557	21	PD450_C
120312558	0	PD100				120312558	21	PD450_C
120312559	0	PD100				120312559	21	PD450_C
120312560	0	PD100				120312560	21	PD450_C
120312561	0	PD100				120312561	21	PD450_C
120312562	0	PD100				120312562	21	PD450_C
120312563	0	PD100				120312563	21	PD450_C
120312564	0	PD100				120312564	21	PD450_C
120312565	0	PD100				120312565	21	PD450_C
120312566	0	PD100				120312566	23	PD450_C
120312567	0	PD100				120312567	23	PD450_C
120312568	0	PD100				120312568	25	PD450_C
120312569	0	PD100				120312569	25	PD450_C
120312570	0	PD100				120312570	25	PD450_C
120312571	0	PD100				120312571	24	PD450_C
120312572	0	PD100				120312572	24	PD450_C
120312573	0	PD100				120312573	24	PD450_C
120312574	0	PD100				120312574	24	PD450_C
120312575	0	PD100				120312575	24	PD450_C
120312576	0	PD100				120312576	24	PD450_C
120312577	0	PD100				120312577	25	PD450_C
120312578	0	PD100				120312578	25	PD450_C
120312579	0	PD100				120312579	25	PD450_C
120312580	0	PD100				120312580	25	PD450_C
120312581	0	PD100				120312581	25	PD450_C
120312582	0	PD100				120312582	25	PD450_C
120312583	0	PD100				120312583	25	PD450_C
120312584	0	PD100				120312584	25	PD450_C
120312585	0	PD100				120312585	25	PD450_C
120312586	0	PD100				120312586	25	PD450_C
120312587	0	PD100				120312587	25	PD450_C
120312588	0	PD100				120312588	25	PD450_C
120312589	0	PD100				120312589	25	PD450_C
120312590	0	PD100				120312590	25	PD450_C
120312591	0	PD100				120312591	25	PD450_C
120312592	0	PD100				120312592	25	PD450_C
120312593	0	PD100				120312593	24	PD450_C
120312594	0	PD100				120312594	24	PD450_C
120312595	0	PD100				120312595	24	PD450_C
120312596	0	PD100				120312596	24	PD450_C
120312597	0	PD100				120312597	24	PD450_C
120312598	0	PD100				120312598	24	PD450_C
120312599	0	PD100				120312599	24	PD450_C
120312600	0	PD100				120312600	24	PD450_C
120312601	0	PD100				120312601	24	PD450_C
120312602	0	PD100				120312602	24	PD450_C
120312603	0	PD100				120312603	24	PD450_C
120312604	0	PD100				120312604	24	PD450_C
120312605	0	PD100				120312605	26	PD450_C
120312606	0	PD100				120312606	26	PD450_C
120312607	0	PD100				120312607	26	PD450_C
120312608	0	PD100				120312608	25	PD450_C
120312609	0	PD100				120312609	25	PD450_C
120312610	0	PD100				120312610	26	PD450_C
120312611	0	PD100				120312611	25	PD450_C
120312612	0	PD100				120312612	26	PD450_C
120312613	0	PD100				120312613	26	PD450_C
120312614	0	PD100				120312614	27	PD450_C
120312615	0	PD100				120312615	27	PD450_C
120312616	0	PD100				120312616	27	PD450_C
120312617	0	PD100				120312617	27	PD450_C
120312618	0	PD100				120312618	27	PD450_C
120312619	0	PD100				120312619	27	PD450_C
120312620	0	PD100				120312620	27	PD450_C
120312621	0	PD100				120312621	27	PD450_C
120312622	0	PD100				120312622	27	PD450_C
120312623	0	PD100				120312623	27	PD450_C
120312624	0	PD100				120312624	27	PD450_C
120312625	0	PD100				120312625	27	PD450_C
120312626	0	PD100				120312626	27	PD450_C
120312627	0	PD100				120312627	28	PD450_C
120312628	0	PD100				120312628	28	PD450_C
120312629	0	PD100				120312629	28	PD450_C
120312630	0	PD100				120312630	28	PD450_C
120312631	0	PD100				120312631	28	PD450_C
120312632	0	PD100				120312632	28	PD450_C
120312633	0	PD100				120312633	28	PD450_C
120312634	0	PD100				120312634	28	PD450_C
120312635	0	PD100				120312635	28	PD450_C
120312636	0	PD100				120312636	28	PD450_C
120312637	0	PD100				120312637	28	PD450_C
120312638	0	PD100				120312638	28	PD450_C
120312639	0	PD100				120312639	28	PD450_C
120312640	0	PD100				120312640	28	PD450_C
120312641	0	PD100				120312641	28	PD450_C
120312642	0	PD100				120312642	28	PD450_C
120312643	0	PD100				120312643	27	PD450_C
120312644	0	PD100				120312644	27	PD450_C
120312645	0	PD100				120312645	27	PD450_C
120312646	0	PD100				120312646	27	PD450_C
120312647	0	PD100				120312647	27	PD450_C
120312648	0	PD100				120312648	27	PD450_C
120312649	0	PD100				120312649	27	PD450_C
120312650	0	PD100				120312650	27	PD450_C
120312651	0	PD100				120312651	27	PD450_C
120312652	0	PD100				120312652	27	PD450_C
120312653	0	PD100				120312653	24	PD450_C
120312654	0	PD100				120312654	23	PD450_C
120312655	0	PD100				120312655	22	PD450_C
120312656	0	PD100				120312656	22	PD450_C
120312657	0	PD100				120312657	22	PD450_C
120312658	0	PD100				120312658	22	PD450_C
120312659	0	PD100				120312659	22	PD450_C
120312660	0	PD100				120312660	22	PD450_C
120312661	0	PD100				120312661	22	PD450_C
120312662	0	PD100				120312662	22	PD450_C
120312663	0	PD100				120312663	21	PD450_C
120312664	0	PD100				120312664	20	PD450_C
120312665	0	PD100				120312665	20	PD450_C
120312666	0	PD100				120312666	19	PD450_C
120312667	0	PD100				120312667	19	PD450_C
120312668	0	PD100				120312668	18	PD450_C
120312669	0	PD100				120312669	18	PD450_C
120312670	0	PD100				120312670	17	PD450_C
120312671	0	PD100				120312671	17	PD450_C
120312672	0	PD100				120312672	17	PD450_C
120312673	0	PD100				120312673	16	PD450_C
120312674	0	PD100				120312674	16	PD450_C
120312675	0	PD100				120312675	16	PD450_C
120312676	0	PD100				120312676	16	PD450_C
120312677	0	PD100				120312677	16	PD450_C
120312678	0	PD100				120312678	16	PD450_C
120312679	0	PD100				120312679	16	PD450_C
120312680	0	PD100				120312680	16	PD450_C
120312681	0	PD100				120312681	16	PD450_C
120312682	0	PD100				120312682	16	PD450_C
120312683	0	PD100				120312683	16	PD450_C
120312684	0	PD100				120312684	16	PD450_C
120312685	0	PD100				120312685	16	PD450_C
120312686	0	PD100				120312686	16	PD450_C
120312687	0	PD100				120312687	16	PD450_C
120312688	0	PD100				120312688	16	PD450_C
120312689	0	PD100				120312689	16	PD450_C
120312690	0	PD100				120312690	16	PD450_C
120312691	0	PD100				120312691	15	PD450_C
120312692	0	PD100				120312692	15	PD450_C
120312693	0	PD100				120312693	15	PD450_C
120312694	0	PD100				120312694	15	PD450_C
120312695	0	PD100				120312695	15	PD450_C
120312696	0	PD100				120312696	14	PD450_C
120312697	0	PD100				120312697	13	PD450_C
120312698	0	PD100				120312698	13	PD450_C
120312699	0	PD100				120312699	13	PD450_C
120312700	0	PD100				120312700	13	PD450_C
120312701	0	PD100				120312701	13	PD450_C
120312702	0	PD100				120312702	13	PD450_C
120312703	0	PD100				120312703	0	PD450_C
120312704	0	PD100				120312704	0	PD450_C
120312705	0	PD100				120312705	0	PD450_C
120312706	0	PD100				120312706	0	PD450_C
120312707	0	PD100				120312707	0	PD450_C
120312708	0	PD100				120312708	0	PD450_C
120312709	0	PD100				120312709	0	PD450_C
120312710	0	PD100				120312710	0	PD450_C
120312711	0	PD100				120312711	0	PD450_C
120312712	0	PD100				120312712	0	PD450_C
120312713	0	PD100				120312713	0	PD450_C
120312714	0	PD100				120312714	0	PD450_C
120312715	0	PD100				120312715	0	PD450_C
120312716	0	PD100				120312716	0	PD450_C
120312717	0	PD100				120312717	0	PD450_C
120312718	0	PD100				120312718	0	PD450_C
120312719	0	PD100				120312719	0	PD450_C
120312720	0	PD100				120312720	0	PD450_C
120312721	0	PD100				120312721	0	PD450_C
120312722	0	PD100				120312722	0	PD450_C
120312723	0	PD100				120312723	0	PD450_C
120312724	0	PD100				120312724	0	PD450_C
120312725	0	PD100				120312725	0	PD450_C
120312726	0	PD100				120312726	0	PD450_C
120312727	0	PD100				120312727	0	PD450_C
120312728	0	PD100				120312728	0	PD450_C
120312729	0	PD100				120312729	0	PD450_C
120312730	0	PD100				120312730	0	PD450_C
120312731	0	PD100				120312731	0	PD450_C
120312732	0	PD100				120312732	0	PD450_C
120312733	0	PD100				120312733	0	PD450_C
120312734	0	PD100				120312734	0	PD450_C
120312735	0	PD100				120312735	0	PD450_C
120312736	0	PD100				120312736	0	PD450_C
120312737	0	PD100				120312737	0	PD450_C
120312738	0	PD100				120312738	0	PD450_C
120312739	0	PD100				120312739	0	PD450_C
120312740	0	PD100				120312740	0	PD450_C
120312741	0	PD100				120312741	0	PD450_C
120312742	0	PD100				120312742	0	PD450_C
120312743	0	PD100				120312743	0	PD450_C
120312744	0	PD100				120312744	0	PD450_C
120312745	0	PD100				120312745	0	PD450_C
120312746	0	PD100				120312746	0	PD450_C
120312747	0	PD100				120312747	0	PD450_C
120312748	0	PD100				120312748	0	PD450_C
120312749	0	PD100				120312749	0	PD450_C
120312750	0	PD100				120312750	0	PD450_C
120312751	0	PD100				120312751	0	PD450_C
120312752	0	PD100				120312752	0	PD450_C
120312753	0	PD100				120312753	0	PD450_C
120312754	0	PD100				120312754	0	PD450_C
120312755	0	PD100				120312755	0	PD450_C
120312756	0	PD100				120312756	0	PD450_C
120312757	0	PD100				120312757	0	PD450_C
120312758	0	PD100				120312758	0	PD450_C
120312759	0	PD100				120312759	0	PD450_C
120312760	0	PD100				120312760	0	PD450_C
120312761	0	PD100				120312761	0	PD450_C
120312762	0	PD100				120312762	0	PD450_C
120312763	0	PD100				120312763	0	PD450_C
120312764	0	PD100				120312764	0	PD450_C
120312765	0	PD100				120312765	0	PD450_C
120312766	0	PD100				120312766	0	PD450_C
120312767	0	PD100				120312767	0	PD450_C
120312768	0	PD100				120312768	0	PD450_C
120312769	0	PD100				120312769	0	PD450_C
120312770	0	PD100				120312770	0	PD450_C
120312771	0	PD100				120312771	0	PD450_C
120312772	0	PD100				120312772	0	PD450_C
120312773	0	PD100				120312773	0	PD450_C
120312774	0	PD100				120312774	0	PD450_C
120312775	0	PD100				120312775	0	PD450_C
120312776	0	PD100				120312776	0	PD450_C
120312777	0	PD100				120312777	0	PD450_C
120312778	0	PD100				120312778	0	PD450_C
120312779	0	PD100				120312779	0	PD450_C
120312780	0	PD100				120312780	0	PD450_C
120312781	0	PD100				120312781	0	PD450_C
120312782	0	PD100				120312782	0	PD450_C
120312783	0	PD100				120312783	0	PD450_C
120312784	0	PD100				120312784	0	PD450_C
120312785	0	PD100				120312785	0	PD450_C
120312786	0	PD100				120312786	0	PD450_C
120312787	0	PD100				120312787	0	PD450_C
120312788	0	PD100				120312788	0	PD450_C
120312789	0	PD100				120312789	0	PD450_C
120312790	0	PD100				120312790	0	PD450_C
120312791	0	PD100				120312791	0	PD450_C
120312792	0	PD100				120312792	0	PD450_C
120312793	0	PD100				120312793	0	PD450_C
120312794	0	PD100				120312794	0	PD450_C
120312795	0	PD100				120312795	0	PD450_C
120312796	0	PD100				120312796	0	PD450_C
120312797	0	PD100				120312797	0	PD450_C
120312798	0	PD100				120312798	0	PD450_C
120312799	0	PD100				120312799	0	PD450_C
120312800	0	PD100				120312800	0	PD450_C
120312801	0	PD100				120312801	0	PD450_C
120312802	0	PD100				120312802	0	PD450_C
120312803	0	PD100				120312803	0	PD450_C
120312804	0	PD100				120312804	0	PD450_C
120312805	0	PD100				120312805	0	PD450_C
120312806	0	PD100				120312806	0	PD450_C
120312807	0	PD100				120312807	0	PD450_C
120312808	0	PD100				120312808	0	PD450_C
120312809	0	PD100				120312809	0	PD450_C
120312810	0	PD100				120312810	0	PD450_C
120312811	0	PD100				120312811	0	PD450_C
120312812	0	PD100				120312812	0	PD450_C
120312813	0	PD100				120312813	0	PD450_C
120312814	0	PD100				120312814	0	PD450_C
120312815	0	PD100				120312815	0	PD450_C
120312816	0	PD100				120312816	0	PD450_C
120312817	0	PD100				120312817	0	PD450_C
120312818	0	PD100				120312818	0	PD450_C
120312819	0	PD100				120312819	0	PD450_C
120312820	0	PD100				120312820	0	PD450_C
120312821	0	PD100				120312821	0	PD450_C
120312822	0	PD100				120312822	0	PD450_C
120312823	0	PD100				120312823	0	PD450_C
120312824	0	PD100				120312824	0	PD450_C
120312825	0	PD100				120312825	0	PD450_C
120312826	0	PD100				120312826	0	PD450_C
120312827	0	PD100				120312827	0	PD450_C
120312828	0	PD100				120312828	0	PD450_C
120312829	0	PD100				120312829	0	PD450_C
120312830	0	PD100				120312830	0	PD450_C
120312831	0	PD100				120312831	0	PD450_C
120312832	0	PD100				120312832	0	PD450_C
120312833	0	PD100				120312833	0	PD450_C
120312834	0	PD100				120312834	0	PD450_C
120312835	0	PD100				120312835	0	PD450_C
120312836	0	PD100				120312836	0	PD450_C
120312837	0	PD100				120312837	0	PD450_C
120312838	0	PD100				120312838	0	PD450_C
120312839	0	PD100				120312839	0	PD450_C
120312840	0	PD100				120312840	0	PD450_C
120312841	0	PD100				120312841	0	PD450_C
120312842	0	PD100				120312842	0	PD450_C
120312843	0	PD100				120312843	0	PD450_C
120312844	0	PD100				120312844	0	PD450_C
120312845	0	PD100				120312845	0	PD450_C
120312846	0	PD100				120312846	0	PD450_C
120312847	0	PD100				120312847	0	PD450_C
120312848	0	PD100				120312848	0	PD450_C
120312849	0	PD100				120312849	0	PD450_C
120312850	0	PD100				120312850	0	PD450_C
120312851	0	PD100				120312851	0	PD450_C
120312852	0	PD100				120312852	0	PD450_C
120312853	0	PD100				120312853	0	PD450_C
120312854	0	PD100				120312854	0	PD450_C
120312855	0	PD100				120312855	0	PD450_C
120312856	0	PD100				120312856	0	PD450_C
120312857	0	PD100				120312857	0	PD450_C
120312858	0	PD100				120312858	0	PD450_C
120312859	0	PD100				120312859	0	PD450_C
120312860	0	PD100				120312860	0	PD450_C
120312861	0	PD100				120312861	0	PD450_C
120312862	0	PD100				120312862	0	PD450_C
120312863	0	PD100				120312863	0	PD450_C
120312864	0	PD100				120312864	0	PD450_C
120312865	0	PD100				120312865	0	PD450_C
120312866	0	PD100				120312866	0	PD450_C
120312867	0	PD100				120312867	0	PD450_C
120312868	0	PD100				120312868	0	PD450_C
120312869	0	PD100				120312869	0	PD450_C
120312870	0	PD100				120312870	0	PD450_C
120312871	0	PD100				120312871	0	PD450_C
120312872	0	PD100				120312872	0	PD450_C
120312873	0	PD100				120312873	0	PD450_C
120312874	0	PD100				120312874	0	PD450_C
120312875	0	PD100				120312875	0	PD450_C
120312876	0	PD100				120312876	0	PD450_C
120312877	0	PD100				120312877	0	PD450_C
120312878	0	PD100				120312878	0	PD450_C
120312879	0	PD100				120312879	0	PD450_C
120312880	0	PD100				120312880	0	PD450_C
120312881	0	PD100				120312881	0	PD450_C
120312882	0	PD100				120312882	0	PD450_C
120312883	0	PD100				120312883	0	PD450_C
120312884	0	PD100				120312884	0	PD450_C
120312885	0	PD100				120312885	0	PD450_C
120312886	0	PD100				120312886	0	PD450_C
120312887	0	PD100				120312887	0	PD450_C
120312888	0	PD100				120312888	0	PD450_C
120312889	0	PD100				120312889	0	PD450_C
120312890	0	PD100				120312890	0	PD450_C
120312891	0	PD100				120312891	0	PD450_C
120312892	0	PD100				120312892	0	PD450_C
120312893	0	PD100				120312893	0	PD450_C
120312894	0	PD100				120312894	0	PD450_C
120312895	0	PD100				120312895	0	PD450_C
120312896	0	PD100				120312896	0	PD450_C
120312897	0	PD100				120312897	0	PD450_C
120312898	0	PD100				120312898	0	PD450_C
120312899	0	PD100				120312899	0	PD450_C
120312900	0	PD100				120312900	0	PD450_C
120312901	0	PD100				120312901	0	PD450_C
120312902	0	PD100				120312902	0	PD450_C
120312903	0	PD100				120312903	0	PD450_C
120312904	0	PD100				120312904	0	PD450_C
120312905	0	PD100				120312905	0	PD450_C
120312906	0	PD100				120312906	0	PD450_C
120312907	0	PD100				120312907	0	PD450_C
120312908	0	PD100				120312908	0	PD450_C
120312909	0	PD100				120312909	0	PD450_C
120312910	0	PD100				120312910	0	PD450_C
120312911	0	PD100				120312911	0	PD450_C
120312912	0	PD100				120312912	0	PD450_C
120312913	0	PD100				120312913	0	PD450_C
120312914	0	PD100				120312914	0	PD450_C
120312915	0	PD100				120312915	0	PD450_C
120312916	0	PD100				120312916	0	PD450_C
120312917	0	PD100				120312917	0	PD450_C
120312918	0	PD100				120312918	0	PD450_C
120312919	0	PD100				120312919	0	PD450_C
120312920	0	PD100				120312920	0	PD450_C
120312921	0	PD100				120312921	0	PD450_C
120312922	0	PD100				120312922	0	PD450_C
120312923	0	PD100				120312923	0	PD450_C
120312924	0	PD100				120312924	0	PD450_C
120312925	0	PD100				120312925	0	PD450_C
120312926	0	PD100				120312926	0	PD450_C
120312927	0	PD100				120312927	0	PD450_C
120312928	0	PD100				120312928	0	PD450_C
120312929	0	PD100				120312929	0	PD450_C
120312930	0	PD100				120312930	0	PD450_C
120312931	0	PD100				120312931	0	PD450_C
120312932	0	PD100				120312932	0	PD450_C
120312933	0	PD100				120312933	0	PD450_C
120312934	0	PD100				120312934	0	PD450_C
120312935	0	PD100				120312935	0	PD450_C
120312936	0	PD100				120312936	0	PD450_C
120312937	0	PD100				120312937	0	PD450_C
120312938	0	PD100				120312938	0	PD450_C
120312939	0	PD100				120312939	0	PD450_C
120312940	0	PD100				120312940	0	PD450_C
120312941	0	PD100				120312941	0	PD450_C
120312942	0	PD100				120312942	0	PD450_C
120312943	0	PD100				120312943	0	PD450_C
120312944	0	PD100				120312944	0	PD450_C
120312945	0	PD100				120312945	0	PD450_C
120312946	0	PD100				120312946	0	PD450_C
120312947	0	PD100				120312947	0	PD450_C
120312948	0	PD100				120312948	0	PD450_C
120312949	0	PD100				120312949	0	PD450_C
120312950	0	PD100				120312950	0	PD450_C
120312951	0	PD100				120312951	0	PD450_C
120312952	0	PD100				120312952	0	PD450_C
120312953	0	PD100				120312953	0	PD450_C
120312954	0	PD100				120312954	0	PD450_C
120312955	0	PD100				120312955	0	PD450_C
120312956	0	PD100				120312956	0	PD450_C
120312957	0	PD100				120312957	0	PD450_C
120312958	0	PD100				120312958	0	PD450_C
120312959	0	PD100				120312959	0	PD450_C
120312960	0	PD100				120312960	0	PD450_C
120312961	0	PD100				120312961	0	PD450_C
120312962	0	PD100				120312962	0	PD450_C
120312963	0	PD100				120312963	0	PD450_C
120312964	0	PD100				120312964	0	PD450_C
120312965	0	PD100				120312965	0	PD450_C
120312966	0	PD100				120312966	0	PD450_C
120312967	0	PD100				120312967	0	PD450_C
120312968	0	PD100				120312968	0	PD450_C
120312969	0	PD100				120312969	0	PD450_C
120312970	0	PD100				120312970	0	PD450_C
120312971	0	PD100				120312971	0	PD450_C
120312972	0	PD100				120312972	0	PD450_C
120312973	0	PD100				120312973	0	PD450_C
120312974	0	PD100				120312974	0	PD450_C
120312975	0	PD100				120312975	0	PD450_C
120312976	0	PD100				120312976	0	PD450_C
120312977	0	PD100				120312977	0	PD450_C
120312978	0	PD100				120312978	0	PD450_C
120312979	0	PD100				120312979	0	PD450_C
120312980	0	PD100				120312980	0	PD450_C
120312981	0	PD100				120312981	0	PD450_C
120312982	0	PD100				120312982	0	PD450_C
120312983	0	PD100				120312983	0	PD450_C
120312984	0	PD100				120312984	0	PD450_C
120312985	0	PD100				120312985	0	PD450_C
120312986	0	PD100				120312986	0	PD450_C
120312987	0	PD100				120312987	0	PD450_C
120312988	0	PD100				120312988	0	PD450_C
120312989	0	PD100				120312989	0	PD450_C
120312990	0	PD100				120312990	0	PD450_C
120312991	0	PD100				120312991	0	PD450_C
120312992	0	PD100				120312992	0	PD450_C
120312993	0	PD100				120312993	0	PD450_C
120312994	0	PD100				120312994	0	PD450_C
120312995	0	PD100				120312995	0	PD450_C
120312996	0	PD100				120312996	0	PD450_C
120312997	0	PD100				120312997	0	PD450_C
120312998	0	PD100				120312998	0	PD450_C
120312999	0	PD100				120312999	0	PD450_C
120313000	0	PD100				120313000	0	PD450_C
120313001	0	PD100				120313001	0	PD450_C
120313002	0	PD100				120313002	0	PD450_C
120313003	0	PD100				120313003	0	PD450_C
120313004	0	PD100				120313004	0	PD450_C
120313005	0	PD100				120313005	0	PD450_C
120313006	0	PD100				120313006	0	PD450_C
120313007	0	PD100				120313007	0	PD450_C
120313008	0	PD100				120313008	0	PD450_C
120313009	0	PD100				120313009	0	PD450_C
120313010	0	PD100				120313010	0	PD450_C
120313011	0	PD100				120313011	0	PD450_C
120313012	0	PD100				120313012	0	PD450_C
120313013	0	PD100				120313013	0	PD450_C
120313014	0	PD100				120313014	0	PD450_C
120313015	0	PD100				120313015	0	PD450_C
120313016	0	PD100				120313016	0	PD450_C
120313017	0	PD100				120313017	0	PD450_C
120313018	0	PD100				120313018	0	PD450_C
120313019	0	PD100				120313019	0	PD450_C
120313020	0	PD100				120313020	0	PD450_C
120313021	0	PD100				120313021	0	PD450_C
120313022	0	PD100				120313022	0	PD450_C
120313023	0	PD100				120313023	0	PD450_C
120313024	0	PD100				120313024	0	PD450_C
120313025	0	PD100				120313025	0	PD450_C
120313026	0	PD100				120313026	0	PD450_C
120313027	0	PD100				120313027	0	PD450_C
120313028	0	PD100				120313028	0	PD450_C
120313029	0	PD100				120313029	0	PD450_C
120313030	0	PD100				120313030	0	PD450_C
120313031	0	PD100				120313031	0	PD450_C
120313032	0	PD100				120313032	0	PD450_C
120313033	0	PD100				120313033	0	PD450_C
120313034	0	PD100				120313034	0	PD450_C
120313035	0	PD100				120313035	0	PD450_C
120313036	0	PD100				120313036	0	PD450_C
120313037	0	PD100				120313037	0	PD450_C
120313038	0	PD100				120313038	0	PD450_C
120313039	0	PD100				120313039	0	PD450_C
120313040	0	PD100				120313040	0	PD450_C
120313041	0	PD100				120313041	0	PD450_C
120313042	0	PD100				120313042	0	PD450_C
120313043	0	PD100				120313043	0	PD450_C
120313044	0	PD100				120313044	0	PD450_C
120313045	0	PD100				120313045	0	PD450_C
120313046	0	PD100				120313046	0	PD450_C
120313047	0	PD100				120313047	0	PD450_C
120313048	0	PD100				120313048	0	PD450_C
120313049	0	PD100				120313049	0	PD450_C
120313050	0	PD100				120313050	0	PD450_C
120313051	0	PD100				120313051	0	PD450_C
120313052	0	PD100				120313052	0	PD450_C
120313053	0	PD100				120313053	0	PD450_C
120313054	0	PD100				120313054	0	PD450_C
120313055	0	PD100				120313055	0	PD450_C
120313056	0	PD100				120313056	0	PD450_C
120313057	0	PD100				120313057	0	PD450_C
120313058	0	PD100				120313058	0	PD450_C
120313059	0	PD100				120313059	0	PD450_C
120313060	0	PD100				120313060	0	PD450_C
120313061	0	PD100				120313061	0	PD450_C
120313062	0	PD100				120313062	0	PD450_C
120313063	0	PD100				120313063	0	PD450_C
120313064	0	PD100				120313064	0	PD450_C
120313065	0	PD100				120313065	0	PD450_C
120313066	0	PD100				120313066	0	PD450_C
120313067	0	PD100				120313067	0	PD450_C
120313068	0	PD100				120313068	0	PD450_C
120313069	0	PD100				120313069	0	PD450_C
120313070	0	PD100				120313070	0	PD450_C
120313071	0	PD100				120313071	0	PD450_C
120313072	0	PD100				120313072	0	PD450_C
120313073	0	PD100				120313073	0	PD450_C
120313074	0	PD100				120313074	0	PD450_C
120313075	0	PD100				120313075	0	PD450_C
120313076	0	PD100				120313076	0	PD450_C
120313077	0	PD100				120313077	0	PD450_C
120313078	0	PD100				120313078	0	PD450_C
120313079	0	PD100				120313079	0	PD450_C
120313080	0	PD100				120313080	0	PD450_C
120313081	0	PD100				120313081	0	PD450_C
120313082	0	PD100				120313082	0	PD450_C
120313083	0	PD100				120313083	0	PD450_C
120313084	0	PD100				120313084	0	PD450_C
120313085	0	PD100				120313085	0	PD450_C
120313086	0	PD100				120313086	0	PD450_C
120313087	0	PD100				120313087	0	PD450_C
120313088	0	PD100				120313088	0	PD450_C
120313089	0	PD100				120313089	0	PD450_C
120313090	0	PD100				120313090	0	PD450_C
120313091	0	PD100				120313091	0	PD450_C
120313092	0	PD100				120313092	0	PD450_C
120313093	0	PD100				120313093	0	PD450_C
120313094	0	PD100				120313094	0	PD450_C
120313095	0	PD100				120313095	0	PD450_C
120313096	0	PD100				120313096	0	PD450_C
120313097	0	PD100				120313097	0	PD450_C
120313098	0	PD100				120313098	0	PD450_C
120313099	0	PD100				120313099	0	PD450_C
120313100	0	PD100				120313100	0	PD450_C
120313101	0	PD100				120313101	0	PD450_C
120313102	0	PD100				120313102	0	PD450_C
120313103	0	PD100				120313103	0	PD450_C
120313104	0	PD100				120313104	0	PD450_C
120313105	0	PD100				120313105	0	PD450_C
120313106	0	PD100				120313106	0	PD450_C
120313107	0	PD100				120313107	0	PD450_C
120313108	0	PD100				120313108	0	PD450_C
120313109	0	PD100				120313109	0	PD450_C
120313110	0	PD100				120313110	0	PD450_C
120313111	0	PD100				120313111	0	PD450_C
120313112	0	PD100				120313112	0	PD450_C
120313113	0	PD100				120313113	0	PD450_C
120313114	0	PD100				120313114	0	PD450_C
120313115	0	PD100				120313115	0	PD450_C
120313116	0	PD100				120313116	0	PD450_C
120313117	0	PD100				120313117	0	PD450_C
120313118	0	PD100				120313118	0	PD450_C
120313119	0	PD100				120313119	0	PD450_C
120313120	0	PD100				120313120	0	PD450_C
120313121	0	PD100				120313121	0	PD450_C
120313122	0	PD100				120313122	0	PD450_C
120313123	0	PD100				120313123	0	PD450_C
120313124	0	PD100				120313124	0	PD450_C
120313125	0	PD100				120313125	0	PD450_C
120313126	0	PD100				120313126	0	PD450_C
120313127	0	PD100				120313127	0	PD450_C
120313128	0	PD100				120313128	0	PD450_C
120313129	0	PD100				120313129	0	PD450_C
120313130	0	PD100				120313130	0	PD450_C
120313131	0	PD100				120313131	0	PD450_C
120313132	0	PD100				120313132	0	PD450_C
120313133	0	PD100				120313133	0	PD450_C
120313134	0	PD100				120313134	0	PD450_C
120313135	0	PD100				120313135	0	PD450_C
120313136	0	PD100				120313136	0	PD450_C
120313137	0	PD100				120313137	0	PD450_C
120313138	0	PD100				120313138	0	PD450_C
120313139	0	PD100				120313139	0	PD450_C
120313140	0	PD100				120313140	0	PD450_C
120313141	0	PD100				120313141	0	PD450_C
120313142	0	PD100				120313142	0	PD450_C
120313143	0	PD100				120313143	0	PD450_C
120313144	0	PD100				120313144	0	PD450_C
120313145	0	PD100				120313145	0	PD450_C
120313146	0	PD100				120313146	0	PD450_C
120313147	0	PD100				120313147	0	PD450_C
120313148	0	PD100				120313148	0	PD450_C
120313149	0	PD100				120313149	0	PD450_C
120313150	0	PD100				120313150	0	PD450_C
120313151	0	PD100				120313151	0	PD450_C
120313152	0	PD100				120313152	0	PD450_C
120313153	0	PD100				120313153	0	PD450_C
120313154	0	PD100				120313154	0	PD450_C
120313155	0	PD100				120313155	0	PD450_C
120313156	0	PD100				120313156	0	PD450_C
120313157	0	PD100				120313157	0	PD450_C
120313158	0	PD100				120313158	0	PD450_C
120313159	0	PD100				120313159	0	PD450_C
120313160	0	PD100				120313160	0	PD450_C
120313161	0	PD100				120313161	0	PD450_C
120313162	0	PD100				120313162	0	PD450_C
120313163	0	PD100				120313163	0	PD450_C
120313164	0	PD100				120313164	0	PD450_C
120313165	0	PD100				120313165	0	PD450_C
120313166	0	PD100				120313166	0	PD450_C
120313167	0	PD100				120313167	0	PD450_C
120313168	0	PD100				120313168	0	PD450_C
120313169	0	PD100				120313169	0	PD450_C
120313170	0	PD100				120313170	0	PD450_C
120313171	0	PD100				120313171	0	PD450_C
120313172	0	PD100				120313172	0	PD450_C
120313173	0	PD100				120313173	0	PD450_C
120313174	0	PD100				120313174	0	PD450_C
120313175	0	PD100				120313175	0	PD450_C
120313176	0	PD100				120313176	0	PD450_C
120313177	0	PD100				120313177	0	PD450_C
120313178	0	PD100				120313178	0	PD450_C
120313179	0	PD100				120313179	0	PD450_C
120313180	0	PD100				120313180	0	PD450_C
120313181	0	PD100				120313181	0	PD450_C
120313182	0	PD100				120313182	0	PD450_C
120313183	0	PD100				120313183	0	PD450_C
120313184	0	PD100				120313184	0	PD450_C
120313185	0	PD100				120313185	0	PD450_C
120313186	0	PD100				120313186	0	PD450_C
120313187	0	PD100				120313187	0	PD450_C
120313188	0	PD100				120313188	0	PD450_C
120313189	0	PD100				120313189	0	PD450_C
120313190	0	PD100				120313190	0	PD450_C
120313191	0	PD100				120313191	0	PD450_C
120313192	0	PD100				120313192	0	PD450_C
120313193	0	PD100				120313193	0	PD450_C
120313194	0	PD100				120313194	0	PD450_C
120313195	0	PD100				120313195	0	PD450_C
120313196	0	PD100				120313196	0	PD450_C
120313197	0	PD100				120313197	0	PD450_C
120313198	0	PD100				120313198	0	PD450_C
120313199	0	PD100				120313199	0	PD450_C
120313200	0	PD100				120313200	0	PD450_C
120313201	0	PD100				120313201	0	PD450_C
120313202	0	PD100				120313202	0	PD450_C
120313203	0	PD100				120313203	0	PD450_C
120313204	0	PD100				120313204	0	PD450_C
120313205	0	PD100				120313205	0	PD450_C
120313206	0	PD100				120313206	0	PD450_C
120313207	0	PD100				120313207	0	PD450_C
120313208	0	PD100				120313208	0	PD450_C
120313209	0	PD100				120313209	0	PD450_C
120313210	0	PD100				120313210	0	PD450_C
120313211	0	PD100				120313211	0	PD450_C
120313212	0	PD100				120313212	0	PD450_C
120313213	0	PD100				120313213	0	PD450_C
120313214	0	PD100				120313214	0	PD450_C
120313215	0	PD100				120313215	0	PD450_C
120313216	0	PD100				120313216	0	PD450_C
120313217	0	PD100				120313217	0	PD450_C
120313218	0	PD100				120313218	0	PD450_C
120313219	0	PD100				120313219	0	PD450_C
120313220	0	PD100				120313220	0	PD450_C
120313221	0	PD100				120313221	0	PD450_C
120313222	0	PD100				120313222	0	PD450_C
120313223	0	PD100				120313223	0	PD450_C
120313224	0	PD100				120313224	0	PD450_C
120313225	0	PD100				120313225	0	PD450_C
120313226	0	PD100				120313226	0	PD450_C
120313227	0	PD100				120313227	0	PD450_C
120313228	0	PD100				120313228	0	PD450_C
120313229	0	PD100				120313229	0	PD450_C
120313230	0	PD100				120313230	0	PD450_C
120313231	0	PD100				120313231	0	PD450_C
120313232	0	PD100				120313232	0	PD450_C
120313233	0	PD100				120313233	0	PD450_C
120313234	0	PD100				120313234	0	PD450_C
120313235	0	PD100				120313235	0	PD450_C
120313236	0	PD100				120313236	0	PD450_C
120313237	0	PD100				120313237	0	PD450_C
120313238	0	PD100				120313238	0	PD450_C
120313239	0	PD100				120313239	0	PD450_C
120313240	0	PD100				120313240	0	PD450_C
120313241	0	PD100				120313241	0	PD450_C
120313242	0	PD100				120313242	0	PD450_C
120313243	0	PD100				120313243	0	PD450_C
120313244	0	PD100				120313244	0	PD450_C
120313245	0	PD100				120313245	0	PD450_C
120313246	0	PD100				120313246	0	PD450_C
120313247	0	PD100				120313247	0	PD450_C
120313248	0	PD100				120313248	0	PD450_C
120313249	0	PD100				120313249	0	PD450_C
120313250	0	PD100				120313250	0	PD450_C
120313251	0	PD100				120313251	0	PD450_C
120313252	0	PD100				120313252	0	PD450_C
120313253	0	PD100				120313253	0	PD450_C
120313254	0	PD100				120313254	0	PD450_C
120313255	0	PD100				120313255	0	PD450_C
120313256	0	PD100				120313256	0	PD450_C
120313257	0	PD100				120313257	0	PD450_C
120313258	0	PD100				120313258	0	PD450_C
120313259	0	PD100				120313259	0	PD450_C
120313260	0	PD100				120313260	0	PD450_C
120313261	0	PD100				120313261	0	PD450_C
120313262	0	PD100				120313262	0	PD450_C
120313263	0	PD100				120313263	0	PD450_C
120313264	0	PD100				120313264	0	PD450_C
120313265	0	PD100				120313265	0	PD450_C
120313266	0	PD100				120313266	0	PD450_C
120313267	0	PD100				120313267	0	PD450_C
120313268	0	PD100				120313268	0	PD450_C
120313269	0	PD100				120313269	0	PD450_C
120313270	0	PD100				120313270	0	PD450_C
120313271	0	PD100				120313271	0	PD450_C
120313272	0	PD100				120313272	0	PD450_C
120313273	0	PD100				120313273	0	PD450_C
120313274	0	PD100				120313274	0	PD450_C
120313275	0	PD100				120313275	0	PD450_C
120313276	0	PD100				120313276	0	PD450_C
120313277	0	PD100				120313277	0	PD450_C
120313278	0	PD100				120313278	0	PD450_C
120313279	0	PD100				120313279	0	PD450_C
120313280	0	PD100				120313280	0	PD450_C
120313281	0	PD100				120313281	0	PD450_C
120313282	0	PD100				120313282	0	PD450_C
120313283	0	PD100				120313283	0	PD450_C
120313284	0	PD100				120313284	0	PD450_C
120313285	0	PD100				120313285	0	PD450_C
120313286	0	PD100				120313286	0	PD450_C
120313287	0	PD100				120313287	0	PD450_C
120313288	0	PD100				120313288	0	PD450_C
120313289	0	PD100				120313289	0	PD450_C
120313290	0	PD100				120313290	0	PD450_C
120313291	0	PD100				120313291	0	PD450_C
120313292	0	PD100				120313292	0	PD450_C
120313293	0	PD100				120313293	0	PD450_C
120313294	0	PD100				120313294	0	PD450_C
120313295	0	PD100				120313295	0	PD450_C
120313296	0	PD100				120313296	0	PD450_C
120313297	0	PD100				120313297	0	PD450_C
120313298	0	PD100				120313298	0	PD450_C
120313299	0	PD100				120313299	0	PD450_C
120313300	0	PD100				120313300	0	PD450_C
120313301	0	PD100				120313301	0	PD450_C
120313302	0	PD100				120313302	0	PD450_C
120313303	0	PD100				120313303	0	PD450_C
120313304	0	PD100				120313304	0	PD450_C
120313305	0	PD100				120313305	0	PD450_C
120313306	0	PD100				120313306	0	PD450_C
120313307	0	PD100				120313307	0	PD450_C
120313308	0	PD100				120313308	0	PD450_C
120313309	0	PD100				120313309	0	PD450_C
120313310	0	PD100				120313310	0	PD450_C
120313311	0	PD100				120313311	0	PD450_C
120313312	0	PD100				120313312	0	PD450_C
120313313	0	PD100				120313313	0	PD450_C
120313314	0	PD100				120313314	0	PD450_C
120313315	0	PD100				120313315	0	PD450_C
120313316	0	PD100				120313316	0	PD450_C
120313317	0	PD100				120313317	0	PD450_C
120313318	0	PD100				120313318	0	PD450_C
120313319	0	PD100				120313319	0	PD450_C
120313320	0	PD100				120313320	0	PD450_C
120313321	0	PD100				120313321	0	PD450_C
120313322	0	PD100				120313322	0	PD450_C
120313323	0	PD100				120313323	0	PD450_C
120313324	0	PD100				120313324	0	PD450_C
120313325	0	PD100				120313325	0	PD450_C
120313326	0	PD100				120313326	0	PD450_C
120313327	0	PD100				120313327	0	PD450_C
120313328	0	PD100				120313328	0	PD450_C
120313329	0	PD100				120313329	0	PD450_C
120313330	0	PD100				120313330	0	PD450_C
120313331	0	PD100				120313331	0	PD450_C
120313332	0	PD100				120313332	0	PD450_C
120313333	0	PD100				120313333	0	PD450_C
120313334	0	PD100				120313334	0	PD450_C
120313335	0	PD100				120313335	0	PD450_C
120313336	0	PD100				120313336	0	PD450_C
120313337	0	PD100				120313337	0	PD450_C
120313338	0	PD100				120313338	0	PD450_C
120313339	0	PD100				120313339	0	PD450_C
120313340	0	PD100				120313340	0	PD450_C
120313341	0	PD100				120313341	0	PD450_C
120313342	0	PD100				120313342	0	PD450_C
120313343	0	PD100				120313343	0	PD450_C
120313344	0	PD100				120313344	0	PD450_C
120313345	0	PD100				120313345	0	PD450_C
120313346	0	PD100				120313346	0	PD450_C
120313347	0	PD100				120313347	0	PD450_C
120313348	0	PD100				120313348	0	PD450_C
120313349	0	PD100				120313349	0	PD450_C
120313350	0	PD100				120313350	0	PD450_C
120313351	0	PD100				120313351	0	PD450_C
120313352	0	PD100				120313352	0	PD450_C
120313353	0	PD100				120313353	0	PD450_C
120313354	0	PD100				120313354	0	PD450_C
120313355	0	PD100				120313355	0	PD450_C
120313356	0	PD100				120313356	0	PD450_C
120313357	0	PD100				120313357	0	PD450_C
120313358	0	PD100				120313358	0	PD450_C
120313359	0	PD100				120313359	0	PD450_C
120313360	0	PD100				120313360	0	PD450_C
120313361	0	PD100				120313361	0	PD450_C
120313362	0	PD100				120313362	0	PD450_C
120313363	0	PD100				120313363	0	PD450_C
120313364	0	PD100				120313364	0	PD450_C
120313365	0	PD100				120313365	0	PD450_C
120313366	0	PD100				120313366	0	PD450_C
120313367	0	PD100				120313367	0	PD450_C
120313368	0	PD100				120313368	0	PD450_C
120313369	0	PD100				120313369	0	PD450_C
120313370	0	PD100				120313370	0	PD450_C
120313371	0	PD100				120313371	0	PD450_C
120313372	0	PD100				120313372	0	PD450_C
120313373	0	PD100				120313373	0	PD450_C
120313374	0	PD100				120313374	0	PD450_C
120313375	0	PD100				120313375	0	PD450_C
120313376	0	PD100				120313376	0	PD450_C
120313377	0	PD100				120313377	0	PD450_C
120313378	0	PD100				120313378	0	PD450_C
120313379	0	PD100				120313379	0	PD450_C
120313380	0	PD100				120313380	0	PD450_C
120313381	0	PD100				120313381	0	PD450_C
120313382	0	PD100				120313382	0	PD450_C
120313383	0	PD100				120313383	0	PD450_C
120313384	0	PD100				120313384	0	PD450_C
120313385	0	PD100				120313385	0	PD450_C
120313386	0	PD100				120313386	0	PD450_C
120313387	0	PD100				120313387	0	PD450_C
120313388	0	PD100				120313388	0	PD450_C
120313389	0	PD100				120313389	0	PD450_C
120313390	0	PD100				120313390	0	PD450_C
120313391	0	PD100				120313391	0	PD450_C
120313392	0	PD100				120313392	0	PD450_C
120313393	0	PD100				120313393	0	PD450_C
120313394	0	PD100				120313394	0	PD450_C
120313395	0	PD100				120313395	0	PD450_C
120313396	0	PD100				120313396	0	PD450_C
120313397	0	PD100				120313397	0	PD450_C
120313398	0	PD100				120313398	0	PD450_C
120313399	0	PD100				120313399	0	PD450_C
120313400	0	PD100				120313400	0	PD450_C
120313401	0	PD100				120313401	0	PD450_C
120313402	0	PD100				120313402	0	PD450_C
120313403	0	PD100				120313403	0	PD450_C
120313404	0	PD100				120313404	0	PD450_C
120313405	0	PD100				120313405	0	PD450_C
120313406	0	PD100				120313406	0	PD450_C
120313407	0	PD100				120313407	0	PD450_C
120313408	0	PD100				120313408	0	PD450_C
120313409	0	PD100				120313409	0	PD450_C
120313410	0	PD100				120313410	0	PD450_C
120313411	0	PD100				120313411	0	PD450_C
120313412	0	PD100				120313412	0	PD450_C
120313413	0	PD100				120313413	0	PD450_C
120313414	0	PD100				120313414	0	PD450_C
120313415	0	PD100				120313415	0	PD450_C
120313416	0	PD100				120313416	0	PD450_C
120313417	0	PD100				120313417	0	PD450_C
120313418	0	PD100				120313418	0	PD450_C
120313419	0	PD100				120313419	0	PD450_C
120313420	0	PD100				120313420	0	PD450_C
120313421	0	PD100				120313421	0	PD450_C
120313422	0	PD100				120313422	0	PD450_C
120313423	0	PD100				120313423	0	PD450_C
120313424	0	PD100				120313424	0	PD450_C
120313425	0	PD100				120313425	0	PD450_C
120313426	0	PD100				120313426	0	PD450_C
120313427	0	PD100				120313427	0	PD450_C
120313428	0	PD100				120313428	0	PD450_C
120313429	0	PD100				120313429	0	PD450_C
120313430	0	PD100				120313430	0	PD450_C
120313431	0	PD100				120313431	0	PD450_C
120313432	0	PD100				120313432	0	PD450_C
120313433	0	PD100				120313433	0	PD450_C
120313434	0	PD100				120313434	0	PD450_C
120313435	0	PD100				120313435	0	PD450_C
120313436	0	PD100				120313436	0	PD450_C
120313437	0	PD100				120313437	0	PD450_C
120313438	0	PD100				120313438	0	PD450_C
120313439	0	PD100				120313439	0	PD450_C
120313440	0	PD100				120313440	0	PD450_C
120313441	0	PD100				120313441	0	PD450_C
120313442	0	PD100				120313442	0	PD450_C
120313443	0	PD100				120313443	0	PD450_C
120313444	0	PD100				120313444	0	PD450_C
120313445	0	PD100				120313445	0	PD450_C
120313446	0	PD100				120313446	0	PD450_C
120313447	0	PD100				120313447	0	PD450_C
120313448	0	PD100				120313448	0	PD450_C
120313449	0	PD100				120313449	0	PD450_C
120313450	0	PD100				120313450	0	PD450_C
120313451	0	PD100				120313451	0	PD450_C
120313452	0	PD100				120313452	0	PD450_C
120313453	0	PD100				120313453	0	PD450_C
120313454	0	PD100				120313454	0	PD450_C
120313455	0	PD100				120313455	0	PD450_C
120313456	0	PD100				120313456	0	PD450_C
120313457	0	PD100				120313457	0	PD450_C
120313458	0	PD100				120313458	0	PD450_C
120313459	0	PD100				120313459	0	PD450_C
120313460	0	PD100				120313460	0	PD450_C
120313461	0	PD100				120313461	0	PD450_C
120313462	0	PD100				120313462	0	PD450_C
120313463	0	PD100				120313463	0	PD450_C
120313464	0	PD100				120313464	0	PD450_C
120313465	0	PD100				120313465	0	PD450_C
120313466	0	PD100				120313466	0	PD450_C
120313467	0	PD100				120313467	0	PD450_C
120313468	0	PD100				120313468	0	PD450_C
120313469	0	PD100				120313469	0	PD450_C
120313470	0	PD100				120313470	0	PD450_C
120313471	0	PD100				120313471	0	PD450_C
120313472	0	PD100				120313472	0	PD450_C
120313473	0	PD100				120313473	0	PD450_C
120313474	0	PD100				120313474	0	PD450_C
120313475	0	PD100				120313475	0	PD450_C
120313476	0	PD100				120313476	0	PD450_C
120313477	0	PD100				120313477	0	PD450_C
120313478	0	PD100				120313478	0	PD450_C
120313479	0	PD100				120313479	0	PD450_C
120313480	0	PD100				120313480	0	PD450_C
120313481	0	PD100				120313481	0	PD450_C
120313482	0	PD100				120313482	0	PD450_C
120313483	0	PD100				120313483	0	PD450_C
120313484	0	PD100				120313484	0	PD450_C
120313485	0	PD100				120313485	0	PD450_C
120313486	0	PD100				120313486	0	PD450_C
120313487	0	PD100				120313487	0	PD450_C
120313488	0	PD100				120313488	0	PD450_C
120313489	0	PD100				120313489	0	PD450_C
120313490	0	PD100				120313490	0	PD450_C
120313491	0	PD100				120313491	0	PD450_C
120313492	0	PD100				120313492	0	PD450_C
120313493	0	PD100				120313493	0	PD450_C
120313494	0	PD100				120313494	0	PD450_C
120313495	0	PD100				120313495	0	PD450_C
120313496	0	PD100				120313496	0	PD450_C
120313497	0	PD100				120313497	0	PD450_C
120313498	0	PD100				120313498	0	PD450_C
120313499	0	PD100				120313499	0	PD450_C
120313500	0	PD100				120313500	0	PD450_C
120313501	0	PD100				120313501	0	PD450_C
120313502	0	PD100				120313502	0	PD450_C
120313503	0	PD100				120313503	0	PD450_C
120313504	0	PD100				120313504	0	PD450_C
120313505	0	PD100				120313505	0	PD450_C
120313506	0	PD100				120313506	0	PD450_C
120313507	0	PD100				120313507	0	PD450_C
120313508	0	PD100				120313508	0	PD450_C
120313509	0	PD100				120313509	0	PD450_C
120313510	0	PD100				120313510	0	PD450_C
120313511	0	PD100				120313511	0	PD450_C
120313512	0	PD100				120313512	0	PD450_C
120313513	0	PD100				120313513	0	PD450_C
120313514	0	PD100				120313514	0	PD450_C
120313515	0	PD100				120313515	0	PD450_C
120313516	0	PD100				120313516	0	PD450_C
120313517	0	PD100				120313517	0	PD450_C
120313518	0	PD100				120313518	0	PD450_C
120313519	0	PD100				120313519	0	PD450_C
120313520	0	PD100				120313520	0	PD450_C
120313521	0	PD100				120313521	0	PD450_C
120313522	0	PD100				120313522	0	PD450_C
120313523	0	PD100				120313523	0	PD450_C
120313524	0	PD100				120313524	0	PD450_C
120313525	0	PD100				120313525	0	PD450_C
120313526	0	PD100				120313526	0	PD450_C
120313527	0	PD100				120313527	0	PD450_C
120313528	0	PD100				120313528	0	PD450_C
120313529	0	PD100				120313529	0	PD450_C
120313530	0	PD100				120313530	0	PD450_C
120313531	0	PD100				120313531	0	PD450_C
120313532	0	PD100				120313532	0	PD450_C
120313533	0	PD100				120313533	0	PD450_C
120313534	0	PD100				120313534	0	PD450_C
120313535	0	PD100				120313535	0	PD450_C
120313536	0	PD100				120313536	0	PD450_C
120313537	0	PD100				120313537	0	PD450_C
120313538	0	PD100				120313538	0	PD450_C
120313539	0	PD100				120313539	0	PD450_C
120313540	0	PD100				120313540	0	PD450_C
120313541	0	PD100				120313541	0	PD450_C
120313542	0	PD100				120313542	0	PD450_C
120313543	0	PD100				120313543	0	PD450_C
120313544	0	PD100				120313544	0	PD450_C
120313545	0	PD100				120313545	0	PD450_C
120313546	0	PD100				120313546	0	PD450_C
120313547	0	PD100				120313547	0	PD450_C
120313548	0	PD100				120313548	0	PD450_C
120313549	0	PD100				120313549	0	PD450_C
120313550	0	PD100				120313550	0	PD450_C
120313551	0	PD100				120313551	0	PD450_C
120313552	0	PD100				120313552	0	PD450_C
120313553	0	PD100				120313553	0	PD450_C
120313554	0	PD100				120313554	0	PD450_C
120313555	0	PD100				120313555	0	PD450_C
120313556	0	PD100				120313556	0	PD450_C
120313557	0	PD100				120313557	0	PD450_C
120313558	0	PD100				120313558	0	PD450_C
120313559	0	PD100				120313559	0	PD450_C
120313560	0	PD100				120313560	0	PD450_C
120313561	0	PD100				120313561	0	PD450_C
120313562	0	PD100				120313562	0	PD450_C
120313563	0	PD100				120313563	0	PD450_C
120313564	0	PD100				120313564	0	PD450_C
120313565	0	PD100				120313565	0	PD450_C
120313566	0	PD100				120313566	0	PD450_C
120313567	0	PD100				120313567	0	PD450_C
120313568	0	PD100				120313568	0	PD450_C
120313569	0	PD100				120313569	0	PD450_C
120313570	0	PD100				120313570	0	PD450_C
120313571	0	PD100				120313571	0	PD450_C
120313572	0	PD100				120313572	0	PD450_C
120313573	0	PD100				120313573	0	PD450_C
120313574	0	PD100				120313574	0	PD450_C
120313575	0	PD100				120313575	0	PD450_C
120313576	0	PD100				120313576	0	PD450_C
120313577	0	PD100				120313577	0	PD450_C
120313578	0	PD100				120313578	0	PD450_C
120313579	0	PD100				120313579	0	PD450_C
120313580	0	PD100				120313580	0	PD450_C
120313581	0	PD100				120313581	0	PD450_C
120313582	0	PD100				120313582	0	PD450_C
120313583	0	PD100				120313583	0	PD450_C
120313584	0	PD100				120313584	0	PD450_C
120313585	0	PD100				120313585	0	PD450_C
120313586	0	PD100				120313586	0	PD450_C
120313587	0	PD100				120313587	0	PD450_C
120313588	0	PD100				120313588	0	PD450_C
120313589	0	PD100				120313589	0	PD450_C
120313590	0	PD100				120313590	0	PD450_C
120313591	0	PD100				120313591	0	PD450_C
120313592	0	PD100				120313592	0	PD450_C
120313593	0	PD100				120313593	0	PD450_C
120313594	0	PD100				120313594	0	PD450_C
120313595	0	PD100				120313595	0	PD450_C
120313596	0	PD100				120313596	0	PD450_C
120313597	0	PD100				120313597	0	PD450_C
120313598	0	PD100				120313598	0	PD450_C
120313599	0	PD100				120313599	0	PD450_C
120313600	0	PD100				120313600	0	PD450_C
120313601	0	PD100				120313601	0	PD450_C
120313602	0	PD100				120313602	0	PD450_C
120313603	0	PD100				120313603	0	PD450_C
120313604	0	PD100				120313604	0	PD450_C
120313605	0	PD100				120313605	0	PD450_C
120313606	0	PD100				120313606	0	PD450_C
120313607	0	PD100				120313607	0	PD450_C
120313608	0	PD100				120313608	0	PD450_C
120313609	0	PD100				120313609	0	PD450_C
120313610	0	PD100				120313610	0	PD450_C
120313611	0	PD100				120313611	0	PD450_C
120313612	0	PD100				120313612	0	PD450_C
120313613	0	PD100				120313613	0	PD450_C
120313614	0	PD100				120313614	0	PD450_C
120313615	0	PD100				120313615	0	PD450_C
120313616	0	PD100				120313616	0	PD450_C
120313617	0	PD100				120313617	0	PD450_C
120313618	0	PD100				120313618	0	PD450_C
120313619	0	PD100				120313619	0	PD450_C
120313620	0	PD100				120313620	0	PD450_C
120313621	0	PD100				120313621	0	PD450_C
120313622	0	PD100				120313622	0	PD450_C
120313623	0	PD100				120313623	0	PD450_C
120313624	0	PD100				120313624	0	PD450_C
120313625	0	PD100				120313625	0	PD450_C
120313626	0	PD100				120313626	0	PD450_C
120313627	0	PD100				120313627	0	PD450_C
120313628	0	PD100				120313628	0	PD450_C
120313629	0	PD100				120313629	0	PD450_C
120313630	0	PD100				120313630	0	PD450_C
120313631	0	PD100				120313631	0	PD450_C
120313632	0	PD100				120313632	0	PD450_C
120313633	0	PD100				120313633	0	PD450_C
120313634	0	PD100				120313634	0	PD450_C
120313635	0	PD100				120313635	0	PD450_C
120313636	0	PD100				120313636	0	PD450_C
120313637	0	PD100				120313637	0	PD450_C
120313638	0	PD100				120313638	0	PD450_C
120313639	0	PD100				120313639	0	PD450_C
120313640	0	PD100				120313640	0	PD450_C
120313641	0	PD100				120313641	0	PD450_C
120313642	0	PD100				120313642	0	PD450_C
120313643	0	PD100				120313643	0	PD450_C
120313644	0	PD100				120313644	0	PD450_C
120313645	0	PD100				120313645	0	PD450_C
120313646	0	PD100				120313646	0	PD450_C
120313647	0	PD100				120313647	0	PD450_C
120313648	0	PD100				120313648	0	PD450_C
120313649	0	PD100				120313649	0	PD450_C
120313650	0	PD100				120313650	0	PD450_C
120313651	0	PD100				120313651	0	PD450_C
120313652	0	PD100				120313652	0	PD450_C
120313653	0	PD100				120313653	0	PD450_C
120313654	0	PD100				120313654	0	PD450_C
120313655	0	PD100				120313655	0	PD450_C
120313656	0	PD100				120313656	0	PD450_C
120313657	0	PD100				120313657	0	PD450_C
120313658	0	PD100				120313658	0	PD450_C
120313659	0	PD100				120313659	0	PD450_C
120313660	0	PD100				120313660	0	PD450_C
120313661	0	PD100				120313661	0	PD450_C
120313662	0	PD100				120313662	0	PD450_C
120313663	0	PD100				120313663	0	PD450_C
120313664	0	PD100				120313664	0	PD450_C
120313665	0	PD100				120313665	0	PD450_C
120313666	0	PD100				120313666	0	PD450_C
120313667	0	PD100				120313667	0	PD450_C
120313668	0	PD100				120313668	0	PD450_C
120313669	0	PD100				120313669	0	PD450_C
120313670	0	PD100				120313670	0	PD450_C
120313671	0	PD100				120313671	0	PD450_C
120313672	0	PD100				120313672	0	PD450_C
120313673	0	PD100				120313673	0	PD450_C
120313674	0	PD100				120313674	0	PD450_C
120313675	0	PD100				120313675	0	PD450_C
120313676	0	PD100				120313676	0	PD450_C
120313677	0	PD100				120313677	0	PD450_C
120313678	0	PD100				120313678	0	PD450_C
120313679	0	PD100				120313679	0	PD450_C
120313680	0	PD100				120313680	0	PD450_C
120313681	0	PD100				120313681	0	PD450_C
120313682	0	PD100				120313682	0	PD450_C
120313683	0	PD100				120313683	0	PD450_C
120313684	0	PD100				120313684	0	PD450_C
120313685	0	PD100				120313685	0	PD450_C
120313686	0	PD100				120313686	0	PD450_C
120313687	0	PD100				120313687	0	PD450_C
120313688	0	PD100				120313688	0	PD450_C
120313689	0	PD100				120313689	0	PD450_C
120313690	0	PD100				120313690	0	PD450_C
120313691	0	PD100				120313691	0	PD450_C
120313692	0	PD100				120313692	0	PD450_C
120313693	0	PD100				120313693	0	PD450_C
120313694	0	PD100				120313694	0	PD450_C
120313695	0	PD100				120313695	0	PD450_C
120313696	0	PD100				120313696	0	PD450_C
120313697	0	PD100				120313697	0	PD450_C
120313698	0	PD100				120313698	0	PD450_C
120313699	0	PD100				120313699	0	PD450_C
120313700	0	PD100				120313700	0	PD450_C
120313701	0	PD100				120313701	0	PD450_C
120313702	0	PD100				120313702	0	PD450_C
120313703	0	PD100				120313703	0	PD450_C
120313704	0	PD100				120313704	0	PD450_C
120313705	0	PD100				120313705	0	PD450_C
120313706	0	PD100				120313706	0	PD450_C
120313707	0	PD100				120313707	0	PD450_C
120313708	0	PD100				120313708	0	PD450_C
120313709	0	PD100				120313709	0	PD450_C
120313710	0	PD100				120313710	0	PD450_C
120313711	0	PD100				120313711	0	PD450_C
120313712	0	PD100				120313712	0	PD450_C
120313713	0	PD100				120313713	0	PD450_C
120313714	0	PD100				120313714	0	PD450_C
120313715	0	PD100				120313715	0	PD450_C
120313716	0	PD100				120313716	0	PD450_C
120313717	0	PD100				120313717	0	PD450_C
120313718	0	PD100				120313718	0	PD450_C
120313719	0	PD100				120313719	0	PD450_C
120313720	0	PD100				120313720	0	PD450_C
120313721	0	PD100				120313721	0	PD450_C
120313722	0	PD100				120313722	0	PD450_C
120313723	0	PD100				120313723	0	PD450_C
120313724	0	PD100				120313724	0	PD450_C
120313725	0	PD100				120313725	0	PD450_C
120313726	0	PD100				120313726	0	PD450_C
120313727	0	PD100				120313727	0	PD450_C
120313728	0	PD100				120313728	0	PD450_C
120313729	0	PD100				120313729	0	PD450_C
120313730	0	PD100				120313730	0	PD450_C
120313731	0	PD100				120313731	0	PD450_C
120313732	0	PD100				120313732	0	PD450_C
120313733	0	PD100				120313733	0	PD450_C
120313734	0	PD100				120313734	0	PD450_C
120313735	0	PD100				120313735	0	PD450_C
120313736	0	PD100				120313736	0	PD450_C
120313737	0	PD100				120313737	0	PD450_C
120313738	0	PD100				120313738	0	PD450_C
120313739	0	PD100				120313739	0	PD450_C
120313740	0	PD100				120313740	0	PD450_C
120313741	0	PD100				120313741	0	PD450_C
120313742	0	PD100				120313742	0	PD450_C
120313743	0	PD100				120313743	0	PD450_C
120313744	0	PD100				120313744	0	PD450_C
120313745	0	PD100				120313745	0	PD450_C
120313746	0	PD100				120313746	0	PD450_C
120313747	0	PD100				120313747	0	PD450_C
120313748	0	PD100				120313748	0	PD450_C
120313749	0	PD100				120313749	0	PD450_C
120313750	0	PD100				120313750	0	PD450_C
120313751	0	PD100				120313751	0	PD450_C
120313752	0	PD100				120313752	0	PD450_C
120313753	0	PD100				120313753	0	PD450_C
120313754	0	PD100				120313754	0	PD450_C
120313755	0	PD100				120313755	0	PD450_C
120313756	0	PD100				120313756	0	PD450_C
120313757	0	PD100				120313757	0	PD450_C
120313758	0	PD100				120313758	0	PD450_C
120313759	0	PD100				120313759	0	PD450_C
120313760	0	PD100				120313760	0	PD450_C
120313761	0	PD100				120313761	0	PD450_C
120313762	0	PD100				120313762	0	PD450_C
120313763	0	PD100				120313763	0	PD450_C
120313764	0	PD100				120313764	0	PD450_C
120313765	0	PD100				120313765	0	PD450_C
120313766	0	PD100				120313766	0	PD450_C
120313767	0	PD100				120313767	0	PD450_C
120313768	0	PD100				120313768	0	PD450_C
120313769	0	PD100				120313769	0	PD450_C
120313770	0	PD100				120313770	0	PD450_C
120313771	0	PD100				120313771	0	PD450_C
120313772	0	PD100				120313772	0	PD450_C
120313773	0	PD100				120313773	0	PD450_C
120313774	0	PD100				120313774	0	PD450_C
120313775	0	PD100				120313775	0	PD450_C
120313776	0	PD100				120313776	0	PD450_C
120313777	0	PD100				120313777	0	PD450_C
120313778	0	PD100				120313778	0	PD450_C
120313779	0	PD100				120313779	0	PD450_C
120313780	0	PD100				120313780	0	PD450_C
120313781	0	PD100				120313781	0	PD450_C
120313782	0	PD100				120313782	0	PD450_C
120313783	0	PD100				120313783	0	PD450_C
120313784	0	PD100				120313784	0	PD450_C
120313785	0	PD100				120313785	0	PD450_C
120313786	0	PD100				120313786	0	PD450_C
120313787	0	PD100				120313787	0	PD450_C
120313788	0	PD100				120313788	0	PD450_C
120313789	0	PD100				120313789	0	PD450_C
120313790	0	PD100				120313790	0	PD450_C
120313791	0	PD100				120313791	0	PD450_C
120313792	0	PD100				120313792	0	PD450_C
120313793	0	PD100				120313793	0	PD450_C
120313794	0	PD100				120313794	0	PD450_C
120313795	0	PD100				120313795	0	PD450_C
120313796	0	PD100				120313796	0	PD450_C
120313797	0	PD100				120313797	0	PD450_C
120313798	0	PD100				120313798	0	PD450_C
120313799	0	PD100				120313799	0	PD450_C
120313800	0	PD100				120313800	0	PD450_C
120313801	0	PD100				120313801	0	PD450_C
120313802	0	PD100				120313802	0	PD450_C
120313803	0	PD100				120313803	0	PD450_C
120313804	0	PD100				120313804	0	PD450_C
120313805	0	PD100				120313805	0	PD450_C
120313806	0	PD100				120313806	0	PD450_C
120313807	0	PD100				120313807	0	PD450_C
120313808	0	PD100				120313808	0	PD450_C
120313809	0	PD100				120313809	0	PD450_C
120313810	0	PD100				120313810	0	PD450_C
120313811	0	PD100				120313811	0	PD450_C
120313812	0	PD100				120313812	0	PD450_C
120313813	0	PD100				120313813	0	PD450_C
120313814	0	PD100				120313814	0	PD450_C
120313815	0	PD100				120313815	0	PD450_C
120313816	0	PD100				120313816	0	PD450_C
120313817	0	PD100				120313817	0	PD450_C
[truncated: 27,483 more rows]

## Sheet: Figure 2c
	Calculated copy numbers of mTALTs from WGS data of various mouse strains
	Strain	Control	mTALT
	PD100	1	2.01239
	129S1/SvImJ	1	2.05833
	A/J	1	0.962728
	AKR/J	1	1.14925
	BALB/cJ	1	0.905777
	C3H/HeJ	1	1.20141
	C57BL/6NJ	1	1.17842
	CAST/EiJ	1	0.471752
	CBA/J	1	1.01422
	DBA/2J	1	1.21844
	FVB/NJ	1	1.23205
	LP/J	1	1.01756
	NOD/ShiLtJ	1	1.2724
	NZO/HlLtJ	1	1.14542
	PWK/PhJ	1	0.276616
	SPRET	1	5.00356
	129P2/OlaHsd(S)	1	1.82303
	129S1/SvImJ(S)	1	1.88463
	129S5SvEvBrd(S)	1	2.47126

## Sheet: Figure 2f
	SNP analysis of the mTALT region at each time point
	0 : WT 1 : SNP
	Coordination	PD100	PD350	PD450	PD800	Type
	120311858	0	0	1	1	non
	120311916	1	1	0	0	non
	120311938	1	1	1	1	Hetero
	120311939	1	1	1	1	Hetero
	120311963	1	1	1	1	Hetero
	120311986	1	1	1	1	Hetero
	120311987	1	1	1	1	Hetero
	120311994	1	1	1	1	Hetero
	120311999	1	1	1	1	Hetero
	120312006	1	1	1	1	Hetero
	120312025	1	1	1	1	Hetero
	120312050	1	1	1	1	Hetero
	120312074	1	1	1	1	Hetero
	120312101	1	1	1	1	Hetero
	120312102	1	1	1	1	Hetero
	120312142	1	1	1	1	Hetero
	120312239	1	1	1	1	Hetero
	120312286	1	1	1	1	Hetero
	120312334	1	0	0	0	non
	120312384	1	1	0	0	non
	120312421	1	1	1	1	Hetero
	120312441	1	1	1	1	Hetero
	120312537	1	1	1	1	Hetero
	120312548	1	1	1	1	Hetero
	120312639	1	1	1	1	Hetero
	120312745	1	1	0	0	non
	120312837	1	1	1	1	Hetero
	120312912	1	1	1	1	Hetero
	120312943	1	1	1	1	Hetero
	120313104	1	1	1	1	Hetero
	120313233	1	1	1	1	Hetero
	120313235	1	1	0	0	non
	120313242	1	1	1	1	Hetero
	120313560	1	1	1	1	Hetero
	120313564	1	1	1	1	Hetero
	120313675	1	1	1	1	Hetero
	120313703	1	1	1	1	Hetero
	120313721	1	1	0	0	non
	120313815	1	1	1	1	Hetero
	120313827	1	0	0	0	non
	120313892	1	1	1	1	Hetero
	120313895	1	1	1	1	Hetero
	120313938	1	1	1	1	Hetero
	120313955	1	1	1	1	Hetero
	120314048	1	1	1	1	Hetero
	120314057	1	1	1	1	Hetero
	120314060	1	0	0	0	non
	120314088	1	1	1	1	Hetero
	120314110	1	1	1	1	Hetero
	120314141	1	1	1	1	Hetero
	120314240	1	1	1	1	Hetero
	120314286	1	1	1	1	Hetero
	120314319	1	0	0	0	non
	120314333	1	1	1	1	Hetero
	120314343	1	1	0	0	non
	120314356	1	0	0	0	non
	120314359	1	1	1	1	Hetero
	120314384	1	0	0	0	non
	120314392	1	1	1	1	Hetero
	120314465	1	1	1	1	Hetero
	120314542	1	1	0	0	non
	120314548	1	1	1	1	Hetero
	120314555	1	0	0	0	non
	120314558	1	0	0	0	non
	120314594	1	1	1	1	Hetero
	120314604	1	1	1	1	Hetero
	120314679	1	1	1	1	Hetero
	120314685	1	0	0	0	non
	120314698	1	1	1	1	Hetero
	120314699	0	0	1	1	non
	120314719	1	1	1	1	Hetero
	120314741	1	1	1	1	Hetero
	120314967	1	1	0	0	non
	120315031	1	1	1	1	Hetero
	120315060	1	1	0	0	non
	120315061	1	1	0	0	non
	120315088	1	1	1	1	Hetero
	120315096	1	1	1	1	Hetero
	120315116	1	1	0	0	non
	120315132	0	1	0	0	non
	120315147	1	1	1	1	Hetero
	120315361	1	1	1	1	Hetero
	120315367	1	1	1	1	Hetero
	120315381	1	1	1	1	Hetero
	120315439	1	0	0	0	non
	120315468	1	0	0	0	non
	120315482	1	1	1	1	Hetero
	120315511	1	1	1	1	Hetero
	120315512	1	1	1	1	Hetero
	120315576	1	1	1	1	Hetero
	120315662	1	1	1	1	Hetero
	120315670	1	1	1	1	Hetero
	120315677	1	1	1	1	Hetero
	120315702	1	1	1	1	Hetero
	120315842	1	1	1	1	Hetero
	120315869	1	1	1	1	Hetero
	120315923	1	1	1	1	Hetero
	120316006	1	1	0	0	non
	120316020	1	0	0	0	non
	120316029	1	0	0	0	non
	120316039	1	1	1	1	Hetero
	120316040	1	1	1	1	Hetero
	120316065	1	1	1	1	Hetero
	120316078	1	1	0	0	non
	120316119	0	1	1	1	non
	120316275	1	0	0	0	non
	120316286	1	0	0	0	non
	120316362	1	1	0	0	non
	120316387	1	1	0	0	non
	120316407	1	1	0	0	non
	120316418	0	1	0	0	non
	120316422	1	1	0	0	non
	120316427	1	1	0	0	non
	120316442	1	1	0	0	non
	120316550	1	1	0	0	non
	120316664	1	1	0	0	non
	120316746	1	1	1	1	Hetero
	120316770	1	1	1	1	Hetero
	120316792	0	0	0	1	non
	120316895	1	1	0	0	non
	120316897	1	1	0	0	non
	120316968	0	0	1	1	non
	120317010	1	1	1	1	Hetero
	120317014	1	1	1	1	Hetero
	120317025	1	1	0	0	non
	120317037	1	1	0	0	non
	120317039	1	1	1	1	Hetero
	120317061	1	1	0	0	non
	120317062	1	1	1	1	Hetero
	120317066	1	1	1	1	Hetero
	120317076	1	1	1	1	Hetero
	120317082	1	0	0	0	non
	120317134	1	1	1	1	Hetero
	120317330	1	1	0	0	non
	120317465	1	1	0	0	non
	120317562	1	1	1	1	Hetero
	120317565	1	1	1	1	Hetero
	120317662	1	1	1	1	Hetero
	120317670	1	1	1	1	Hetero
	120317689	1	1	0	0	non
	120317707	1	1	0	0	non
	120317708	1	1	0	0	non
	120317750	1	1	0	0	non
	120317752	1	1	0	0	non
	120317782	1	1	0	0	non
	120317799	1	1	1	1	Hetero
	120317808	1	1	1	1	Homo
	120317859	1	1	1	1	Homo
	120317863	1	1	1	1	Homo
	120317900	1	1	0	0	non
	120317927	1	0	0	0	non
	120317961	1	1	1	1	Homo
	120317969	1	1	0	0	non
	120317973	1	1	0	0	non
	120318002	1	1	1	1	Homo
	120318019	1	1	1	1	Homo
	120318044	1	1	1	1	Homo
	120318058	1	1	0	0	non
	120318082	1	1	1	1	Homo
	120318097	1	1	1	1	Homo
	120318236	1	1	1	1	Homo
	120318311	1	1	1	1	Homo
	120318323	1	1	1	1	Homo
	120318346	1	1	1	1	Homo
	120318458	1	1	0	0	non
	120318514	1	1	1	1	Homo
	120318521	1	1	1	1	Homo
	120318525	1	1	1	1	Homo
	120318540	1	1	1	1	Homo
	120318584	1	1	0	0	non
	120318598	1	1	0	0	non
	120318636	1	1	1	1	Homo
	120318654	1	1	1	1	Homo
	120318661	1	1	0	0	non
	120318732	1	1	1	1	Homo
	120318734	1	1	1	1	Homo
	120318740	1	1	1	1	Homo
	120318785	1	1	1	1	Homo
	120318856	1	1	0	0	non
	120318881	1	1	0	0	non
	120318894	1	0	0	0	non
	120318939	1	1	1	1	Homo
	120318995	0	1	1	1	non
	120319001	0	1	1	1	non
	120319067	1	1	1	1	Homo
	120319102	1	1	0	0	non
	120319110	1	1	0	0	non
	120319115	1	1	0	0	non
	120319139	1	1	0	0	non
	120319140	1	1	0	0	non
	120319153	1	0	0	0	non
	120319157	1	0	0	0	non
	120319163	1	0	0	0	non
	120319185	1	0	0	0	non

## Sheet: Figure 2g
	Number of SNPs sorted by allelic zygosity
	Sample	Number	Type
	PD100	156	Hetero
	PD100	29	Homo
	PD350	130	Hetero
	PD350	38	Homo
	PD450	0	Hetero
	PD450	120	Homo
	PD800	1	Hetero
	PD800	120	Homo

[truncated: 36 more sheets: Figure 2h, Figure 2i, Figure 3a, Figure 3b, Figure 4a, Figure 4c, Figure 4i, Figure 4e, Figure 4k, Figure 5e, Figure 5g, Figure 5h, Figure 5i, Figure 5j, Figure 5k, Figure 5m, Figure 5o, Sup. Figure 1b, Sup. Figure 1c, Sup. Figure 1d …]
